# Supplementary material for: Whole Genome Amplification and Reduced-Representation Genome Sequencing of Schistosoma japonicum Miracidia
Source: PLoS Negl Trop Dis. 2017 Jan 20;11(1):e0005292. doi: 10.1371/journal.pntd.0005292 (PMC5287463; doi:10.1371/journal.pntd.0005292)
Supplement: S4 Table — Primer sequences, annealing temperatures, and related information for potentially amplifiable microsatellite loci from paired-end sequencing of S. japonicum ddRADseq loci. (XLSX) [file pntd.0005292.s008.xlsx]

## Sheet: Supp Table 4
S4 Table. PCR primers for potentially amplifiable microsatellite Loci
Forward Primer	Forward Primer Tm	Reverse Primer	Reverse Primer Tm	Amplicon Size	Microsatellite and Read ID	Forward Read	Reverse Read
AAAACATAACACTCAGGTCC	62.917	GAGTGTATTTGTGCTATTGC	62.217	99	()(AAAT_15_26)MSQ-M01247R:134:000000000-AGGC8:1:1101:7490:13106	TGCAGGTAAACTATATAAGTTTTGGAAAACATAACACTCAGGTCCAAGATTTCTTAACTTTCA	ATAATTATTGACTAAAATAAATAAATTTAATTACTTGGTCGCAATAGCACAAATACACTCACTTGATC
AAAACATCATCCATCTCC	61.587	TGAGTTTATCTACTGTCACAGG	62.668	98	()(ATAG_13_24)MSQ-M01247R:134:000000000-AGGC8:1:2119:27142:11978	TGCAGTCTTGACACGAGGTCGAAAACATCATCCATCTCCGTCTGCACACACTCCTCCTCCATA	GACTAAAATGAAATAGATAGATAGGAGTTCGAACCTGTGACAGTAGATAAACTCATTAGCCGCTGATC
AAAACTCACTATAGCAGAACC	62.108	GCCTCCTAAAATAACTCG	62.47	105	()(ATTT_20_31)MSQ-M01247R:134:000000000-AGGC8:1:2103:8259:2470	TGCAGTCAATTAATCCTCAAAAACTCACTATAGCAGAACCAACGCAACACTCAGCCTTCTCAA	ACCTTAAATTCAAATTTTCATAAATAAATAATATCGATTTATCGAGTTATTTTAGGAGGCTTGAGATC
AAAACTCTTCGAATGACC	61.622	AGAGTACTGAATGATGATGC	60.593	101	()(AATT_19_30)MSQ-M01247R:134:000000000-AGGC8:1:1104:16858:23685	TGCAGGTGTAAAAAAAAACTCTTCGAATGACCTTGATGAAGTTTAAACTATCCACCTTCTCAT	AAGATAAAGGCAAGTCAGTTAATTAATTAATGCATCATCATTCAGTACTCTCCATATGAAATAAGATC
AAAACTGATTTTAGTCCTCG	63.221	GGAGACGGATCATACTGG	64.948	107	()(ATTC_12_35)MSQ-M01247R:134:000000000-AGGC8:1:2112:22526:17518	TGCAGCCTATCATAAAACTGATTTTAGTCCTCGTCGTCGCCCTCGTTGGTGGATGCATAACAT	GTGTGTGTTTAAATGAATGAATGAATGAATGAATGGCTCCAGTATGATCCGTCTCCCAGATCGGAAGA
AAAAGAAAATGAAGGTCC	61.246	GATAGATAGATAGATAGATAGATAGATAGC	61.604	112	()(ATAG_1_16_ATAG_29_60)MSQ-M01247R:134:000000000-AGGC8:1:2116:23125:15055	TGCAGTGAAAAAAGAAAATGAAGGTCCTAGAATAATAATTAACTCTAATTTTATTCAATCCTG	CTATCTATCTATCTATCCATCTATCTAGCTATCTATCTATCTATCTATCTATCTATCTATCCCTGATC
AAAAGAAGAGTAAATTGTGC	60.853	GCTTTAAACTTCATGTTGG	62.737	109	()(ACGT_14_25)MSQ-M01247R:134:000000000-AGGC8:1:1116:27338:7803	TGCAGATAAAAGAAGAGTAAATTGTGCTGTTTCGAATTGACTAAGTGAGGTCAATCGGATGAC	GACCGGTTTAACAACGTACGTACGTTAAAAGCTCCAACATGAAGTTTAAAGCGTGGTTTCAGAAGACC
AAAAGCGTAAGACTAAAGG	61.712	CTAAACAGTACCACATGCC	62.771	99	()(ATTG_13_24)MSQ-M01247R:134:000000000-AGGC8:1:1103:22856:8930	TGCAGGCTGAAGCAAAAGCGTAAGACTAAAGGACATATTGCACCAAGAATCAGAGATAGACAT	GGGTAACAGGCATTGATTGATTGATAGTCGGCATGTGGTACTGTTTAGTATGATTGTATTTTCTGATC
AAAAGGAAACAAAGGAGG	64.197	TCTTTGTTCTTGAATCTCG	62.545	71	(AAGG_45_56)()MSQ-M01247R:134:000000000-AGGC8:1:2111:27337:5805	TGCAGGCTGAGACCCGGAGCAAAAGGAAACAAAGGAGGAAGAAGAAGGAAGGAAGGAAAAAGA	CTAATCACCGAGATTCAAGAACAAAGAGACAGATGAGTAGAAGATTTTGATGAACTCTTAAATAGATC
AAAAGTATCGTTACATGACG	62.015	ACAGACAGACAGATACAACG	61.28	98	()(ACGT_1_16_ACAG_33_48)MSQ-M01247R:134:000000000-AGGC8:1:1110:14863:1401	TGCAGATAAACAAAAGTATCGTTACATGACGCAACCAGCCATGTTATATGCAACTATTAATTG	GTACGTACGTACGTACGAAGTTCTGCGTTGTATCTGTCTGTCTGTCTGTTTACATCATTTAAATGATC
AAAATAGGTGACGTTTCG	63.184	TGCTCTTATGTACAAAATGC	63.034	95	()(ATT_1_12)MSQ-M01247R:134:000000000-AGGC8:1:1117:21545:12492	TGCAGAGATATGGGCGAAAATAGGTGACGTTTCGACATATTGGCAAATCGCCTATCTATTAAG	ATAATAATAATAGTTTATTCTCAGGTAGCATTTTGTACATAAGAGCATACCAGTTTACAGGCATGATC
AAAATCGTATCATGACAGG	62.19	GATCATCTAATCAGGTAAGC	60.257	118	()(AT_34_47)MSQ-M01247R:134:000000000-AGGC8:1:2105:15002:7848	TGCAGGCAGATTTTAAAATCGTATCATGACAGGCTAACAATCACAAATCTTATTCGTTAAACA	ATGTTCTGAGATGCAAAATACACACAAAGTAACATATATATATATATCGCTTACCTGATTAGATGATC
AAAATGAACTAGTTCCAGC	61.255	ACAGTTGGTGTTATATGAGG	61.055	121	()(ATC_11_31)MSQ-M01247R:134:000000000-AGGC8:1:2103:22725:7596	TGCAGAAAAATGAACTAGTTCCAGCTTGATCAGAATATCACATAATTAAATGAATACCAACAT	TGAAACACACCATCATCATCATCATCATCATCGTTTTCAAAAACCTCATATAACACCAACTGTTGATC
AAAATGAGTTACTGTACCTGTAGG	64.863	CCTCATCAAGTACTCTTTGG	63.57	90	()(ATTT_1_12)MSQ-M01247R:134:000000000-AGGC8:1:2119:3404:12544	TGCAGAGGAGTCAGCAACTTAAAGTTCTAAAAATGAGTTACTGTACCTGTAGGTGAAAATCCA	TTTATTTATTTAAGTGGTTAGTTAGTAGTACTGTACCAAAGAGTACTTGATGAGGGCGTGGGAAGATC
AAAATTATCTTCCAGCCC	64.225	AGCGACAAGTAGGTTAGG	62.322	104	()(ACTT_29_40)MSQ-M01247R:134:000000000-AGGC8:1:2115:6373:21949	TGCAGCCGCAATTAGGACGTTGAAAAATTATCTTCCAGCCCTTCTCTTAGTATACAGGCTTAT	CTATTCAACTGATTTACCATACATACAATACTTACTTACTCTATTCCTAACCTACTTGTCGCTTGATC
AAAATTCGCTGATATTCG	63.667	TCACATCATCTTTAAACACG	63.004	106	()(ATG_1_36)MSQ-M01247R:134:000000000-AGGC8:1:1108:7064:17024	TGCAGCCTACAGTTAGAAAAATTCGCTGATATTCGAACGCGATTGCTTCACCGTCTTGACCAA	ATCATCATCATCATCATCATCATCATCATCATCATCATTCGTGTTTAAAGATGATGTGAGTTAAGATC
AAACAAACTAACATAGGCG	62.746	GATCAAAATTATCTTCTTGC	60.936	95	()(TTGC_25_36)MSQ-M01247R:134:000000000-AGGC8:1:1102:17378:24111	TGCAGAGATACGCATGGAAAAAGCCATCGACCAAGAAAAACAAACTAACATAGGCGGAGGCTT	TTCCTGTGCAAGGAGCTTAACTGCAAGCAAGCAAGCCGTCAACCATCAGCAAGAAGATAATTTTGATC
AAACAATCAGTTCCAAGC	62.553	AGTAGAGAGATGAAACTGGC	62.242	114	(TTTG_49_60)()MSQ-M01247R:134:000000000-AGGC8:1:1115:2914:17721	TGCAGTTTCTAAAAAACAATCAGTTCCAAGCAATCAAGCCAAAATGACAACAAACAAACAAAC	GAAAATGGTAAACAGATGGTGGGAAGCACAACAGCTTCGCTAAGCCAGTTTCATCTCTCTACTTGATC
AAACAATGGAGTCAGAACC	63.609	CCACTAAATTGAACTTTTAAGC	64.89	93	()(ATC_2_13)MSQ-M01247R:134:000000000-AGGC8:1:1107:23999:16612	TGCAGTGTTGCCTCACCACAGGCCCCAAAACAATGGAGTCAGAACCCACTAAATCTATCCTCT	AATCATCATCATCTTAAAAGGTCCTCAATGTTCTGCTTAAAAGTTCAATTTAGTGGCTTTCTAAGATC
AAACGCTTTACTATTAGACC	60.683	ACAAAATAATGTAGACATGG	58.925	114	()(ATAC_22_33)MSQ-M01247R:134:000000000-AGGC8:1:1109:22858:2160	TGCAGGAAACGCTTTACTATTAGACCACTGAGTCGACTCAACATGGTTGATTTTTCTAACTCA	ATCTTCTTATACGTAGGTATTTATGTATGTATGTTACCATGTCTACATTATTTTGTACTTCATAGATC
AAACGTCATGTAAATCTATAGG	62.241	ACTACCTGGTTGGAGTCC	63.539	113	()(TTG_7_18)MSQ-M01247R:134:000000000-AGGC8:1:1119:20938:23901	TGCAGCTGGTATAAACGTCATGTAAATCTATAGGTGCTCAAGTCATTTTCATGTCCATAATAG	ATCATCAACAACAACAACGTAGAACCAGGCATACATATCACGCGGACTCCAACCAGGTAGTCTGGATC
AAACTAACCTTTGTAACTAACG	62.242	ATGGTGTCATTGTATGTACC	61.162	111	()(ACTT_29_40)MSQ-M01247R:134:000000000-AGGC8:1:1107:5053:18535	TGCAGCTATTGTATGTAAACTAACCTTTGTAACTAACGTTTAAACACTATTAGTAGTTAAGTT	CTATGCTCCTCTGTGAGGAGTAACGGGTGTAAGTAAGTAACACGGTACATACAATGACACCATCGATC
AAACTCATCAATAAGACCG	61.752	GATACTTCTTTTCCTCCC	60.449	108	()(AT_11_24)MSQ-M01247R:134:000000000-AGGC8:1:2111:21059:4001	TGCAGTGCCAACTGTTTCTTCATAAAACTCATCAATAAGACCGAGTTCTAAGTTAGAAGTACA	AATCATACGTTATATATATATATATTCATCCCTGTTCACTATAAGACGGAGGGAGGAAAAGAAGTATC
AAACTTTTATTCAAGACTGG	60.703	CATGTTTTCTTTCATTTAGG	61.907	103	()(AAC_20_37)MSQ-M01247R:134:000000000-AGGC8:1:1110:16750:20765	TGCAGTCCACGAGGATGGCAGGAAAACTTTTATTCAAGACTGGAGATATGTCTTTTGATGAGA	ACAATAGGACTCGGATATTACAACAACAACAACAACAAAACACCTAAATGAAAGAAAACATGAAGATC
AAAGAAACTCTTTGCAGG	62.405	TCAAACATAGTTACATTCTCG	61.726	103	()(TG_11_26)MSQ-M01247R:134:000000000-AGGC8:1:1112:26058:22024	TGCAGAAAGTGCAACAGGCTGGGACACAAAGAAACTCTTTGCAGGCAGAAAGACACACGCACT	TCCCTCCAGCACACACACACACACACGTAGACCTATTTGGCATCTCGAGAATGTAACTATGTTTGATC
AAAGAATCACTTTGAGTCG	61.623	TTAACTGGTCAGGTCTCG	63.151	109	(TTG_37_48)()MSQ-M01247R:134:000000000-AGGC8:1:2101:9447:13580	TGCAGCGGACTCATTAAAAAAGAATCACTTTGAGTCGTTGTTGTTGTTGTGGTTATCAAAACA	GATGTTATATATTCGTAATTACTTCCATTACTGATGTATCTTCTTCGAGACCTGACCAGTTAAAGATC
AAAGACGATAAGTAAATTGC	61.203	GATCAGATGTATAGTCAGAACC	60.993	109	()(AT_33_44)MSQ-M01247R:134:000000000-AGGC8:1:1104:21058:11365	TGCAGTACAGTTTTGGAACAATTAAAGACGATAAGTAAATTGCCTCACTTTTCGATTCCTTCA	GCACCACACCTCAGAGGTTCTAACCATAAACCATATATATATATGTGGTTCTGACTATACATCTGATC
AAAGTCCTAAAACCTTCG	61.853	GGAGATTGTCATTAAATGG	61.842	119	()(ATTG_17_40)MSQ-M01247R:134:000000000-AGGC8:1:2114:15853:9147	TGCAGAACCAAAGTCCTAAAACCTTCGGTTTTCTTCTATTTTCAAAGCCCATGTTTCGTATCG	AGGAGATAACAGGCATTGATTGATTGATTGATTGATTGATTTTATCCATTTAATGACAATCTCCGATC
AAAGTGCTAATTGTCATGC	62.806	CTTTAGCATCAGTGTCAGC	62.917	111	()(ATCAGC_1_30)MSQ-M01247R:134:000000000-AGGC8:1:1101:19273:19524	TGCAGGGAGAAAGTGCTAATTGTCATGCTGAAGTCTCTGCCTCTGTAAGTAGGTCACACTAAA	TGCTGATGCTGATGCTGATGCTGATGCTGACGCTGACGCTGACACTGATGCTAAAGCTTTGCCAGATC
AAAGTTTACTCTGTCTTGGG	62.769	ACTAACTAAGGTCCTTTATGG	61.686	122	(AACT_47_58)()MSQ-M01247R:134:000000000-AGGC8:1:1104:4342:6473	TGCAGCCAGTAAAGTTTACTCTGTCTTGGGATTTCCATAAAGGACCTTAGTTAGTTAGACTCG	AAATAACTTCGATTGCAGCCAGTAAAGTTTACTCTGTCTTGGGATTTCCATAAAGGACCTTAGTTAGT
AAATAAGCATACAAACTCTCC	62.354	CTCATGACGCACATATCC	64.023	101	()(ATT_17_28)MSQ-M01247R:134:000000000-AGGC8:1:2106:24463:15075	TGCAGGTAACACCGCTTCTGTTACTAAATAAGCATACAAACTCTCCGGTTGAAAAGTGGCAAG	CTAAGACTTATACACCATTATTATTATTCAATTACCTACTACTTGGATATGTGCGTCATGAGATGATC
AAATAAGTGTATTTCCCTGG	63.1	GATCATTACTGCAAGTTCG	62.945	121	()(ATTT_1_12)MSQ-M01247R:134:000000000-AGGC8:1:1107:26778:16223	TGCAGCTTCGGAAATAAGTGTATTTCCCTGGGAGTCCGCAACATAACCAGAAATCGATGTGAT	ATAAATAAATAAACATCAATAATACCGTGTTAAAAACTATAAAAAGGAACGAACTTGCAGTAATGATC
AAATAGAAACATGCAAACC	62.174	AATCATGACTAACTGTGACC	60.344	115	(AAAC_43_62)()MSQ-M01247R:134:000000000-AGGC8:1:1111:24110:7451	TGCAGGCCCTGGAAATAGAAACATGCAAACCAAACCACAGCCACAAACAAACAAACAAACAAA	GGTCGTTAGAACTCTCCGTATTGTCCCTTTTTGTTTTTGTTTTGGTCACAGTTAGTCATGATTAGATC
AAATAGCCACTAAGACGC	62.748	CAGTCCTTAACCTTAAGTGC	63.559	110	()(ATTG_21_32)MSQ-M01247R:134:000000000-AGGC8:1:1107:16736:14080	TGCAGAAAAATAGCCACTAAGACGCAGCGTGAAAACGAAAAGCCATAGTAAGGTCCCAAGAAA	GGCCAATGGGGTAACATGAGATTGATTGATTGAGCACTTAAGGTTAAGGACTGAAAAGCAAACTGATC
AAATATCACTTCCAGTTACG	61.168	AGGTTGTTAATGTTGATGG	62.18	103	()(ATG_1_12)MSQ-M01247R:134:000000000-AGGC8:1:2115:13997:6447	TGCAGCTTCTGTCATAACTAAATATCACTTCCAGTTACGTTTTGGGCTAAATGCTAGTTCACC	TCATCATCATCATGAGAATCATTCAAGTCATTTTAATCACCATCAACATTAACAACCTGATAATGATC
AAATCAATACATCAAGAACG	61.727	GAGATAATCAATGTTCATTAGG	62.022	103	()(ATAC_18_29)MSQ-M01247R:134:000000000-AGGC8:1:1114:8392:19304	TGCAGAAAGTAAACCTTTTAGTAAATCAATACATCAAGAACGTATGAAGTCATAAAGTAAAAC	GGAAGCAACTAACTTATATACATACATACATGTCGGGCACCTAATGAACATTGATTATCTCCTAGATC
AAATCAGTTAGGACATGACC	62.705	AACTCTTTAATAGACCAGCC	62.397	105	()(TGC_1_15)MSQ-M01247R:134:000000000-AGGC8:1:1106:19622:7123	TGCAGTTTGGTCATATCAAATCAGTTAGGACATGACCTCGAAATACAGATCCGTGGCTGCTGC	GCTGCTGCTGCTGCTTCGATGACTGGTGGGTTCAGTGAGGCTGGTCTATTAAAGAGTTCTTCAAGGTG
AAATCGAGAAATGTTTCG	63.126	GATCCTTCTTGTTCATCG	62.458	125	()(ATGT_23_38)MSQ-M01247R:134:000000000-AGGC8:1:1102:21068:23198	TGCAGTGAAATCGAGAAATGTTTCGGCATGCTTTGCCTTATCAATTTCAATGTCATCATGCTT	ATACATACACACACACATACAAACATACATACATACATGGGGAGCATCATCGATGAACAAGAAGGATC
AAATGACAAGAATGAATCG	62.35	CATCAACTTATTCATCATCG	62.504	92	()(ATG_19_30)MSQ-M01247R:134:000000000-AGGC8:1:2107:26349:7829	TGCAGTCAATGAATACATGAACAAAAATGACAAGAATGAATCGACTTGTGTCCGTATCTTTCA	AAGATAGTTTCCTATGTAGATGATGATGATGACGATGATGAATAAGTTGATGCTTTTTTATAATGATC
AAATGAGTTTTACAGCAAGC	64.206	TTAATAAGACAAGAAAGACAAGG	63.997	90	()(ATG_1_12)MSQ-M01247R:134:000000000-AGGC8:1:1107:24661:7166	TGCAGTTCAGACGAGGTGAAAAATGAGTTTTACAGCAAGCTTTCGGACCTCCTCAAAAAAGCT	GATGATGATGATTATATTTCCTGCCTTGTCTTTCTTGTCTTATTAAATTTTCTTTCTTTTTAATGATC
AAATGCCAGATCTACTGC	62.643	CACGACTGATGTACTGTAGG	62.015	97	()(ATT_30_41)MSQ-M01247R:134:000000000-AGGC8:1:1103:12526:11782	TGCAGCAATACGAAATTACTATAAATACACAAAAATGCCAGATCTACTGCAATGCTGCCTTCT	TGAAAGACTTTAACGTACTGTATGTAATGTAATAATAATAACAGTCCTACAGTACATCAGTCGTGATC
AAATGCTGAATTACCACC	62.664	AGTGTCTTCCCTTCTTGC	64.178	123	(ACC_19_54)(TTG_10_30)MSQ-M01247R:134:000000000-AGGC8:1:2103:17544:3468	TGCAGAAATGCTGAATTACCACCACCACCACCACCACCACCACCACCACCACCAACAACAACA	CACCACCACCAACAACAACAACAACAACAAAAGCCTGCCACCTTGGGCAAGAAGGGAAGACACTGATC
AAATGCTTATAACATTGTGC	62.423	GATCCATGTAAAGCTTGG	63.042	104	()(ACCCC_27_41)MSQ-M01247R:134:000000000-AGGC8:1:1106:20889:3106	TGCAGCGTAAAATCCTTTCTTTGCTGAAAAATGCTTATAACATTGTGCTTACTCATAAGTAGT	CAATTAGTTTCATATTCTTACTCTGTCCCCACCCCACCCCACCAGGTCGTCCAAGCTTTACATGGATC
AAATGTCACTTTTGATTGC	62.5	TCCTCAAAAGTAAATACACC	61.094	108	()(TGGG_34_45)MSQ-M01247R:134:000000000-AGGC8:1:1116:21337:14611	TGCAGCCTTTTCATGTGCATAAAAATGTCACTTTTGATTGCGTTTTGTACTTTACATTATTAT	TCACATTGTTTATTTATTCCACATGCTTTAACCCCCACCCACCCACGGTGTATTTACTTTTGAGGATC
AAATGTGGAGTATCTTTGC	61.678	CCTTGTGTCTTTCAGTAGG	61.809	107	()(ATTG_14_25)MSQ-M01247R:134:000000000-AGGC8:1:1108:24952:10868	TGCAGAAAATGTGGAGTATCTTTGCAGTTGCTTCTATATCCGTCTTCATTGCTTAGGCTGCTA	ACTGATGAATTTTATCAATCAATCAGAACACCTACTGAAAGACACAAGGATATAATAATTCTATTGTT
AAATTTCACTTGTAGTAGATAGG	60.855	TACTCCACAATACATCATGC	62.556	105	()(ACACC_24_38)MSQ-M01247R:134:000000000-AGGC8:1:1119:16917:2289	TGCAGATATCTTTAAGGATGAAATTTCACTTGTAGTAGATAGGTTAATTAATATATTAGCTAA	GAATGAATGTAATAAAATGTGGCGTGGTGTGGTGTGGTATTGCATGATGTATTGTGGAGTAGTGGATC
AAATTTCTTCATAAGCAACC	63.386	CTGAGTGTTGATTTGAAGG	62.43	94	()(AAAAC_1_15)MSQ-M01247R:134:000000000-AGGC8:1:1113:7949:24180	TGCAGCCAAATTTCTTCATAAGCAACCGTTCCTCTCTTGGTGAGACGTCTGCTTAACCTTTAT	TTGTTTTGTTTTGTTTTCCCTTCAAATCAACACTCAGTATGTAGCCTTAGCTGGCCTGGAACTTGATC
AACAAACTCTATCATGTTGC	61.372	CTTTCTTTTCTCAATTATCG	61.514	114	()(ATT_25_36)MSQ-M01247R:134:000000000-AGGC8:1:1104:20754:19385	TGCAGAATAACAAACTCTATCATGTTGCATAAATATTGAAATTCACTTTGCAATTAATTCTTA	AATAATGAAATGAGGAAGAATGGTATAATAATAATAATCGATAATTGAGAAAAGAAAGAGTTAGGATC
AACAAAGAAAAGACAACG	60.288	GATCATCAATAACAAATGC	59.902	107	()(AGCG_18_33)MSQ-M01247R:134:000000000-AGGC8:1:1101:16248:2030	TGCAGTTAGCGGGGGCGTAGGCAGAAACAAAGAAAAGACAACGGCGTGTGTTTCCATCTTTCC	TGAAGGTGGGACTAGAAAGCGAGCGAGCGAGCGAGGAAATGAGTGATATGCATTTGTTATTGATGATC
AACAACACTTGAAAAGAGC	61.778	GCTCACATGTACAAAATGC	63.569	67	()(ATT_1_12)MSQ-M01247R:134:000000000-AGGC8:1:2117:20205:6969	TGCAGCAACTCTAGAGGAATTGAAGATAGACATGAAGAGAATGAACAACACTTGAAAAGAGCT	ATAATAATAATAGTTTATTTTAAGGCAGCATTTTGTACATGTGAGCATACCAGTTTACAGGCATGATC
AACAACGTCACTACCTATGG	63.929	TATGAAGGACAATAGTAATATGG	62.079	98	()(ATTT_17_28)MSQ-M01247R:134:000000000-AGGC8:1:1114:27795:12136	TGCAGCAGGCACTGCAACCGACAACAACGTCACTACCTATGGTGCCTGGTTTACATCATGAAC	GTAACACTTTGTGTACATTTATTTATTTTATGTCCATATTACTATTGTCCTTCATAAGTTTGCGGATC
AACAATTATCTGACAAGACG	61.446	ATCACACTTGAAATTGTGC	62.69	122	()(TG_22_37)MSQ-M01247R:134:000000000-AGGC8:1:1118:16144:4169	TGCAGATGCAACAATTATCTGACAAGACGTTTAGAAAGTGAAATAATTACGGATTTCTTAGCA	TCTCTCCCTCTCTTTCTCAAGCACACACACACACACAGAAACAAACTCGCACAATTTCAAGTGTGATC
AACACACATCTGAATCGC	63.509	AATCTCTCCCTATGAATGG	63.105	100	()(ATT_3_20)MSQ-M01247R:134:000000000-AGGC8:1:1103:16193:5461	TGCAGACACATTCGCCTACATTCGAACACACATCTGAATCGCTAGTGAATCACTCAGGTCAGT	CCATTATTATTATTATTATTCGTAATTAAATGTTGTACAAACCATTCATAGGGAGAGATTCGGTGATC
AACACAGTTTTATTCTCAGG	60.803	GATCTTAGACAGGGATGC	61.499	96	()(ATTT_30_41)MSQ-M01247R:134:000000000-AGGC8:1:1116:5186:5223	TGCAGTTATGCTCCCAGGTCGTTGGGGGTAATCCCTAACACAGTTTTATTCTCAGGTCTTTTG	CCATGAAGCTTTATATTTTTTGTTTCACTTTTATTTATTTATCTCCAAAGGCATCCCTGTCTAAGATC
AACACATTCACATCATGC	60.945	AACTAAATAACTCTCCAGTGC	62.108	121	(ATGT_47_58)()MSQ-M01247R:134:000000000-AGGC8:1:2116:10954:21426	TGCAGAACACAACACATTCACATCATGCATACATTCACACTCACACACATACATACATGCAAC	ATCGGTTTGGTGGTAGGTAGTTATTCAATTGATTAAATATTACACAGCACTGGAGAGTTATTTAGTTC
AACACTGTTTATCTTCACTAGC	61.825	TGTGATGTATATAAGTAGTGCC	60.744	101	()(TTTC_13_32)MSQ-M01247R:134:000000000-AGGC8:1:1101:29423:15592	TGCAGGCTTCAGGGGCTGTTACAACACTGTTTATCTTCACTAGCATTTGTTGCCGTGTGTGGG	ACAAAAAGAAAAAGAAAGAAAGAAAGAAAGAAACTAAGGCACTACTTATATACATCACAATTTTGATC
AACAGAATCGATTATATTGG	61.23	AACGTATTCAATGGATGG	63.203	113	()(ATG_1_27)MSQ-M01247R:134:000000000-AGGC8:1:2113:27874:13931	TGCAGATAACAGAATCGATTATATTGGCAATCCCTCCTCAAATTCAACAACTATTTTACTAAT	TCATCATCATCATCATCATCATCATCATTATCTTTCTTCCATCCATTGAATACGTTCATCACCGGATC
AACAGCTTTCAGGTTAGC	62.408	TTCAGTACTACTGTGTCTGTAGG	61.813	110	()(AGTC_10_25)MSQ-M01247R:134:000000000-AGGC8:1:1115:23222:3860	TGCAGAACAGCTTTCAGGTTAGCATTGTGTTGTTCGGGTGTGCTACCGTATACAATGATGTCA	TACGTTGTAACTGACTGACTGACTGAATCCTACAGACACAGTAGTACTGAAAGGAAACTACATTGATC
AACATTAAATAACACCATGC	61.989	ACACTACTGCTTATATTCACG	61.178	87	()(AATT_2_13)MSQ-M01247R:134:000000000-AGGC8:1:2108:18241:20045	TGCAGACGCTTACGAAATGTGGAATACATAAAGTCAATAACATTAAATAACACCATGCCTGAA	CATTAATTAATTACTCTGCTAATGTATCCATCTTCATATTCGTGAATATAAGCAGTAGTGTTAAGATC
AACATTCCTTTCTCTATTAGG	61.625	GCTTTGTTATGAAAAGAGG	62.092	101	()(AAC_14_25)MSQ-M01247R:134:000000000-AGGC8:1:1110:23823:16448	TGCAGCTTAAACATTCCTTTCTCTATTAGGTTACTAACTGGTATTACAAATTACAAAAAATTT	CTTTTTATTATCAGTTGTTGTTGTTTTCCTCTTTTCATAACAAAGCTAATAAAATGATTCGTAGGATG
AACCACGAATGTAACTCC	62.146	GATTCTTACGGAATACTGC	61.648	120	(TTG_34_45)()MSQ-M01247R:134:000000000-AGGC8:1:1104:9679:18756	TGCAGCACAACCACGAATGTAACTCCCTAGCGTACAACAACAACACGTGGATGAGGATGTCGT	CTACTGCGAACTGATCCAGTCGATTTCCAACTTCGATATCAACAGGCAGTATTCCGTAAGAATCGATC
AACCAGATTGTGATATTCG	62.19	TGGTAACAGTAGTGAACAGC	62.054	116	()(ACC_21_32)MSQ-M01247R:134:000000000-AGGC8:1:1103:3230:8675	TGCAGCTGAAAACCAGATTGTGATATTCGTGTAAGTACTTTATCCAAACGCGATAATAACTCC	ACGACCACGAGAATGCCAAACACCACCACCACAATCATTCACGCTGTTCACTACTGTTACCATTGATC
AACCGGTACTATACAGAACC	62.655	CAAGTGAATACTACACATTGC	61.758	100	()(TTGC_5_28)MSQ-M01247R:134:000000000-AGGC8:1:2114:18355:2151	TGCAGAGAGATTGAAATTAACCGGTACTATACAGAACCACGTGACGAATTCACTAAATAATAC	TAATGCTTGCTTGCTTGCTTGCTTGCTTCACTTGCAATGTGTAGTATTCACTTGACATGACACAGATC
AACCTTCACCTTTATCTGG	63.522	CAGAATGCAAATCTGAGC	63.919	75	()(AG_1_12)MSQ-M01247R:134:000000000-AGGC8:1:1113:24600:8137	TGCAGATCAGCCACGCTTCAAGGGGAAGGGATGGCCACACACAACCTTCACCTTTATCTGGAT	GAGAGAGAGAGACAGTAGCCATCATCATGGGCCTGGCTCAGATTTGCATTCTGGGACAGCATGAGATC
AACGAATCCTGAAGTTACC	63.456	CACATCATTATCATAATCAACG	64.124	92	()(ATG_1_12)MSQ-M01247R:134:000000000-AGGC8:1:2106:23186:2710	TGCAGCAGGCAACTCACCAAAAACGAATCCTGAAGTTACCGCATCTGAGTAAAGTAGATTTTG	TGATGATGATGATTTGGATGTTGATGACGTTGATTATGATAATGATGTGTGATTCATGTAGAATGATC
AACGAGTTTTGTCTCACG	63.306	GATCCCTGTTTGTTTTCC	64.498	102	(AT_50_63)()MSQ-M01247R:134:000000000-AGGC8:1:1101:24892:16783	TGCAGCAATTTTACATTCTTAAAATGTATAAACGAGTTTTGTCTCACGTTATATATATATATA	ACTATACACAGGATGAAGTTTGTTTATGATAAGTTAGTAACTGTGATATAGGAAAACAAACAGGGATC
AACTACCATCATAAGGAAGG	62.663	TGTCTCTCTTGATTTCTTCC	62.839	115	()(TTTC_1_12)MSQ-M01247R:134:000000000-AGGC8:1:1111:26915:21325	TGCAGGAACTACCATCATAAGGAAGGGAGGGAAAAAGAGACCCTGAGCGAAAATCACCAAAGG	AGAAAGAAAGAACGAGGGAGGGAAAGAAAAAAAAGAGGGAAGAAATCAAGAGAGACATAAGACAGAGG
AACTAGCTCTGGTTATTTGG	63.288	GATCGACAGATAGGAATACC	62.444	127	()(TG_18_31)MSQ-M01247R:134:000000000-AGGC8:1:2107:9716:15112	TGCAGAACTAGCTCTGGTTATTTGGCCTCTCTTTTATTTTATGCATATGTGTTTGTACTTACC	TGTAGTCTGAATTACTTTGTGTGTGTGTGTGCGTGTGTTTCACTCACTGGTATTCCTATCTGTCGATC
AACTCAAACCAGATATCAGC	63.153	CTTCAACGAATTCATTACC	62.295	111	()(AT_13_28)MSQ-M01247R:134:000000000-AGGC8:1:1106:16605:18136	TGCAGAACATCTAGAACTCAAACCAGATATCAGCCAACACCAAAGTCACAATTCTTAATACAA	TAATTTTCATGTTATATATATATATATACGATTGTACAGCTTGGTAATGAATTCGTTGAAGAGAGATC
AACTCACTATGAAGACATTGC	62.841	AGCTGACCAAGTAAAACG	63.161	120	()(ATTT_29_40)MSQ-M01247R:134:000000000-AGGC8:1:2115:12573:19641	TGCAGGCAAACTCACTATGAAGACATTGCGTTATTTGCATTTGCTCTATTATTTGACAATTAC	TATTTGAAAAATTTTAGCGATTGAAAAGTAAATAAATAAATTCTAACGTTTTACTTGGTCAGCTGATC
AACTCCATTCACATCACG	63.331	GGGAAAGAGTGTATATCTCG	62.943	92	(AAG_48_59)()MSQ-M01247R:134:000000000-AGGC8:1:1107:29138:17064	CGGAAGAGCACACGTCTGAACTCCATTCACATCACGATCTCGTATGCCTTCTTCTTCTTGAAA	GTTTGTTATAAGAATAGGGAGACAAACGAGATATACACTCTTTCCCTACACGACGCTCTTCCGATCTA
AACTCTTGAAAATCTATACCG	62.418	AGTATGTCTGATGTGCTGC	62.499	121	()(TTTGG_7_21)MSQ-M01247R:134:000000000-AGGC8:1:1111:17348:5271	TGCAGCAAACTCTTGAAAATCTATACCGATGGCTCGGATGGCTTCCAATGTTAGGATTTCAAC	GATGATGTTTGGTTTGGTTTGGTGAATAGACGAGAGACTGGAGACGCAGCACATCAGACATACTGATC
AACTGACCTTTGTTCTCG	62.346	GATCAATGCATTTGTATCC	62.448	117	()(ATT_4_18)MSQ-M01247R:134:000000000-AGGC8:1:2103:13101:7805	TGCAGCCTATCGTAAAACTGACCTTTGTTCTCGTCGCTGCCGTCGTTGGTGGGTGCATAACAT	CCAATAATAATAATAATAGTAATAATGTGGAAATGCACATTCAGAGGGAGGATACAAATGCATTGATC
AACTGAGCAGCTCTAACG	63.152	AGTAATTTTCTCATCAAACG	61.319	108	()(ACT_7_18)MSQ-M01247R:134:000000000-AGGC8:1:1117:16902:17223	TGCAGAAACTGAGCAGCTCTAACGATTAGTAGAAAAGTAACATAGACACACCTTTTGTAGTTA	TAAATGACTACTACTACTACGATTGTAATCCGTTTGATGAGAAAATTACTTGTACGGTGTTAAATATC
AACTGATCTTTGTTCTCG	59.422	TACAATTAATATCCTCTTCG	59.204	104	()(ATG_22_33)MSQ-M01247R:134:000000000-AGGC8:1:1104:12795:15370	TGCAGCCAATCATAAAACTGATCTTTGTTCTCGTCGTTGCCGTCGTTGGTGGGTGCATAACAC	GAGGGTGGCGATGATGATGAAGATGATGATGATGACGAAGAGGATATTAATTGTATTAGACAACGATC
AACTGATTTGAGGAAAGG	61.699	CACCATCAGTAATGTATATGC	61.662	119	()(AAAT_31_42)MSQ-M01247R:134:000000000-AGGC8:1:1114:24476:12031	TGCAGCGACAAACTGATTTGAGGAAAGGGTGTATGACAACTTTCTGTATCCGATTACTTTATT	AATGATATTAACTTATCATCAACGTGGGACTTTATTTATTTAAAGCATATACATTACTGATGGTGATC
AACTGCTGTCCTTACTGG	62.425	GTCAGCTACAACGTAAAACC	64.137	96	(TG_41_54)()MSQ-M01247R:134:000000000-AGGC8:1:2118:24252:15140	TGCAGGCAAACTGCTGTCCTTACTGGCTTGACCCTCCCCCCACACACACACACACTTCTCTCT	ACTGACATATGCGAGTACCAGGTTTTACGTTGTAGCTGACTGGTCGATAAATCCCCTGGAATCTGATC
AACTGGTTGTATTTGAATGG	64.084	CAATTATCTGAGTGACAACG	62.457	104	()(ATG_22_39)MSQ-M01247R:134:000000000-AGGC8:1:2107:5954:19887	TGCAGTTCCTAGCCTACTCAAACTGGTTGTATTTGAATGGCCACATAGTACAATTAAGTCTTG	GAATCATATTCACTTTCATTGTCATCATCATCATCATCATCGTTGTCACTCAGATAATTGTTCTGATC
AACTTCAGCACTAGAATGC	61.863	CATTTAAATGCTAAGTACGC	62.853	122	()(AT_23_34)MSQ-M01247R:134:000000000-AGGC8:1:1109:4939:4927	TGCAGACAACTTCAGCACTAGAATGCCTTGAATCCTCCTAGTCGCAAATTCAAAAGATATAAG	TATTCGACACCATTTCTGTTCATATATATATATACGTACACTTTAGCGTACTTAGCATTTAAATGATC
AACTTCCGAAATACAACC	61.981	CCAATGGTTTGTAGTTCC	62.789	117	()(TG_1_40)MSQ-M01247R:134:000000000-AGGC8:1:1111:14230:1905	TGCAGGGGGAAACTTCCGAAATACAACCTCAAAGAAAAAGCATGATGTCTTCCTGAAGAAGCT	ACACACACACACACACACACACACACACACACACACACACATTTAGGAACTACAAACCATTGGAGATC
AAGAACATCTCATCAATTCC	62.645	TAATTCTGAATAGTTTGAGGG	63.023	92	(TG_48_63)()MSQ-M01247R:134:000000000-AGGC8:1:1119:14929:18511	TGCAGTTCATACAAGAACATCTCATCAATTCCTCCTTCCCCCGCCAAACACACACACACACAC	TAACCATTTGTTAAAAATGCCCTCAAACTATTCAGAATTATGTTGTCTGTATTCGTCACAGATTGATC
AAGACCAACACTAATCTACC	59.71	GATCTGATTATTTGTTTCC	58.371	109	()(TG_25_38)MSQ-M01247R:134:000000000-AGGC8:1:2106:17341:14134	TGCAGTCACGCTCTCAGGTGTCTAAGACCAACACTAATCTACCTTCTTTTTCAGGTTTCTCAA	CATCTTCCTGTGTATTCACAAACGCACACACACACACACTTACATATATGGAAACAAATAATCAGATC
AAGAGATGTACGTATGTGGC	63.884	GGAAAGAATTCGATGAGC	64.976	108	()(AATG_10_25)MSQ-M01247R:134:000000000-AGGC8:1:1110:17255:17683	TGCAGAGGTTTGGCAATTGAAAGAGATGTACGTATGTGGCAGGTTCTACGTTATATATACTTA	TTACTAGAGATGAATGAATGAATGAACTGATTGAATTGATAATACAGCTCATCGAATTCTTTCCGATC
AAGAGGAACCAAAGAAGC	63.925	ATCATTGTTTTGAAGGTAGG	63.441	112	(TC_52_63)()MSQ-M01247R:134:000000000-AGGC8:1:1103:23428:9852	TGCAGAGGGGAAAGGGGCAAAGAGGAACCAAAGAAGCTTCCTGTCTCTTTGTCTCTCTCTCTC	GCCTAGAAGTTTTCCTGCATTCCTCAGTCATCCCTGAGAATTGCGAGCCTACCTTCAAAACAATGATC
AAGATACCTCTAGAGTATCGG	61.227	GATCATAAAGTTAAGAGCG	59.523	115	()(ATTT_22_33)MSQ-M01247R:134:000000000-AGGC8:1:2106:14153:8135	TGCAGAATAAGAATCGGAAGATACCTCTAGAGTATCGGTATTACGTTCAGGTTCATTTTCTGA	TTTTTACCAAATCTTATGTGCAAATAAATAAATACATTATCTTCGACAACGCTCTTAACTTTATGATC
AAGATGCTAATGATTAAAGG	61.061	CATTCTTCATTCATTTTAGC	61.847	92	()(AAAT_23_34)MSQ-M01247R:134:000000000-AGGC8:1:2115:16622:11399	TGCAGTACTGTGAAACTAGATCAAAAAGTCAAAAAGATGCTAATGATTAAAGGGTATTAATAT	ATTTCGAAATTGTACTGAATGAATTTATTTATTTACAGTAGGCTAAAATGAATGAAGAATGAAAGGTC
AAGATTCTGAATTCGTCG	62.64	TTACATAAACATCCAATTCC	61.775	120	(AAGT_39_50)()MSQ-M01247R:134:000000000-AGGC8:1:1107:23728:9462	TGCAGAAGATTCTGAATTCGTCGAAATGTCTCATTTGATTACTTACTTACTAACCTACGCCTG	CGTTATCACCAAGCTATCCCTGTTTCAACCGACCTCTTGTTGGAATTGGATGTTTATGTAAACTGATC
AAGCAGTACTCCTGATAAGG	62.851	ATCATGGTAGGACATATGG	61.559	98	()(ACCCG_11_25)MSQ-M01247R:134:000000000-AGGC8:1:2110:6234:14807	TGCAGCAATTGCGACAGGTGATTGACGAAACCTAAGCAGTACTCCTGATAAGGAAGATAAACG	CCCGACTTGACCCGACCCGACCCGACGCGACAACACCCTTAACTCAACCCATATGTCCTACCATGATC
AAGCCAAGAGAGAAAAGG	64.214	ACAGATGTCTAAATTCCAGG	62.997	81	(AGCG_33_44)()MSQ-M01247R:134:000000000-AGGC8:1:2106:8287:22687	TGCAGGAAGGAAGCCAAGAGAGAAAAGGGTTAGCTCGCTCGCTCACTCTCCACTCAGGCTGTC	CTCATCTCCTGGAATTTAGACATCTGTATGTATAATCCCAGCACGTTGTGGGCAGAGGCAGGCAGATC
AAGGAAGACTTCAGACAGC	63.13	TCATATAGACATACATGTGGG	61.542	95	()(AAAAT_5_19)MSQ-M01247R:134:000000000-AGGC8:1:2111:25002:11733	TGCAGTGGAGGTCTGGACAGAAAACAAGGAAGACTTCAGACAGCCTGAAGGGGTTGGAAAGCT	ATAATTTATTTTATTTTATGTGCATTGGTGTTTTGCCCACATGTATGTCTATATGAGGGAGTCAGATC
AAGGAGCTACAGAACAGC	61.894	TGGAAGAGCTCTTAACTACC	62.999	104	(TG_44_63)()MSQ-M01247R:134:000000000-AGGC8:1:1109:9978:22460	TGCAGCTTGCAGCAAGCAGCAAAGGAGCTACAGAACAGCCTTTACACACACACACACACACAC	GTGCTATCCAATACAACGAAGTGGGGCTTGGGAGACTGCTCGGTAGTTAAGAGCTCTTCCAGTGGATC
AAGGCTACATAGTGAGAGC	61.041	AAACTATCTAAAACTGGAAGG	61.825	107	(AATG_45_56)()MSQ-M01247R:134:000000000-AGGC8:1:1101:22650:9806	TGCAGTCCAGGCAAGGCTACATAGTGAGAGCGTGTCTCAAAAATGAATGAATGAATTAAATTG	GAATTCAATGCTTAGACATAGTATCTGTTCAATACCTTCCAGTTTTAGATAGTTTTATAAATAAGACC
AAGGTACGAACATCTTAGC	61.331	GTTACAGAATCTCAATTTGG	61.117	113	()(TGGG_22_33)MSQ-M01247R:134:000000000-AGGC8:1:2118:5433:8430	TGCAGTAAAAAGGTACGAACATCTTAGCATGAAAGACATGCAAATAATGGGGCGTGGAAATAG	AAAATCAACCTCACAATAGTAACCCACCCACCCCCCCCCCAAATTGAGATTCTGTAACATAAAGGATC
AAGTAAAGGTAGCATTAGCC	63.102	ATCATAATATTGTGTCAGCC	61.278	108	()(ATG_7_18)MSQ-M01247R:134:000000000-AGGC8:1:1109:10658:18803	TGCAGGTGTCGCACTAAGCACTAAAGTAAAGGTAGCATTAGCCCACTGGGTCCCTTTTGACAG	TCATCCTCATCATCATCAACACTATAGATGTCATTTTATTCTGTGTAGGCTGACACAATATTATGATC
AAGTAGGGGTTAGAAAAGG	62.744	TTAGAGGTATTATGGCGG	63.581	92	()(AAGG_18_29)MSQ-M01247R:134:000000000-AGGC8:1:1118:27895:20039	TGCAGCGATGCTGCCTTCCCACAAGGAAGTAGGGGTTAGAAAAGGTCCACCCTAAACTTGCCA	CACACTTCCATGGTGTGGGAAGGAAGGAAGTGAAAACCGCCATAATACCTCTAACGGCACACGAGATC
AAGTCAAATAATGTTTCAGC	61.247	TGCTATTCTTGATTGTGG	61.501	109	()(AT_1_12)MSQ-M01247R:134:000000000-AGGC8:1:1112:22520:3200	TGCAGCAATGAAGTCAAATAATGTTTCAGCTTACTTTGCCTTATCTATTTGCTTGTCATTATT	TATATATATATATGCATTGCATTTTGAAATGAATTATCCACAATCAAGAATAGCAACAGTACTTGATC
AAGTCTCAGTTCAACAATCC	62.599	TGCTTTAAGAAACTTTAACC	61.622	118	()(ACTG_9_20)MSQ-M01247R:134:000000000-AGGC8:1:2119:11667:2233	TGCAGACCAAGTCTCAGTTCAACAATCCCATAAACAACCACAGTAATCCATCCGTTTATATGG	GTTATATAGTCAGTCAGTCATGTACAATATAGAACCAAACCCGGTTAAAGTTTCTTAAAGCACGTTAG
AAGTTAAGAGAGCAAAATCC	62.541	TATAACACTGAGGCACACC	62.84	104	()(AAAAC_5_19)MSQ-M01247R:134:000000000-AGGC8:1:1101:26491:8556	TGCAGGCAAAGTTAAGAGAGCAAAATCCTGAAGTGCAGCAAGCCAGAGTTTGCTTAGCGTGGC	CCCCCAAAACAAAACAAAAAGTCGGTTAGGGTGTGCCTCAGTGTTATAGGCCTTACGTAACAAGGATC
AAGTTGAATTATATGAGAGACTCC	63.86	GGTGAGCTGTCTATGTTCC	64.01	94	()(ACTT_9_20)MSQ-M01247R:134:000000000-AGGC8:1:1105:22028:16915	TGCAGCTCTATCTACTGACATATTCAAAAAGAAGTTGAATTATATGAGAGACTCCTATTGCCA	GGAATTAGTACTTACTTACTTACGCCTGTTACCCCTCTCGCAGGAACATAGACAGCTCACCAGTGATC
AAGTTGTCCTTATTCACTACC	61.681	GAAGCCTTTTATTCATCG	63.067	102	()(AAAAT_16_30)MSQ-M01247R:134:000000000-AGGC8:1:1113:17672:22549	TGCAGTTAATTAGTTGTATACAAGTTGTCCTTATTCACTACCACTATTTCCTTAGTTCTGTAT	TCCAATAAGATCAAAATAAAATAAAATAAATAAAACATCAGCGATGAATAAAAGGCTTCTTGTGGATC
AATAAAGAAGGAGGATTGG	63.112	CCTACCTACATGAGTCTTCC	62.467	112	()(TG_2_13)MSQ-M01247R:134:000000000-AGGC8:1:2117:18687:19265	TGCAGGTCCCAAGCCCAAATAAAGAAGGAGGATTGGGCATGGGGTTAGCAAGTCCATCCTGTA	TCACACACACACAAGGAGTAGCACTAATGTTGTCCCAAGAAGCATGGAAGACTCATGTAGGTAGGATT
AATAACATAAAGCCTTTGG	62.157	ATATCGATTTGAGTGAGTCG	63.897	103	(ATTT_52_63)()MSQ-M01247R:134:000000000-AGGC8:1:1112:23724:2193	CGCAGAAAATAACATAAAGCCTTTGGACTTACGATTCTCATGCATTGAAAATATTTATTTATT	TCTTAATCTGAGAATTTATCGTAAACCGACTCACTCAAATCGATATATCGATTTCAACTCAGCAGATC
AATAACCAGCATCTACAGC	61.986	GATCTATCTTCCGAATGG	61.88	95	()(ACAG_22_33)MSQ-M01247R:134:000000000-AGGC8:1:1117:14301:24324	TGCAGCGAGGTGTGACAGCAGTCAGGTGTTTCCCTCGAATAACCAGCATCTACAGCGATACTA	GCAAACAAAAATACTTGCTGTTGTCTGTCTGTCATTCATTAAAGTGATTACCATTCGGAAGATAGATC
AATAACTTAGTGGAAACTCAGC	63.839	ATTGACGATGTGTTGACG	64.339	72	(ACT_40_51)()MSQ-M01247R:134:000000000-AGGC8:1:2115:5297:10386	TGCAGTCACATAATAACTTAGTGGAAACTCAGCAACAATAGTAGTAGTAGTATTGTAATTAGC	GCGTCAACACATCGTCAATTGCATGCATCACATTGTCAAGGCACGAGACATTCTCATCACCACCGATC
AATAATTTTGACATGACTGG	61.5	CGTTAGTTTAAATGACAAGC	62.334	121	(AAAAC_47_61)()MSQ-M01247R:134:000000000-AGGC8:1:1106:18397:13094	TGCAGAATAATTTTGACATGACTGGTTGGTGTGACACATGGTCAAGACAAAACAAAACAAAGG	AAATCAACAACGCGAATTGTGTATATCCGTGCAATTAAGTATGCTTGTCATTTAAACTAACGTGGATC
AATAGGAAATATGAGTTTGC	60.771	TTGTATATACACAACAGACAGC	61.215	93	()(ACAG_1_16)MSQ-M01247R:134:000000000-AGGC8:1:1111:20784:20574	TGCAGCCTTATCTTTGGGATCGTACTAATATATAATAGGAAATATGAGTTTGCTTATAAACTA	GTCTGTCTGTCTGTCTGTCAGTCTGTCTCTCTCTCTATCTGCTGTCTGTTGTGTATATACAATTGATC
AATAGGAGGGATTATTTGG	63.202	CTCTGGTTCTTTCCATCC	64.356	108	()(AGG_31_42)MSQ-M01247R:134:000000000-AGGC8:1:2101:10782:15455	TGCAGAGAGTGGGGTTGGGAATAGGAGGGATTATTTGGAGAAGGGAGGGAGAAAATACTGAGA	AACATTGGGTGGAACTCAAGAAGTTCTGCTGAGGAGGAGGAGGGAGGATGGAAAGAACCAGAGGGATC
AATAGTTACTTGAAGTTTGAGC	61.694	TTCAGTATCATCGAAGACG	63.09	112	()(AGG_24_35)MSQ-M01247R:134:000000000-AGGC8:1:2101:21107:12084	TGCAGTTACAGTTCAAAATAGTTACTTGAAGTTTGAGCAAAATTCGAAACATTATGATAGAAA	GTTCTAGTAAAGATTTTTGAAATTCCTCCTCCTCCAATTACGTTTCGTCTTCGATGATACTGAAGATC
AATATTTCATGTCCAAATCC	63.197	TGAGTGATTGAGTGAATGG	62.984	98	()(TGCG_9_24)MSQ-M01247R:134:000000000-AGGC8:1:1109:13886:21359	TGCAGTGAAACTACTAAGTAATATTTCATGTCCAAATCCCTGAATCAAAAGTTGTTCATTTAG	ACTCACCCACGCACGCACGCACGCACACACGTACCCATTCACTCAATCACTCACCTATTCATTCGATC
AATCAACTCCCTATTAAACC	62.221	TTGCACAAGATAGTAGTTCC	61.677	115	()(ATT_16_27)MSQ-M01247R:134:000000000-AGGC8:1:2114:6566:6516	TGCAGTCTCGAAATCAACTCCCTATTAAACCCCACCTTACTCCAAAACCAGTGAACCGGTAAA	TAGCTTTACGGAAGTATTATTATTATTTGTAGTAGTAATAGTGGAACTACTATCTTGTGCAATGGATC
AATCACAATGTACAGAATCG	61.874	CAGAAACTACTGCTACAAGC	61.818	105	()(ACAG_25_36)MSQ-M01247R:134:000000000-AGGC8:1:1111:20362:20403	TGCAGACATTGTATTGTGGCTGAATCACAATGTACAGAATCGGTCATCCCATGTGAGATATAA	TTATGTGCCTGGTCCTACGTTGTATCTGTCTGTCTGTTCGGTCGCTTGTAGCAGTAGTTTCTGAGATC
AATCACCATTACGATAAGC	62.031	CAGACTTCCCTTATATTGG	61.564	104	()(ATG_25_36)MSQ-M01247R:134:000000000-AGGC8:1:2101:3324:17518	TGCAGCATAAGGCTTTAAATCACCATTACGATAAGCTAAAGTGGCTATTTGAATCATTAACTC	ATCTATTGACCCATGACTAATTATCATCATCATCATAACCAATATAAGGGAAGTCTGCAAATTGGATC
AATCAGTGAAGGAAAAGC	61.865	CTCATCAGTTATCAAATAATGC	63.03	122	(TTTC_33_44)()MSQ-M01247R:134:000000000-AGGC8:1:1103:7504:15168	TGCAGTGAATCAGTGAAGGAAAAGCGAATTGTAGAAAGAAAGAACATAATGATATACAATGCA	TTGGTAGATGAGAGAAATCTATGTTCGTTATTAATAATCATATGCATTATTTGATAACTGATGAGATC
AATCAGTTAAAGAGAGTGGC	62.714	GATCATTTTGGTAATCTCC	60.874	111	()(ATT_17_28)MSQ-M01247R:134:000000000-AGGC8:1:1112:12579:14889	TGCAGTTGTATGCTTTCCGGTAATCAGTTAAAGAGAGTGGCATGTCACGCAACGAGGAGGGGA	ATTGTTTTATAAAGATTAATAATAATAAGGGTTGCATACGCGGGGAGGGGGAGATTACCAAAATGATC
AATCATAGTAAAGTGTCCAGG	62.367	CGATTGATTGATTGTACG	61.922	122	(ACTC_38_53)(ATTG_53_64)MSQ-M01247R:134:000000000-AGGC8:1:2109:21675:7217	TGCAGTCAATCATAGTAAAGTGTCCAGGAAAAGATCAAGTGAGTGAGTGAGTGTTTGAGTGAT	ATCATCACTGATGCTATATTAGTCAGGCACACGGTCACCGAATCAATCGTACAATCAATCAATCGATC
AATCCAAGTTAGGTTCTAGG	62.249	GATAGATAGATAGATAGATCAGGG	61.336	100	()(ATAG_1_20_ATCT_23_38_ATAG_45_60)MSQ-M01247R:134:000000000-AGGC8:1:2102:14643:7783	TGCAGCCTCTGTTGTAAAAAATGTTAATCCAAGTTAGGTTCTAGGCTAGATGACCACTGGCTG	TCTATCTATCTATCTATCTATTTATCTATCTATCTATCCCTGATCTATCTATCTATCTATCCCTGATC
AATCTACACAGTATAGCATGC	60.887	AGACCAGATCATGACAGC	61.956	91	()(TTGG_2_13)MSQ-M01247R:134:000000000-AGGC8:1:1115:18282:6440	TGCAGTCCGCAGCTAATCCCCGTGAGGTAATCTACACAGTATAGCATGCCAAAGGACGAAGCC	TCAACCAACCAACTGTTCATTAGTGCAATAACTCCAGGCTGTCATGATCTGGTCTCCAGATCGGAAGA
AATCTGTCAAATACCTTGG	61.517	CGATAGACAGACAGACGG	63.314	99	()(ACAG_19_30_ACAG_50_61)MSQ-M01247R:134:000000000-AGGC8:1:1119:23587:21747	TGCAGAAACATAAATGTGAATTTTTCCTTCAATCTGTCAAATACCTTGGATTTATATTTGATA	TATTTGTCTTTGCGTCTATCTGTCTGTCTGTTTGTAACATTGCCTGTCCGTCTGTCTGTCTATCGATC
AATGAACTAAATAGCACTTAGC	62.199	TCTCATAGAAAACAAACAGG	61.675	103	()(ATG_6_20)MSQ-M01247R:134:000000000-AGGC8:1:2105:13843:12385	TGCAGTAGAAAATGAACTAAATAGCACTTAGCACTCTTCGAGGTTCCTTGTCTCATAATGTTG	TGTTTATCATCATCATCATCCCTTAGAAACCTGTTTGTTTTCTATGAGAGACAGAAAGGAGGTAGATC
AATGACAAATGCAGATGC	64.015	ACACACACACACACACACC	63.338	56	()(TG_1_14_TG_17_38)MSQ-M01247R:134:000000000-AGGC8:1:2110:16330:22574	TGCAGTGACTGCCGCCATCTGTATGCAAAAAGTGGCTTCGGAAATGACAAATGCAGATGCCTC	GTGTGTGTGTGTGTGGGTGTGTGTGTGTGTGTGTGTGTATGTGTGTGTGCACACTTGGGCAGGGGATC
AATGAGTATAGATGGGAAGG	62.457	CTGATGTACGCAAGAACC	63.733	120	()(ACTG_17_32)MSQ-M01247R:134:000000000-AGGC8:1:1101:3724:17900	TGCAGGGGCAATGAGTATAGATGGGAAGGGTTGTGAATTGTCGTGTGAGGATACTCTAAAAAA	AATCTGTACTTGATGTCAGTCAGTCAGTCAGTAACAACGTAGAACTTGGTTCTTGCGTACATCAGATC
AATGAGTTTCAGGACAGC	62.03	TACTCTCAGTCACTGTGTGC	61.854	120	(AAGG_49_60)()MSQ-M01247R:134:000000000-AGGC8:1:2103:15060:6187	TGCAGAATGAGTTTCAGGACAGCTAGGGCTGTCGCAAAAAAAATAAATGGAAGGAAGGAAAAA	CCTGGTGTATGCAGTGCTAGACAGTACAGAGATAGCCTGGTGCACACAGTGACTGAGAGTAAGAGATC
AATGATACGATGTAGATTGC	61.509	AACTTCATCTGAATTCACC	60.819	110	()(TG_15_28)MSQ-M01247R:134:000000000-AGGC8:1:1108:20083:18717	TGCAGTTCATAAAGTGATAATGATACGATGTAGATTGCTAAGATATAATACAACAGAAACTAA	TCAACATACACATACACACACACACACATCATCTATATTTATGTAGGTGAATTCAGATGAAGTTGATC
AATGATATTGATGAATCTGC	61.208	TTATGTTCCAATCAATAACC	61.775	101	()(ACGT_1_12_TCTG_28_43)MSQ-M01247R:134:000000000-AGGC8:1:1108:12812:9979	TGCAGAAGTGTTGTTAATTTAACAAAATGATATTGATGAATCTGCAAGTTTATTGAATTTGCT	TACGTACGTACGAAGTTCTGTGTTGTATCTGTCTGTCTGTCTGGTTATTGATTGGAACATAATGGATC
AATGTTAATGTTGATAGACTAGC	61.346	TATGTGGTTGATTATGAAGG	62.221	109	()(ATG_19_33)MSQ-M01247R:134:000000000-AGGC8:1:2116:14654:14246	TGCAGTGATGGTAATGTTAATGTTGATAGACTAGCAGATATCGCCAATCGGATTTATGAAAGT	CTCCTCTCCATCTCTGTCATCATCATCATCATCTTCACCTTCATAATCAACCACATAAACACCGGATC
AATGTTGTTTCAATGATGC	62.959	ATCGTTTTAATCATCATCC	61.504	114	()(ATC_32_43)MSQ-M01247R:134:000000000-AGGC8:1:1101:23748:17232	TGCAGTGCATTGGCAATGTTGTTTCAATGATGCATTCACTGTTGTCGTTTGTGATATTTGCAG	TGACAATGAGTATGACTTGTTTATCGATGAGGATGATGATGATGCGGATGATGATTAAAACGATGATC
AATGTTTCAATCTGACAGG	61.826	ATCGACAACTACGTTTACG	62.934	107	(TG_48_63)()MSQ-M01247R:134:000000000-AGGC8:1:2117:15036:23582	TGCAGGTTGAAATGTTTCAATCTGACAGGAAACTGTTGCACAACAGAACACACACACACACAC	TAATGTTGATGATATCGATATTAGTAGAAGAAAACGTAAACGTAGTTGTCGATGTAGTCGTAGTGATC
AATTAAAAGGTTTGGTCG	62.762	TTCTGATAATGATTGTGACG	62.786	104	()(ATG_13_24)MSQ-M01247R:134:000000000-AGGC8:1:2101:26047:8076	TGCAGAGGTTCAAGAATTTAAAATTAAAAGGTTTGGTCGAATGAATATGTGAACTCAAAAGTA	ATTTAAATCGGAATCATCATCATCTGACTCGTCGGAATGTTCGTCACAATCATTATCAGAATCAGATG
AATTATACAGAGTAAGTTCAACG	61.603	TATAGACCAGATATTCACCG	61.653	99	()(TG_10_21)MSQ-M01247R:134:000000000-AGGC8:1:1107:21253:5083	TGCAGATGGTACATTTTAGTATAATTATACAGAGTAAGTTCAACGAAATAAACAAAGCACGAG	CGCCGAAAAGTGTGTGTGTGTTCTAAAACCTGACGAACGGTGAATATCTGGTCTATACAACCGTGATC
AATTATAGCAAAGTGTACAGG	60.854	TTCTCATAATGTAAATTGGG	62.064	103	()(ACTT_5_16)MSQ-M01247R:134:000000000-AGGC8:1:1104:19337:2765	TGCAGTCAATTATAGCAAAGTGTACAGGAAAGAATCTGATAATCCAGATGGGGGACCTAAACG	AGGCGTAAGTAAGTAACATATGTTGTCCCAATTTACATTATGAGAATTTTATCACATTTCAAGTGATC
AATTATTATTTGCTGCTGG	63.001	AAATCAATTTCATCACACG	63.03	123	()(ATG_25_36)MSQ-M01247R:134:000000000-AGGC8:1:1114:21208:18731	TGCAGAATTATTATTTGCTGCTGGTTCTGAACTAGATGTAAAAACCAAAGCTGGCTATACCCC	ATAATGACTTAGATGATTCTCTTAATGATGATGATGTATCTATTTCGTGTGATGAAATTGATTTGATC
AATTCAATCGACTTCTGC	62.566	TCACATTTGCATCAGACC	64.285	98	()(ATC_17_28)MSQ-M01247R:134:000000000-AGGC8:1:1103:17560:2131	TGCAGTAGTATAAATACATGCGAAATTCAATCGACTTCTGCATTCACTCATGTACATAAAAGT	CCTTTACACAATTGGGCATCATCATCATTAAACAAGGAGGGTCTGATGCAAATGTGAAGGCGCAGATC
AATTCAGTGACATGCAGC	63.76	TCCCTTATGTATGTTCAGG	62.263	113	(TTTG_49_60)()MSQ-M01247R:134:000000000-AGGC8:1:2114:5329:19331	TGCAGGGAATTCAGTGACATGCAGCAATTTCAGAAACCAAACTTTGTAACAAACAAACAATAC	AGACAACCAACGTAGCAGCAACCTCAGCATCGAAAGTCCTGAACATACATAAGGGAAAGAGCAAGATC
AATTCATGATAGAGAACTCG	60.574	TATTTTACCCATTGACTCC	61.8	77	()(TG_5_16)MSQ-M01247R:134:000000000-AGGC8:1:2119:9597:20887	TGCAGCTCCACTAAGTCTTAATTCAAATTCATGATAGAGAACTCGACTCAACAGATTTAATAG	CCTGGTGTGTGTGTGTGGGGGAGTCAATGGGTAAAATAGTAACAAAAGTGAAATTATTCTTTAGGATC
AATTCTGCTACACTGTTCG	62.612	GATCGAAGAATATTAGTCGG	63.395	125	()(AATG_9_20)MSQ-M01247R:134:000000000-AGGC8:1:2104:14860:10207	TGCAGAAAATTCTGCTACACTGTTCGTCTTCATCTGTCTTGGCTGCTGTGTGTGGGATAGAAG	TATTAAACTTCATTCATTCATGTGTTACTCTTCGTGTAGCATAGGCCGCCGACTAATATTCTTCGATC
ACAAAACAATACACAACACG	62.98	CAAATATCGTGATCATGC	61.599	70	(ATCAC_49_63)()MSQ-M01247R:134:000000000-AGGC8:1:2115:19331:4071	TGCATGAATTAACACAACAATACAAAACAATACACAACACGTCACATTACATCACATCACATC	CACAGTATCGCATGATCACGATATTTGCACAGACTCCAACTCGGTACTCTGCACCTGCCAATCTGATC
ACAAAATATAGAACGTGTCC	60.869	TTTATAACTGAGGAAGAAGG	60.779	108	()(AGG_28_39)MSQ-M01247R:134:000000000-AGGC8:1:1110:21266:6035	TGCAGCCAAGTCCTGTTACAAAATATAGAACGTGTCCACAAATGGAACTAAACTGACCATTTG	ACAGCCTGGGATAGCCTTCTCCTCTTCCTCCTCCTCCTCTTCCTTCTTCCTCAGTTATAAATATGATC
ACAAACAGACAGATACAACG	61.817	ATGATTATGGATAACTAGCG	61.522	105	(ACGT_38_49)()MSQ-M01247R:134:000000000-AGGC8:1:1104:14144:16729	TGCAGATAGACAAACAGACAGATACAACGCAGAACTTCGTACGTACGTACATCAGTTCAGGTC	AATGAATCTTTTTGAAAATGCGATTATTGACGCTAGTTATCCATAATCATTATCATGCGACATTGATC
ACAAACTACATGACAACTACG	61.217	TCTTACAGTTAAAGTTTGCC	61.754	118	()(ATAG_1_20)MSQ-M01247R:134:000000000-AGGC8:1:2101:24755:12910	TGCAGTAGAAAAACAAACTACATGACAACTACGTTACTAACTAAAGAGTATTAATTTGTCAAC	TAGATAGATAGATAGATAGATCAAGTTAACCATCTTCATGTTTCTTGGCAAACTTTAACTGTAAGATC
ACAAATAGTCCAAGTCAACG	64.079	TAATTCACCATTTCATATGC	62.635	96	()(TG_13_24)MSQ-M01247R:134:000000000-AGGC8:1:2102:15682:21335	TGCAGTAACAACCTCTATACAAATAGTCCAAGTCAACGTATTGTTCATCAGTTAACAGTGAAC	CACATTTCAATGGTGTGTGTGTGTTTGTGTGCATATGAAATGGTGAATTAAATCCTTTTTTGTTGATC
ACAACAAACAAACAATGG	61.154	AACTTAGTCTCTTCTTTAGATACC	60.982	95	(TTTG_29_40)(ACTG_9_20)MSQ-M01247R:134:000000000-AGGC8:1:1106:12621:19447	TGCAGTCAGTGGGAGCATAGGCAAAGACAACAAACAAACAATGGCGTGTGTCCCTATCTTTAC	ACGTTGTAACTGACTGACTGTTCAACTTCTTAAGGTATCTAAAGAAGAGACTAAGTTAGAAAATGATC
ACAACAATCTCTCTTTCAAGC	64.887	CCAATGAAACTGATTTGC	63.908	96	()(ATT_13_24)MSQ-M01247R:134:000000000-AGGC8:1:2105:27528:8883	TGCAGATTCCCCCGAGAAACCACATGGTAACAACAATCTCTCTTTCAAGCAGGCCCCCAGTTA	TTAGCGCAAGACAATAATAATAATTTATTTCTTGATGTCAGGAGCAAATCAGTTTCATTGGCAAGATC
ACAACAATTTCTAATGATGG	61.5	CGCTATTAATTAGTCACTGG	62.264	113	(ACTT_33_44)()MSQ-M01247R:134:000000000-AGGC8:1:1103:13484:3015	TGCAGCGACAACAATTTCTAATGATGGGTCAAAGTAAGTAAGTAGTAGATCCAACGTTAATAA	AGATTGTATTCGGAGCTGTTGTCGCTCATAGTAGGACCAGTGACTAATTAATAGCGAGGTTCGGGATC
ACAACTACACAAGTTTGTATCC	62.001	GATCAGGTCAATAATGCG	63.765	92	()(ATG_10_27)MSQ-M01247R:134:000000000-AGGC8:1:2111:21043:15955	TGCAGACACGCCAGGCTAAAAAGTTACAGTAGAATCCAAAACAACTACACAAGTTTGTATCCT	TCATTCAAAGATGATGATGATGATGATGAAAAGACTAAAATCAAATGACCCGCATTATTGACCTGATC
ACAACTACTTGGGACAGG	61.929	CTAAGACATCTGTGATCAGC	61.182	91	()(ACC_1_12)MSQ-M01247R:134:000000000-AGGC8:1:2102:8140:15053	TGCAGAGTCCAAGGAACAACTACTTGGGACAGGTCACATATAAACTTTTTATGAGTAATTTTA	CACCACCACCACAATCATTCACGCTGATCACAGATGTCTTAGAAATATATCTCGTACCTGCTGGGATC
ACAAGATCATACACTCATGC	61.269	GTTAGCTGGTCATTTACG	60.785	93	()(ACT_1_12)MSQ-M01247R:134:000000000-AGGC8:1:2104:25676:17995	TGCAGAACTGGGTAATGAGATTTGTAGTCACAAGATCATACACTCATGCATCACTGCTCAACA	GTAGTAGTAGTAGCTGATCAAGTTGCAGTATGGTCACTAGCGTAAATGACCAGCTAACATATAAGATC
ACAAGTCAGATACACAATGG	61.342	AACTCAGTAACAAAAGAACG	61.257	73	()(TTTG_5_16)MSQ-M01247R:134:000000000-AGGC8:1:2111:8287:6519	TGCAGCACAGATGGACCCCAAAGAGACTGTGCTAAGTGAAACAAGTCAGATACACAATGGCAA	TGGTTTTGTTTGTTTGTTTTGTTTTGGCTCGTTCTTTTGTTACTGAGTTGTAAGAGAGATTTATGATC
ACAATAGAAGGGTTAAGTCG	63.077	GATCAAATCACCACCTCC	64.569	93	()(ACC_34_45)MSQ-M01247R:134:000000000-AGGC8:1:1116:13502:13451	TGCAGGAAGCCAGCAATAAATATGTAATGAGACAACCTGACAATAGAAGGGTTAAGTCGCCCT	GCAGCATCCGTAATGTTTACATTATGGCTCGTAGTGGTGGTGGTGTTGGTGGAGGTGGTGATTTGATC
ACAATAGACAGTGAATAGGG	60.415	GTGTCAATCATTTCACTCC	61.538	101	()(AGTC_2_13)MSQ-M01247R:134:000000000-AGGC8:1:2104:20408:13478	TGCAGTAATTTGTACAATAGACAGTGAATAGGGCCAGTCCCCTAGAAAATAGTAACTTTAAGC	TACTGACTGACTGACCGTATGCGGTAAGCCGGGAGTGAAATGATTGACACCAATGGTACTGTATGATC
ACAATCTGACAATTTGCG	64.301	ACTGACGATAACGATAACG	62.719	91	()(ACG_27_38)MSQ-M01247R:134:000000000-AGGC8:1:2106:4259:17914	TGCAGAATATCCAGGCGGACCAAATTTATCGGACAATCTGACAATTTGCGTAATTTTAGACTG	TTGGAGGTGTTGGTGTCGTGGTCGTTGTCGTCGTCGTCATCGTTATCGTTATCGTCAGTGTCATGATC
ACACAAATAGCAAATTAACC	61.587	TATATGTGTGTTTGTATGCG	61.613	106	()(TG_7_20)MSQ-M01247R:134:000000000-AGGC8:1:1107:5887:5927	TGCAGAGCGTACACAAATAGCAAATTAACCTAAGTGAGCACATGGGCAAGCTTCAGACGCTAG	CATGTGCACACACACACACATGCACACACTCACGCATACAAACACACATATACACATATAGGAGGATC
ACACAGCAAGAGAAAACG	63.549	GGCAACAACCTACTATGG	63.102	107	()(AACC_29_40)MSQ-M01247R:134:000000000-AGGC8:1:1107:12192:7289	TGCAGAAGAAAAATCACTGAGACACAGCAAGAGAAAACGAAAAATCACAGTGAGGTTCCAAGA	TTTCCTAAGTTCTTCTTCAGTTAGAAGTTGGTTGGTTGGTTTTCTACCATAGTAGGTTGTTGCCGATC
ACACAGCTTGTCTTCTAGG	61.404	ACAGAAGATGTGTGGTCC	61.679	115	(TGC_48_62)()MSQ-M01247R:134:000000000-AGGC8:1:1102:26741:12852	TGCAGCACACACAGCTTGTCTTCTAGGCTCTGGCAGCCTCCACTCCACTGCTGCTGCTGCTGT	CTCTGGTCCAGCTGCCAACACGAACAACTTTGGCTACCTCTGGACCACACATCTTCTGTGTTCTGATC
ACACATAAGTACCATCAAGG	61.055	GATAGAGACTTGCATGACG	62.446	101	()(ACTG_1_12)MSQ-M01247R:134:000000000-AGGC8:1:2116:29101:11346	TGCAGTACCTTGGCAGCTTGAACTGACACACATAAGTACCATCAAGGTTATTATGTGAATGTG	ACTGACTGACTGATCCGATGTGCATGATTCTTGCTGCAATCGAATCGTCATGCAAGTCTCTATCGATC
ACACCTAACTCTCTGCACC	63.669	GCGATCTTTATCAACTGG	63.278	95	()(AT_11_22)MSQ-M01247R:134:000000000-AGGC8:1:1115:7533:16372	TGCAGCTTCAAGTTGACGAACACCTAACTCTCTGCACCACTGGACTGGTCTACACCTAATCAT	GTAAGCAGTGATATATATATATTCCAAATGTCCCAGTTGATAAAGATCGCCTGGCTAGATCGGAAGAG
ACACCTACTAGTAAGACCGG	62.69	CGTATATACACAACAGACAGC	61.831	117	()(ACAG_1_16)MSQ-M01247R:134:000000000-AGGC8:1:1117:13613:8253	TGCAGGTTACACCTACTAGTAAGACCGGAAACAAATTTACTTATAATGCATACTACTGTTTGA	GTCTGTCTGTCTGTCTGTCAGTCTGTCTCTCTCTCTATCTGCTGTCTGTTGTGTATATACGATTAATC
ACACCTCCAGAACATAGG	61.685	AAGCAGAAGAACTTAATAGG	60.4	89	(AAAC_34_49)()MSQ-M01247R:134:000000000-AGGC8:1:2113:3381:12942	TGCAGGTTCTCCTGACACCTCCAGAACATAGGGGTTTGTTTGTTTGTTTTTTGTTTGTTTTTA	CTTGACAAATTTAATCTGTCCTATTAAGTTCTTCTGCTTACATATTAAGTATTTAAAGGTTTCTGATC
ACACTAACTTTAGTTTAGTCTGC	60.931	AATAATTAGAGACCTTGAACG	62.418	103	(ATT_52_63)()MSQ-M01247R:134:000000000-AGGC8:1:1106:2655:15030	TGCAGCGACACTAACTTTAGTTTAGTCTGCAGTCATTTATTCTAGTTGTAATTATTATTATTA	CATTGCAAACGATTTTGAGCCATGTCGTTCAAGGTCTCTAATTATTGATGACTTTCGTCTCGCGGATC
ACACTACAATTCTATGTGGG	61.055	GATCAATAACTCATTTAACG	59.105	110	()(AGTC_31_42)MSQ-M01247R:134:000000000-AGGC8:1:1103:22536:16591	TGCAGTTAAGGTCGTTTTAGAAACACTACAATTCTATGTGGGCTACACCATAATGAAATTCGC	ATGTACGCATGTACCAAGTTCTACGTTGTAACTGACTGACTGTGTATTCGTTAAATGAGTTATTGATC
ACACTAGTACGAAACACACG	62.121	TAGAATCATCCATTCAACG	63.115	107	()(ATT_13_24)MSQ-M01247R:134:000000000-AGGC8:1:1115:7441:18653	TGCAGAAAAGTTGCACACTAGTACGAAACACACGTCTTATGCATACATAAATACACTCTTGTC	ATTGAATGAAGCTATTATTATTATGCTTCAATGTATTTCGTTGAATGGATGATTCTACTATTGAAGAT
ACACTGTCCGTCTTCACC	64.973	AGGTCAAGTTTAGTATAGGAGC	63.124	94	()(TG_7_20)MSQ-M01247R:134:000000000-AGGC8:1:2108:22045:22764	TGCAGAGGCTGCTGCTACACTGTCCGTCTTCACCTGCATCTGTTGCTGTATGTAGCATAGATG	CCCCCTACACACACACACACTCTCGCTCCTATACTAAACTTGACCTGAAAGAAAATGTTTTTTCGATC
ACACTTAGTCAGTCCATTACC	61.819	CAGCTAATCTTCTAGAATTACC	61.537	96	()(ATT_8_19)MSQ-M01247R:134:000000000-AGGC8:1:2117:16834:8527	TGCAGTCTGGTGATGTGCAAACCACTCAAATGTACACTTAGTCAGTCCATTACCTATTATTAT	CATTACCTATTATTATTATTTTTTCGACTTCATGTCATTTCTAGGTAATTCTAGAAGATTAGCTGATC
ACAGACAGACAGATACAACG	61.28	TATTCATTCAGTAACGAACC	61.727	105	(ACAG_3_18_ACGT_34_45)()MSQ-M01247R:134:000000000-AGGC8:1:1108:16786:23022	TGCAGACAGACAGACAGATACAACGCAGAACTTCGTACGTACGTACATCAGTTCAGGTTGCCA	GCAGTTCATTTCATTTAAGGTGACTAGGTTCGTTACTGAATGAATAATACCCAGTGCTTTTACTGATC
ACAGAGAGACAGAGAGAGG	59.163	ATGATATTAGATGTTGAAGC	58.222	107	(AG_37_48)()MSQ-M01247R:134:000000000-AGGC8:1:2101:15457:11095	TGCAGTTAGGAGACAGACAGAGAGACAGAGAGAGGGGAGAGAGAGAGACAGAGACAGAGAGGG	ATAGATTCTGGTGTCACCAAAGGATTGGCAACAACAAAAGCTTCAACATCTAATATCATTTTTGGATC
ACAGCATAATTAATACTAGATGG	61.717	CAGCACTTGAGATAATTCC	62.03	87	(ATT_26_37)(ATT_1_12)MSQ-M01247R:134:000000000-AGGC8:1:1113:28066:11934	TGCAGCTAGTATTATTACTGTTATAATTATTATTATTAACAGCATAATTAATACTAGATGGTA	TTATTATTATTAACAGCATAATTAATACTAGATGGTAATTTTGGAATTATCTCAAGTGCTGCATGATC
ACAGCTGTTTAGACGTACG	62.907	GATTATTATCATGCTCTAGTACG	61.948	99	(ACAG_49_60)()MSQ-M01247R:134:000000000-AGGC8:1:1114:23605:10891	TGCAGATGCCACAGCTGTTTAGACGTACGTACGAAGTTCTACGTTGTATCTGTCTGTCTGTCT	TTGTTGATGATAATGATGTGCTCGTACTAGAGCATGATAATAATCTAAACATGTATTCCCGAAAGATC
ACAGTATTTGAATTCAGACG	61.446	TATGTTTTGATTTGACGG	61.797	88	()(TG_7_20)MSQ-M01247R:134:000000000-AGGC8:1:1113:7376:21742	TGCAGCATTTATCCAATGAGAAATTAACAGTATTTGAATTCAGACGATTGGTTTAAAAAAATT	GGGGTATGTGTGTGTGTGTGAAAGATTAGGGGCCGTCAAATCAAAACATAGCATTAACTCATAGGATC
ACATACACCAGACCTATGC	61.663	GATCGTTACGATACTACAGC	61.423	112	()(ATTT_10_21)MSQ-M01247R:134:000000000-AGGC8:1:2117:22691:13185	TGCAGAAAAGCTGCTAGTCGACATACACCAGACCTATGCCCCGGTAGGACAGTCCATTTAAAG	AATGTGCAGATAAATAAATAAATCAGATGAAGTAAACTCTAAACTAAGGCTGTAGTATCGTAACGATC
ACATACTCTTAGGAAAACCC	61.967	CTCTTGTATGTATGTGGAGC	61.556	95	()(ATTT_1_12)MSQ-M01247R:134:000000000-AGGC8:1:1119:14736:10553	TGCAGTTACATACTCTTAGGAAAACCCCACAGAGGTGAATGAATGTGACCATGATGGTGTCGA	TTATTTATTTATGTATATGCTCCACATACATACAAGAGCCTGAGGAGGACAGTAGAGGGCATAAGATC
ACATCTGTGTATATAAAAGAACC	60.94	GATCAAAGCAACTTACCC	62.267	124	(ATT_52_63)()MSQ-M01247R:134:000000000-AGGC8:1:2118:26702:13144	TGCAGTTCACATCTGTGTATATAAAAGAACCTGTTAGTGTATTCAAAACTAATAATAATAATA	GTTTAAGTCAACATGTATCATCTGTTCAAAGTATTTGTTGTTGCATGATTGGGTAAGTTGCTTTGATC
ACATGTGTATGTAGGCAGG	62.676	TCAGTCACAACCTACTATGG	61.661	112	()(AACC_25_36)MSQ-M01247R:134:000000000-AGGC8:1:1107:20761:11320	TGCAGTTTGTCTGCATGCACATGTGTATGTAGGCAGGTGCGAATGTGTTTGGAAGAGGTGGTA	CAATTCCTTACTCAGTTGATTCACTGGTTGGTTGGTTTGTGCTCTGCCATAGTAGGTTGTGACTGATC
ACATTCTGTATATTCCATGC	61.278	GATCAAATGTTATCTATCCG	61.256	100	()(ATT_15_26)MSQ-M01247R:134:000000000-AGGC8:1:2114:9769:5324	TGCAGATTGGCTTCATTCTTTTTATTCCCTACACATTCTGTATATTCCATGCTTCTTCTTTCG	GGCTGTATTAGTAGTAATAATAATAACACCGTTAATTATTCCAAATAACGGATAGATAACATTTGATC
ACATTCTTAACAGTACTACGC	60.501	CATACTAAAGAATCAGACTTACG	61.898	97	(ACT_46_57)()MSQ-M01247R:134:000000000-AGGC8:1:1102:21567:21955	TGCAGAATACACGTAGCATATGTTACATTCTTAACAGTACTACGCTACTACTACTACTGCAAT	ACTTAATCTGGCATTCATTCTTGGAATTGTATGTCGTAAGTCTGATTCTTTAGTATGGTCGAGAGATT
ACCAAATGCTTATAAGTGG	62.316	GATCATAAAATTGTGTCAGC	61.692	125	()(ATG_1_18)MSQ-M01247R:134:000000000-AGGC8:1:2101:8777:20722	TGCAGAAACCAAATGCTTATAAGTGGGACGTTTCGCGGAACTCCATGAGACGTGATTCACCAC	TCATCATCATCATCATCAACACTATAGATGTCATTTTATTCTGTGTAGGCTGACACAATTTTATGATC
ACCACACCTAACCTATGC	62.225	GTGCACATACTCTCTCACC	61.563	108	()(TG_23_34)MSQ-M01247R:134:000000000-AGGC8:1:2106:22488:10587	TGCAGGCATGCATCACCACACCTAACCTATGCCCAGCCCCTCGTTTCCTCACTCTGTCTCCCT	ACAACCATCTGTAATGGAATCAGTGTGTGTGTGTTTGTGGGTGAGAGAGTATGTGCACATGGCAGATC
ACCCACAGGACTACTTCG	64.806	TTGGAACCTTAACTTCAGG	64.618	121	()(ACG_1_18)MSQ-M01247R:134:000000000-AGGC8:1:1108:18760:19838	TGCAGCACCCACAGGACTACTTCGTGAGAAATTTGGCTCATTTGATGTTGGTGTCATTACTTT	TCGTCGTCGTCGTCGTCGTTTGTGACTGTGTAATTCCTCCTGACCCTGAAGTTAAGGTTCCAATGATC
ACCCTTACCTGAACATGC	64.963	TTTTAAAATGTCTGTACCCC	63.857	96	(TG_47_62)()MSQ-M01247R:134:000000000-AGGC8:1:1104:7441:24395	TGCAGGCATAGAAGCCACATGCACCCTTACCTGAACATGCGCGTGTACACACACACACACACA	GTTATTGAAGCTCTAGTAGAAAGTTGTGATTGGTGGGGTACAGACATTTTAAAAGTGAGACGGTGATC
ACCTACTGACAAAGAGATGG	62.743	CTGAAGGGCTAGTAGTGG	62.452	108	(ATC_47_58)()MSQ-M01247R:134:000000000-AGGC8:1:2111:22315:4297	TGCAGTGGGACCTACTGACAAAGAGATGGAGGGACCCACTGACAACATGATGATGATGGGACA	CAATTGTGCATAGATGTAACAGTCAAGGCCATCCCCCACTACTAGCCCTTCAGTCCAACTCCTTGATC
ACCTATCAAAGAATAAGTATGC	61.609	CTAAGACAATTCATAAACCG	61.978	95	()(ATTT_30_41)MSQ-M01247R:134:000000000-AGGC8:1:1101:22019:21445	TGCAGCTCTTGTGCTGCATATGAAATATTATGTTACCTATCAAAGAATAAGTATGCTACTTAT	CTATGCAGTTATTTTTTCTCAAAAATTAGATTTATTTATTTAAATCGGTTTATGAATTGTCTTAGAGC
ACCTATTAATATCACTCCTGG	61.87	CTCATGTACAAAATGCTACC	62.061	102	()(ATT_1_12)MSQ-M01247R:134:000000000-AGGC8:1:1101:22797:6794	TGCAGACCTATTAATATCACTCCTGGACTCTTACGTACTCCAAAAATAACTGTTCAAAACTAG	ATAATAATAATAGTTTATTCTCAGGTAGCATTTTGTACATGAGACCATACCAGTTTACAGGCATGATC
ACCTGTTTGTCAGTGTGC	63.215	ATCAATCAATCAATCAAGC	62.049	116	()(TTGC_29_40_ATTG_49_64)MSQ-M01247R:134:000000000-AGGC8:1:1116:12438:22519	TGCAGGCCAGCAAACCTGTTTGTCAGTGTGCCTGAATGCCTGACTGGCTGACAGCCTATGAGC	TTTCACGCTTGATTGCTTGCTCGCTTGTTTGCTTGCTTGCTCGCTTGCTTGATTGATTGATTGATTGC
ACCTTACTCAGAGACCAGG	62.804	TCACATCACCTGTAAGTGC	63.223	100	()(TG_3_32)MSQ-M01247R:134:000000000-AGGC8:1:1118:17285:9581	TGCAGCAGCAGCTGCCTGTCAAATCCACCTTACTCAGAGACCAGGTCCCCTGGTCTTTACTCC	GCACACACACACACACACACACACACACACACCCAGTGTCAAGGCACTTACAGGTGATGTGACAGATC
ACCTTACTGCTGTCACACC	64.382	ATCCTTGTCACGATAATCC	63.713	104	()(TC_26_39)MSQ-M01247R:134:000000000-AGGC8:1:2112:10486:7844	TGCAGATGCTGGTTGTCCGAGGGAAACACCTTACTGCTGTCACACCCCTCTACAGTCAGCAGT	TGTGTGTGTGCTTGAGAAAGAGAGGGAGAGAGAGAGAGAAATGACCCTGGATTATCGTGACAAGGATC
ACCTTACTGCTTTCATACC	61.099	GATCTGTAGACTGTGTTAGAGG	61.227	105	()(ACT_10_21)MSQ-M01247R:134:000000000-AGGC8:1:2115:21053:7717	TGCAGATGCTGGTTATTCGAGGGAAGCACCTTACTGCTTTCATACCTCGCTGCAGCTGCTTTT	GACTACTAGTACTACTACTACAACTACTAGTGCAAGTGTAAATAATCCTCTAACACAGTCTACAGATC
ACCTTATACTGACTGTTACTGC	61.682	TTTATGTTATAGTCTGATATGGC	62.214	115	()(AT_12_23)MSQ-M01247R:134:000000000-AGGC8:1:1101:14150:9613	TGCAGTATTGAACCTTATACTGACTGTTACTGCAATATCTAACTACTGCACACTGTTATGTCT	ATATATATAGCTATATATATATAACCATATATATATGTAGCCATATCAGACTATAACATAAAATGATC
ACCTTGATGCTATGAACC	62.157	CCTAACAGTAACACTTTATCG	61.154	101	()(ATAC_1_12)MSQ-M01247R:134:000000000-AGGC8:1:1102:17315:8587	TGCAGGACCTTGATGCTATGAACCCCACAATTCGCCTTTCAAAACAAAAACATGTTGTTTTAA	CATACATACATACACAGAATTTCGATAAAGTGTTACTGTTAGGACATTCATAACATGAAAATACGATC
ACGAGTTTTAAATTATGTCG	61.87	CTGATATCACAATTCACACC	61.676	107	()(ACAG_9_20)MSQ-M01247R:134:000000000-AGGC8:1:1119:27224:18481	TGCAGTTGAATACGAGTTTTAAATTATGTCGATAGTGTATCTGAGAGGTGCTTCTAGGGTACC	ATTGTATCTGTCTGTCTGTCCTAGGAAAAGTCTTGGTGTGAATTGTGATATCAGGCTCAATTACGATC
ACGCTGTCTCATAAAACC	62.63	GTTCTTTATGAGATTATGTTCC	61.365	104	(TTG_31_42)()MSQ-M01247R:134:000000000-AGGC8:1:1109:18484:7541	TGCAGAGAAACGCTGTCTCATAAAACCAAACAACAACAACAAAAAGAACCCAAACGAACAAAC	CAAAATCTTCCAGATTAAAAATCCTAAGGAACATAATCTCATAAAGAACAGAATGTCATCGACCGATC
ACGGAATCACTATTAATATACC	61.519	GAAGATTAAATGTTCAATGC	61.554	106	()(ATT_3_14)MSQ-M01247R:134:000000000-AGGC8:1:2101:13942:2621	TGCAGCAATACGGAATCACTATTAATATACCAAAATGTCAAATCGGAACAACTTCATTGGACT	AGTAATAATAATAACAACAGAAATTTAGTATGCATTGAACATTTAATCTTCAAGTTTCCGGGCTGATC
ACGGTCTGTTAACATTCC	62.146	CTTCCAGCTGAATAATGG	63.348	96	()(AGG_10_21)MSQ-M01247R:134:000000000-AGGC8:1:2102:27419:13040	TGCAGAGAGTTCGAATCACGGTCTGTTAACATTCCAGAGTGTTTAACTCCGATGTTTTGTTCT	CCGACTCCCCTCCTCCTCCTCTACCCTCCGTCCATTATTCAGCTGGAAGTGTATGCAAACACTTGATC
ACGTAACTATAAGAAAACGC	61.481	CCTTCAGAACTACAAGAAGC	63.274	112	()(AATC_15_26)MSQ-M01247R:134:000000000-AGGC8:1:2115:7263:5590	TGCAGAAGAACGTAACTATAAGAAAACGCTAGTTAACACAAATTCATGCAACAAAATGATTTG	TTATTATCAATTTTATCAATCAATCATTCATTTTCAAGCTTCTTGTAGTTCTGAAGGTATCTAGGATC
ACGTATAGCTCAATGTTGC	62.879	TGAGAAGTGAAGGTGTAGC	62.022	105	()(ATTT_29_40)MSQ-M01247R:134:000000000-AGGC8:1:1111:25300:13802	TGCAGCAGTGGTTCCACGAACGTATAGCTCAATGTTGCCGTCCACTAGTTTCCTTTTACTAGT	GGTTTCATGCAAGCCTTTCTGTTCGTTATTTATTTATTTAGGCTACACCTTCACTTCTCAAATAGATC
ACTAACACTTTCAGAAAACC	60.101	TTATTAGTTACGTAATAGCCC	61.087	85	()(ATT_28_39)MSQ-M01247R:134:000000000-AGGC8:1:1111:22078:22224	TGCAGAATTCGGAGGGTGAACACTATAGATTGTTATCAGACACTAACACTTTCAGAAAACCAA	TCCCAACTCTTTCATAGATTATTATCATTATTATTATTAATGGGCTATTACGTAACTAATAAACGATC
ACTAACCAACACACTCATCC	63.117	AGGAGGTTGAGAAACACG	64.968	99	(AACC_49_60)()MSQ-M01247R:134:000000000-AGGC8:1:1106:3872:17627	TGCAGCAATACTATCTCACAATAACTAACCAACACACTCATCCACACAACCAACCAACCATAC	ACCAACCATACACACACAAACACAAAACACTCATTCACAGCGTGTTTCTCAACCTCCTTCACTGCAAA
ACTAAGGGTGTTATGTAACG	61.237	ACATAACCAATATAGCAACC	61.227	102	()(ACC_4_27)MSQ-M01247R:134:000000000-AGGC8:1:2105:23996:2428	TGCAGGAGTGTTACTAAGGGTGTTATGTAACGATAAACGTCCAAGATATTGCAAAAGATACGA	CCCCACCACCACCACCACCACCACCACAATGGTTGCTATATTGGTTATGTGGGTCCATTCTAAAGATC
ACTACACACACACACACCC	62.152	ATCTTATTCCCATACCAGC	63.558	116	(TG_19_32_TG_34_63)()MSQ-M01247R:134:000000000-AGGC8:1:1108:20991:6797	TGCAGGTCATTCTGCACTACACACACACACACCCACACACACACACACACACACACACACACA	ATGCATGCATGGTATGTGTATTGTGTGGATATCCTTTCCTGTCACATTGCTGGTATGGGAATAAGATC
ACTACATCTCTCTCTTCATGG	61.554	CCAAACATATAATGACAAGG	62.172	96	()(TG_1_14)MSQ-M01247R:134:000000000-AGGC8:1:2117:13596:14452	TGCAGCAGATGAGGAATCCTGGCAAGTCTCACTACATCTCTCTCTTCATGGAATCACAATTGA	ACACACACACACACCAAAATCACGTACAAAAGTTTGTCCCATCCTTGTCATTATATGTTTGGTAGATC
ACTACTAGTTTAGCGGAACC	62.665	GATCTACGTTAGGTAATAGGC	62.178	125	()(AATC_11_22)MSQ-M01247R:134:000000000-AGGC8:1:2102:10552:6564	TGCAGCTACTACTAGTTTAGCGGAACCAAATGTGAGTAACCTTTTGCAAACGCTAGCATAAGA	TGTGTTTGTTTCAATCAATCAATTAACCAATCCATCAGCCAAATAATGCCTATTACCTAACGTAGATC
ACTACTGTCAATTGAAATGG	61.213	TTAACTGTAACTGTACAATCG	59.446	103	()(ACTT_1_12)MSQ-M01247R:134:000000000-AGGC8:1:1108:28593:12986	TGCAGTAAATTGACTGAGAACAACTACTGTCAATTGAAATGGTCAATAAAGTCGACTGATGAG	AAGTAAGTAAGTAAATATCATATAGAAATGACTGTATGTACGATTGTACAGTTACAGTTAATAAGATC
ACTAGACCAGTGATACGAGG	62.816	CAGAGACAAGTTACAATTCG	62.014	105	()(ATTG_6_17)MSQ-M01247R:134:000000000-AGGC8:1:2104:15352:9702	TGCAGAACACTAGACCAGTGATACGAGGCCTAAATATCTTCAGTTTGATCCCTGTTGAAGCCG	GAGTGTTGATTGATTGAAATTTTACATTACGAATTGTAACTTGTCTCTGACAATTTACAAGGTAGATC
ACTAGGTCAACAACTAGTAACG	61.951	ACTGTCACCACTACCACC	61.757	97	()(TTG_3_14)MSQ-M01247R:134:000000000-AGGC8:1:1111:23516:15022	TGCAGCCGTTACTAGGTCAACAACTAGTAACGAGACCAAACACCTCCAATCTCCAGTTCTGTC	TGGTTGTTGTTGTTATAGTGATGGTGGTGGTAGTGGTGACAGTGGGGGGTTTTTTGTATAAGATGATC
ACTAGTCATTGTCATCTTCG	60.915	ACCAGAGTAACAATTAGTATAGG	60.721	100	(TTGG_43_54)()MSQ-M01247R:134:000000000-AGGC8:1:2119:8974:22004	TGCAGCCTCGCACAGAACTAGTCATTGTCATCTTCGCGGCTGTGGTTGGTTGGTGCATAGCAC	TCTCCCACGTTGTACAAACATTCCATGTACCTATACTAATTGTTACTCTGGTTGTTAGAATGATGATC
ACTATGAAGTTTATTTCTCCC	61.349	ATCCAGATATTCTTTCATGG	63.036	77	(AGG_34_48)()MSQ-M01247R:134:000000000-AGGC8:1:1101:23528:19247	TGCAGCTTAAACTATGAAGTTTATTTCTCCCACTCCTCCTCCTCCTCCTACTTCCTTACCATG	TAACCATGAAAGAATATCTGGATGAAAAGTCAATGATTGACATACATATCCATATACACACACAGATC
ACTATGGAAGAGAACAAACC	62.271	CTTATACCTTTTAATGATGACG	62.966	116	()(ACTT_22_37)MSQ-M01247R:134:000000000-AGGC8:1:1108:24718:14751	TGCAGCCTACTATGGAAGAGAACAAACCAACTTCCAGCTGAAGAGGAAATCAGGAAACGACGT	CCTCCGAGAGGGGTAACAGGCGTAAGTAAGTAAGTAATCGTCATCATTAAAAGGTATAAGAATGGATC
ACTATGTTGTTGTTTGATCG	62.098	CTTTTAGAAGTTTGACATCC	60.716	112	()(ATTG_16_27)MSQ-M01247R:134:000000000-AGGC8:1:2114:18916:9470	TGCAGGTATAACTATGTTGTTGTTTGATCGTAAATTTGGTACTGCTTTTTTTGAGCCAGCAGG	CATTTATTTCAGTACATTGATTGATTGCCAATTAACTTGGATGTCAAACTTCTAAAAGCTGTCCGATC
ACTATTGCTATCACTGATGC	61.454	ACCAATACAATGAAACTGG	62.18	115	()(ACT_7_18)MSQ-M01247R:134:000000000-AGGC8:1:1105:13788:5983	TGCAGAACTATTGCTATCACTGATGCTATTACTTCTACTACGTAAAAGGTTATCGTTGTCAGG	CAGTAAGTAGTAGTAGTAGCAATATTTAGGAAGTAGTACCAGTTTCATTGTATTGGTTTTCTGCGATC
ACTCATAGAAACAGTAACTGG	59.745	GACCATGTTTGTTTTAGC	60.372	96	(ATT_49_63)()MSQ-M01247R:134:000000000-AGGC8:1:1117:14248:18088	TGCAGGTGTAAAACATATACTCATAGAAACAGTAACTGGTCTTTAAAAATAATAATAATAATA	ATGCGTGACCGCGCCTTCAAATATTCGTGTCCGCTAAAACAAACATGGTCAGCATCAACATCGAGATC
ACTCTTCGTGTAATGTTCG	62.375	ATTACCAACAAATTTGACG	62.89	121	()(TGGG_13_24)MSQ-M01247R:134:000000000-AGGC8:1:2105:25353:10345	TGCAGCAACTCTTCGTGTAATGTTCGGTAGCTGCCCATTTCTATATGTCTATTGAAAAGACAA	CGTTGAAATGAGGGGTGGGTGGGTTTGAAGTACATATCTTTTATTCGTCAAATTTGTTGGTAATGATC
ACTGAATCTGTCAATGAGC	61.45	CTATGCATCTCTGTGAGC	60.477	119	()(ACTT_22_33)MSQ-M01247R:134:000000000-AGGC8:1:2103:6832:8241	TGCAGAACTGAATCTGTCAATGAGCATCAGTACTTTTAAGATTGCAGCACACCTTCCTGACGA	ATCAAGAAATATGTTTAACTGTTACTTACTTACGCCTGTTACCGCTCACAGAGATGCATAGGCCGATC
ACTGCTGCTATCTTGTCC	62.361	GATCGTCTTTTAAACATGG	62.295	125	(TG_47_58)()MSQ-M01247R:134:000000000-AGGC8:1:1104:16682:3050	TGCAGAAACTGCTGCTATCTTGTCCGTCTTCATCTGCATTTGTTGCTGTGTGTGTGTGACAGG	GTAATAAAAATTTCTCGAATATCATACATTGAACAACTTCCTGATTTGACCATGTTTAAAAGACGATC
ACTGTAAATGTCTTAAAGGC	60.704	GATCTTGAACTAATGTACGC	61.348	121	()(ACTG_9_20)MSQ-M01247R:134:000000000-AGGC8:1:1116:20699:5572	TGCAGGATAGCACTGTAAATGTCTTAAAGGCAGAACAAAACGCCTGATGAGAATTAAACACAA	TCACGTTAGTCAGTCAGTCAGCCAGTTACAACATAGAACTTGGTTCAGGCGTACATTAGTTCAAGATC
ACTGTATAGGGTCATTTTCC	62.379	GACTGATTTATCAAGAAGCC	63.026	101	()(TTG_7_18)MSQ-M01247R:134:000000000-AGGC8:1:1109:16580:11809	TGCAGACATACTACGTCTTAATCCCGACTGTATAGGGTCATTTTCCTACCAACGGTCACGACT	TTGGTTTGTTGTTGTTGTAATACATGAGTGTAAGTGACTAGTTGGCTTCTTGATAAATCAGTCGGATC
ACTGTATTCAAAGCAAAGC	62.361	GATCAAAATGAAACAATGC	62.829	105	()(ATTT_13_24)MSQ-M01247R:134:000000000-AGGC8:1:2108:26565:9241	TGCAGTTTATGTCATTTATTGGTGTAAACTGTATTCAAAGCAAAGCCAGATAGATTTTAATAC	ATGCACTTATTTTTATTTATTTATACTCATTCATTTATGTCATTGTTTTGCATTGTTTCATTTTGATC
ACTGTCAGGTCGACTACG	62.622	AATCAGTAAGAAACTTAGAAGG	60.989	76	()(ATT_21_32)MSQ-M01247R:134:000000000-AGGC8:1:1114:10636:9461	TGCAGATGCTCGCACGCGGTCGTATCGACGTGCTGGTGGGCACCGACTGTCAGGTCGACTACG	ACCTGAGAATAAACTATTAATATTATTATTATGTTCCTTCTAAGTTTCTTACTGATTCAGATGTGATC
ACTGTGATTTCAGATAAACC	60.258	GGAAATTAATGATATATCGG	61.265	107	()(ACT_23_34)MSQ-M01247R:134:000000000-AGGC8:1:2102:11536:5104	TGCAGGAAATAACGATTACACTGTGATTTCAGATAAACCTTACTGACAAGTGTGAGCTAGAAT	AACAACATCAACAACAGCAACAACTACTACTACTATCGCTAACCGATATATCATTAATTTCCAAGATC
ACTGTGTAACTGGTCTTACG	61.225	CATCCATCAAAATTTACC	60.287	108	()(ATG_34_45)MSQ-M01247R:134:000000000-AGGC8:1:1111:15913:9445	TGCAGAATAGTTTAGCTCCCTGTTACTGTGTAACTGGTCTTACGTTCGCTAACAGGTATCGAG	AAACCATTAGCAATTGTCCGTTAAAATTAATAATGATGATGATGAAGTGTGGTAAATTTTGATGGATG
ACTGTTCGTCTTTATTTGC	62.133	ATTTTATTTTCCCATCCC	64.015	104	()(AAAT_7_18)MSQ-M01247R:134:000000000-AGGC8:1:2113:22179:9523	TGCAGAGGCTGCTACTACACTGTTCGTCTTTATTTGCACTTGTTGCTGTGCATGAGATAGATT	GGTGAAATTTATTTATTTTTTTTTTTAAATAACCCTCCGGGGGATGGGAAAATAAAATAATCTTCGCC
ACTGTTTGTCATCAACTGC	62.406	TTAATTGAATGCATCTAACC	62.214	98	(TG_46_61)()MSQ-M01247R:134:000000000-AGGC8:1:1101:19485:6308	TGCAGAATCTGCTTCTACACTGTTTGTCATCAACTGCATTTGTTTTGTGTGTGTGTGTGTGAG	CTTTCTCATAGTCAAGGAAGTTGATGTAAAGTGGTTAGATGCATTCAATTAATTGTTAAACAATGATC
ACTTAGTTCATCTAGTGTTTCC	60.809	CATCCTAAACTAAACTCACG	61.712	92	()(ATAC_18_29)MSQ-M01247R:134:000000000-AGGC8:1:2102:9364:9258	TGCAGTTGCCCCTTCTCTAAAACGTATTAACTAAAATGAAACTTAGTTCATCTAGTGTTTCCA	AATGTCATACATTTTAAATGTATGTATGTATTTGTACGTTGTTTTTAACGTGAGTTTAGTTTAGGATG
ACTTCTATCCTGTTTTGTAGC	62.108	ACCACCGTCATTACTACC	61.981	91	()(TTG_3_14)MSQ-M01247R:134:000000000-AGGC8:1:1116:10571:4524	TGCAGTAGGACTATAAGTAACTTCTATCCTGTTTTGTAGCTGATAGGGACTCATTTCATTGAT	TGGTTGTTGTTGTTATAGTGATGGTGATGGTAGTAATGACGGTGGTGGTTTTTTTGTATTAGATGATC
ACTTGCATCTGATACTTCG	62.387	TTTTAGAAATACTGTGCACC	62.165	109	(ATT_28_42)()MSQ-M01247R:134:000000000-AGGC8:1:1108:21181:6675	TGCAGTTCACTTGCATCTGATACTTCGATAATAATAATAATAATTTCCTGACATCAGGAGCAA	TTAAACCACAAGGAACAGTAAAATTATACACACGGTGCACAGTATTTCTAAAATAGGACATAATGATC
ACTTGTATTCATTCTAATCACC	61.456	TTAAATGATGACGATACTACC	60.948	107	(ATT_38_55)()MSQ-M01247R:134:000000000-AGGC8:1:2112:24037:14490	TGCAGTTTGAACTTGTATTCATTCTAATCACCACATGATAATAATAATAATAATAGTTCAATG	AGTAATTAGTCTTCCCCGCCCCACCATCACGTGGTAGTATCGTCATCATTTAATTGCACTATTTGATC
ACTTTAATATACGCTTTTGG	61.802	ACGAAGGTTTTAAAGTGC	62.663	116	()(AT_25_36)MSQ-M01247R:134:000000000-AGGC8:1:1104:18970:21275	TGCAGCAACTTTAATATACGCTTTTGGAGCTGGAGTTACCGCGGCTGCTGGCACCAGACTTGC	TTTTCGGGTAGCAATGCTATCATTTATATATATATACATCGGCACTTTAAAACCTTCGTCATTAGATC
ACTTTCTGAGTAAGATTTTCC	61.227	GATCCTGTAGAATTATCACC	59.784	93	()(AATT_28_39)MSQ-M01247R:134:000000000-AGGC8:1:2116:10362:13732	TGCAGGGGTTGGAATCATGTTTGGATGCACAACATCAAGACTTTCTGAGTAAGATTTTCCACT	TCAGTCAATCGTACTGAAACTGTATTGATTAATTAATTATGTACAAGTGGTGATAATTCTACAGGATC
AGAAAATAAACAGGTGTGG	61.744	ATGGTTTTCACATCATTACC	63.606	117	()(AT_19_40)MSQ-M01247R:134:000000000-AGGC8:1:2116:9560:12115	TGCAGTGCCCAGAAAATAAACAGGTGTGGCTACACATTGCTACTTTATAAGTAGTTACTATTG	GTTGAAGTACAAATGAACATATATATATATATATATATATCTTGGTAATGATGTGAAAACCATGGATC
AGAAAATAACTTCATCTTGC	60.632	GTCAATCTAAGTCAATGTGC	61.402	112	()(TG_5_16)MSQ-M01247R:134:000000000-AGGC8:1:1112:6099:3701	TGCAGAAAATAACTTCATCTTGCAACAATAGTCAGAATATGTAATAAAATAGAAGACAGTTTT	ATAAACACACACACACAGGGTTCACTATGCAGCACATTGACTTAGATTGACATTACTTCAACATGATC
AGAAACCTTTCAGATTGC	61.865	CTCATTCTCACTGAAATGG	62.197	100	()(ATG_7_21)MSQ-M01247R:134:000000000-AGGC8:1:1117:7375:24128	TGCAGTGTTATCCAGAAACCTTTCAGATTGCTTTGTTGGCGTTTGATAATCAAAATATCTAAC	TTAATGATCATCATCATCATCAAACTTTACCCATTTCAGTGAGAATGAGTTAATTTTGGTTGATGATC
AGAAACGGAGAAGTTATAGC	62.609	CCTTAACCACTACCACTACC	62.986	68	()(AAC_2_13)MSQ-M01247R:134:000000000-AGGC8:1:1117:17385:19788	TGCAGCCCAAGTAGTAGAAGTTTTTTTCATAATTTTCAGAAACGGAGAAGTTATAGCTATGGG	GGTTGTTGTTGTTATAGTGATGGTAGTGGTAGTGGTTAAGGTGGTGGTTTTTTTTGTATTAGATGATC
AGAAAGTACGATTGAGATCC	62.281	GAACTGATTTCTTAGGAAGG	62.446	129	(TCG_32_43)()MSQ-M01247R:134:000000000-AGGC8:1:2111:15110:24716	TGCAGAAAGTACGATTGAGATCCGATATCAAGACGACGACGACATACAATCCAATGTATTTCA	CAAATTATAAACTAATTACTTGGATGAAATAAGGTTAATACATCTAGGCCTTCCTAAGAAATCAGTTC
AGAAAGTCAGTCGTAGCC	61.648	TCTCATTAAATGCAATATGC	63.072	125	()(ATG_21_32)MSQ-M01247R:134:000000000-AGGC8:1:1101:26041:10006	TGCAGAAAGTCAGTCGTAGCCCAAATACATCACTGATAAGGTTTTAGTATGCAAACTAGGAGG	AACCTTTGTAAGTAAGTCCTTCATCATCATCACAAAGTGATAGCGCATATTGCATTTAATGAGATATC
AGAAAGTGTAATAGGCTGG	61.405	TTAGACTCAGACTAAACCCC	62.561	123	()(ATTTT_9_23)MSQ-M01247R:134:000000000-AGGC8:1:2102:14760:5952	TGCAGAAAGTGTAATAGGCTGGGACACAAAGAAACTTTGTGCAGGCAGAATGACACACGCACT	ATTTATATAAATAAAATAAAATAGTATTAGCTGGTTAACAAGGGGGTTTAGTCTGAGTCTAAAAGATC
AGAACACTTTCGTCAAGC	62.516	CATATTGTTGTTTCTAAGCC	61.91	116	()(ATC_2_13)MSQ-M01247R:134:000000000-AGGC8:1:1106:21054:22053	TGCAGAACACTTTCGTCAAGCATTGAAAATAGATGTATGTTAAGTTTTTTAAATCGATTTTAA	CGATGATGATGATAAGGTTGAAACACTGAAAACATGGCTTAGAAACAACAATATGGAAACTCAAGATC
AGAACATAGTGTCCCTACG	61.3	CATGATTGAAAGTTATCTCG	62.067	108	()(AAAC_10_21)MSQ-M01247R:134:000000000-AGGC8:1:2101:6764:14281	TGCAGAACATAGTGTCCCTACGAATGTTATGTGAAGGTTGAACGTTACTCAGTAACTGACCTT	CTTCGAGTTACAAACAAACAACAAATTCGAGATAACTTTCAATCATGAGTTGCAAATCTTTCACGATC
AGAACTACACAGAGAGACCC	61.49	AAATAAAGTTAAACGCAGC	62.718	71	(TG_47_62)()MSQ-M01247R:134:000000000-AGGC8:1:2104:13465:15387	TGCAGAGTGAGTTCCAGGACAGTTAGAACTACACAGAGAGACCCTAACACACACACACACACA	CAGTGAGAACTTGCTGCGTTTAACTTTATTTGTAAGACTTTTTGACAGTAATTTGCTATTATTTGATC
AGAACTGTTATTTTCTGGG	61.098	GTACCATGATACACACATGC	62.368	104	()(TG_7_34)MSQ-M01247R:134:000000000-AGGC8:1:1119:5331:9214	TGCAGAATTTTGTATACAGAACTGTTATTTTCTGGGCTCCCCTCTGTCTGCACACCTGGTACT	CAGTGGTGTGTGTGTGTGTGTGTGTGTGTGTGTGAAAGCATGTGTGTATCATGGTACATGTGGAGATC
AGAAGAACAGTGTTGTATATATGG	63.042	ATGGCTTCACATCATTACC	64.628	111	()(AT_26_39)MSQ-M01247R:134:000000000-AGGC8:1:2104:6604:10449	TGCAGACTATTTACATAGAAGAACAGTGTTGTATATATGGTAAGTGACTACATAGTCGTAGAC	GAGTGCAGTTGATGAGCATATGAAAATATATATATATATTTCATGGTAATGATGTGAAGCCATGGATC
AGAAGATATAAAAGCTTTCC	59.818	ATACATCGTAAAGAACATGC	61.729	103	()(TTG_7_18)MSQ-M01247R:134:000000000-AGGC8:1:1104:17939:9931	TGCAGTATGTTGTATAGTATAGAAGATATAAAAGCTTTCCTTTGAATCCATGGAATATGATAA	CACCACCAACAACAACAACGATAGTGCTATGACTTACATGCATGTTCTTTACGATGTATTGTAGGATC
AGAAGGAAATATGAAACAGC	62.959	CAAGTTCTATGTTGTAACTGG	61.196	100	()(ACTG_9_20)MSQ-M01247R:134:000000000-AGGC8:1:1116:20363:17793	TGCAGGAGAAGGAAATATGAAACAGCTATATGACACAGGCGGGCGAATATAGTAAACCAGAGT	TCACTCACGTCAGTCAGTCAGCCAGTTACAACATAGAACTTGGTACAGGCATACATTGGTTCGAGATC
AGAAGTAAGTAGTTCTGAGGC	61.243	ACAAAATCAATCCTGATACC	62.956	121	(TG_35_62)()MSQ-M01247R:134:000000000-AGGC8:1:2114:14143:12798	TGCAGAAGTAAGTAGTTCTGAGGCTTTGTTTTTCGTGTGTGTGTGTGTGTGTGTGTGTGTGTG	GAGAATCGGAACTCCACCTTATCATTAGAATAAATTTAATGGTATCAGGATTGATTTTGTTCTGGATC
AGAAGTACATAAATTTTGCG	62.083	AACTTGAACTGATGTACGC	62.302	101	(AGTC_47_58)()MSQ-M01247R:134:000000000-AGGC8:1:1106:17737:14731	TGCAGAAGTACATAAATTTTGCGATGGCTCTTTACTCAAGCATTACTCAGTCAGTCAGTTACA	ACAACATAGAACTTTGTACATGCGTACATCAGTTCAAGTTGCCATGCCTCAATTTGCAGATAAAGATT
AGAAGTCTGACTGTCCCC	63.212	CAGATGAAGAACACTCAGC	62.073	112	()(TGCC_9_32)MSQ-M01247R:134:000000000-AGGC8:1:1102:11790:2359	TGCAGATAGGACAGGGAGAAGTCTGACTGTCCCCACGGATGGTGCCAGGCTCAAAGCAGGCCA	TTACAGCAGGCAGGCAGGCAGGCAGGCAGGCACAGTGCTAAAGGAGCTGAGTGTTCTTCATCTGGATC
AGAATACCAGACATTGTAGC	60.573	TGAAGACAGTCAAAATAACC	61.37	120	()(TTG_10_21)MSQ-M01247R:134:000000000-AGGC8:1:1115:18085:5676	TGCAGAATACCAGACATTGTAGCGATTCTTTAAATTCTGTTTTATCATTTAACTATGTTCCAT	TAATTGAATTGTTGTTGTTGTCGTTGTCGTTACTTACGGGGTTATTTTGACTGTCTTCAATGTTGATC
AGAATACTGGTGAATGGC	62.157	AACTGTAGGTAGCACAACG	62.674	93	(ACTT_49_60)()MSQ-M01247R:134:000000000-AGGC8:1:1111:7194:13750	TGCAGAATACTGGTGAATGGCCCGTGCCCTCTGTGAGGGGTAACGAGAGTAAGTAAGTAAGTC	GCACAATCTCTGACGTTGTGCTACCTACAGTTCTCTCTTCGCAATCTAAGCCTGGACAAAGATTGATC
AGAATTAAGTAAGACTGACCG	62.174	CATTGTGTACCAGTAAATCG	62.781	112	(TG_43_54)()MSQ-M01247R:134:000000000-AGGC8:1:1116:13735:12214	TGCAGAGAATTAAGTAAGACTGACCGTCTTCATCTGCATTTTTGTGTGTGTGTGGGATAGAAG	TAATTGACTGTTCGACAATGAACCCTAGAGCCGCGATTTACTGGTACACAATGGATACTTACAGGATC
AGAATTCAAGTATATCAGCC	60.255	GATCATTTACTGAATGCC	59.863	113	()(ATTT_29_40)MSQ-M01247R:134:000000000-AGGC8:1:1115:4301:10763	TGCAGGGGTAAAGTTATTTAGAATTCAAGTATATCAGCCTAAAAACTTAAATAGTTTTTATTA	AAATTTTCCACTAAATGCAGTTAATCAGTATTTATTTATTTGAATTAGTTGGCATTCAGTAAATGATC
AGAATTGACTGAAATTTGC	61.836	AGTGTTCACAAATGTCAGC	62.406	110	()(AACC_9_20)MSQ-M01247R:134:000000000-AGGC8:1:2110:15267:24737	TGCAGAATTGACTGAAATTTGCTTAGTTTCTTATTATTTTAACTGAACGATTAGTTATTATGT	ACTTAACTAACCAACCAACCACCACTACATGCTGACATTTGTGAACACTGTAACTTGTTTCATTGATC
AGACAACAAAGAGACAACG	62.013	GATCTCCTGAAATTTTGC	62.201	108	()(ACTG_25_36)MSQ-M01247R:134:000000000-AGGC8:1:1110:17802:10177	TGCAGTCAGTGGTAGCATAAACAGAGACAACAAAGAGACAACGGCGTGTGTTCCTATCTTTAC	TAGTTTACCAAGTTCTACGTTGTAACTGACTGACTGATATATAGTTTAGTGCAAAATTTCAGGAGATC
AGACAATTCAAATCCTGC	62.323	TCGATAATAATAAGGTGAGG	61.52	87	()(ATG_22_33)MSQ-M01247R:134:000000000-AGGC8:1:2111:28853:13635	TGCAGCTACTAATTTCATTTATGTCATCACTTTGAAGACAATTCAAATCCTGCGGATCCGCCT	TCACACACTCACACACGCGTCATCATCATCATCCTCATCCTCACCTTATTATTATCGACAAGTCGATC
AGACACTCAGAGGTCATAGC	62.415	TGCCTAGAATTCAGTAAGC	62.442	124	()(TG_1_34)MSQ-M01247R:134:000000000-AGGC8:1:1111:18299:19078	TGCAGACACTCAGAGGTCATAGCTGCTGCATGAAGAGGGTTTCTGGGACCTGTCACTTCACAC	CACACACACACACACACACACACACACACACACACCTCTTAAATGCTTACTGAATTCTAGGCAAGATC
AGACACTGTATCATCATTGC	61.269	CATCATGTCTGTCTTAGGG	62.029	101	()(ATTT_4_15)MSQ-M01247R:134:000000000-AGGC8:1:1113:8883:18136	TGCAGACACTGTATCATCATTGCTCTGGTTGCCATACTTGATATCAGTCGTGAACACCTCTGA	GCATTATTTATTTATATCCTACCCTAAGACAGACATGATGTAATCCAGTAATTAAGATTGTTATGATC
AGACAGAGACTGTGTGCC	61.892	ATTTAACCAACTTCAATCG	62.244	105	()(ATGG_13_24)MSQ-M01247R:134:000000000-AGGC8:1:2102:12854:8500	TGCAGGCAACAGACAGAGACTGTGTGCCACACTGTGTGCACAGTTTGAGCATAGGAAACCTCA	GAGTAAATAAGTGGATGGATGGATGAATGGATCGATTGAAGTTGGTTAAATGAATGAACATATGGATC
AGACAGATACAACGCAGC	63.328	CTCAATCATCTAAAGGTATCC	62.054	108	(ACGT_26_37)()MSQ-M01247R:134:000000000-AGGC8:1:1105:17888:11249	TGCAGACAGATACAACGCAGCACTTCGTACGTACGTACATCAGTTCAGGTTGCCATACCACAT	TGGGGTTCATATTTTACAATTTTACAGGATACCTTTAGATGATTGAGCTGGGATTCGAAAAGTGGATC
AGACATGAGACCTATAGACTAGC	62.238	GACGAGTTTGAATGTTGC	63.586	117	(ATT_32_43)()MSQ-M01247R:134:000000000-AGGC8:1:2103:24717:9798	TGCAGACATGAGACCTATAGACTAGCAAGACAATAATAATAATAGCTTTTTTCAGTACCACGA	GCTTTTTCCTCTGTCGCCAACATCCACAATTCCCACAAGCAACATTCAAACTCGTCATATCTTCTGAT
AGACCATCGAACTTGAGG	64.759	AATATGTGACAAGCCTTACC	63.445	108	(CCG_45_56)()MSQ-M01247R:134:000000000-AGGC8:1:1102:24034:17998	TGCAGCACCAGCAGACCATCGAACTTGAGGGTACCGACCAGCAGGGCGGCGGCGGCCATCATC	ACTGCCGCCAGCACTGCCTATCATCCGCGCGCCTTGGGTAAGGCTTGTCACATATTTGCAGAGGGATC
AGACGATTTGAAATCTGC	62.566	GTTAATAATCCAATCCATCC	62.929	115	()(ACTT_1_12)MSQ-M01247R:134:000000000-AGGC8:1:2102:29170:11185	TGCAGTTCAGACGATTTGAAATCTGCTTTTTACTGCCCCCCCCCTGACCTCCTCCCAAAATCT	GTAAGTAAGTAAGATTAAGTAGGGTCGTTCTATGGAAATGGATGGATTGGATTATTAACAGATTGATC
AGACTATCCTGTGACTTAAAGG	63.304	CAAATGCTGAGATTAAAGC	62.974	90	(TTTG_52_63)()MSQ-M01247R:134:000000000-AGGC8:1:2108:3597:18032	TGCAGGAAAGAATACTTTTAGACTATCCTGTGACTTAAAGGGTTTTTTAATTTTGTTTGTTTG	TAAAACTCCACTGTAAGCAGGCACGTGCTTTAATCTCAGCATTTGGGAGGCAGAGGCAGGCAGGGATC
AGACTTATTTTACCAAAAGC	60.612	GTATATACACAACAGAGAGCG	61.202	105	()(ACAG_1_16)MSQ-M01247R:134:000000000-AGGC8:1:1119:17817:1596	TGCAGCAGTTCATCAGTTCAGACTTATTTTACCAAAAGCGAATATTTGTAAAATGAACTTTAA	GTCTGTCTGTCTGTCTGTTAGTCTGTCTCTCTCTCTATCCGCTCTCTGTTGTGTATATACAATTGATC
AGACTTTGATGCATTAAGC	62.143	AGGATTATTTTGTAAGTCACC	61.938	100	(TTTG_52_63)()MSQ-M01247R:134:000000000-AGGC8:1:1112:15874:3561	TGCAGACAGACTTTGATGCATTAAGCAAGTCATAATCTCCTGTCCCTTTGCTTTGTTTGTTTG	TTTTATTTTACAAGAATAATGAGGTGACTTACAAAATAATCCTGTTTTCATTTGGGTTTAGATGGATC
AGAGAAAGAGAGAAAGAGAGG	62.608	CGTCTTGTGTTTTATTTGG	63.461	97	(AGGG_38_61)()MSQ-M01247R:134:000000000-AGGC8:1:1115:23822:19119	TGCAGTCAAAAAGAAAGAGAAAGAGAGAAAGAGAGGGGGGAGGGAGGGAGGGAGGGAGGGAGG	CATGCACATGAAAGCATTGATGGTGTTTCCCAAATAAAACACAAGACGGAAAATGACTCGCCCTGATC
AGAGACAACTGCTTGAGG	62.061	AAGCATAACAAAGTGATAGG	61.392	116	()(ATAG_28_39)MSQ-M01247R:134:000000000-AGGC8:1:1112:23014:12806	TGCAGTGCCCAAGAGACAACTGCTTGAGGCCGGTCACACACGACCTTTTGGTGAGTAGTTTTA	TACCACCACTGTCAGTTCATCACATCCATCTATCTATCTCCTTCCTATCACTTTGTTATGCTTTGATC
AGAGAGACAGACAGATCCC	61.896	TGAGTGAAGGAATTATAGACC	62.307	117	(AGTC_34_45)()MSQ-M01247R:134:000000000-AGGC8:1:1107:12873:21972	TGCAGAGAGACAGACAGATCCCTGAAGCTCATTAGTCAGTCAGTCTAGCTAAACAAGTACTGG	AGAAATTGACTTTAAAAGTCCAGTGTGGTAACACAGGTCTATAATTCCTTCACTCAGGAAGCTGGATC
AGAGAGGAAGAGAGAAACG	62.517	CTTAGATATTGACAGGTTTAGC	62.105	99	(TC_46_61)()MSQ-M01247R:134:000000000-AGGC8:1:1119:20786:23492	TGCAGAGAGAGGCAGAGAGGAAGAGAGAAACGCAGAGAGAGGGGCAGAGAGAGAGAGAGAGGC	GATCAAAAAGCAAACATCGTAATAATGCTAAACCTGTCAATATCTAAGTTTATACTAAACAATCGATC
AGAGAGTCACTAGATGTTTACG	61.422	GATAGACACTTGCATCACG	63.158	125	(ATGT_31_42)()MSQ-M01247R:134:000000000-AGGC8:1:2107:17867:1687	TGCAGAGAGTCACTAGATGTTTACGTTTGAGTATGTATGTATGCTAAACTATAGTTAGAAACA	TTTGAACGCCTAATCCGATTTGCATCGGTCTTGCTGCATTCGAGTCGTGATGCAAGTGTCTATCGATC
AGAGATTTCACCAGACACC	63.132	GGCTTAATATCATTATCACG	62.031	122	()(AT_28_39)MSQ-M01247R:134:000000000-AGGC8:1:1107:25516:20479	TGCAGAGATTTCACCAGACACCAACACATCATGGCCGACGGAACTTATAGAATGAGATGCCCC	TCGAGTGCCGTTAAAGTGGATATAAACATATATATATATTTCGTGATAATGATATTAAGCCATGGATC
AGAGCTAAACAAATTGTGG	62.204	TGTAATTCAGCTATTTCACG	63.1	108	()(TTTC_9_20)MSQ-M01247R:134:000000000-AGGC8:1:1105:5936:18044	TGCAGTTCCAAGAGCTAAACAAATTGTGGTACGATAACAGTGTTCCAAAAATTCTGATGATAC	TCATTCATTCTTTCTTTCTTTTTTCAGATTATTACGTGAAATAGCTGAATTACAAGAATCGGTTGATC
AGAGTGTCTTATTCCCAGG	63.066	GATCTCTGTTGTTTAAGCC	61.282	129	()(TTG_19_33)MSQ-M01247R:134:000000000-AGGC8:1:1114:5653:18656	TGCAGAGTGTCTTATTCCCAGGCCTCTCTTCTGACCTCACTGCCTCCTTTCAGCTCCGACATG	TAGTCACCATGAGCTGTCCAACAACAACAACAAGCAGCACATACTAATCGGCTTAAACAACAGAGATC
AGAGTTAACAAAACGTTGC	62.351	CTTGTGGCTACAGTTTGC	64.19	119	()(ATG_24_35)MSQ-M01247R:134:000000000-AGGC8:1:2119:4272:7419	TGCAGAGTTAACAAAACGTTGCGGTTCTGCTTCTCTGCCTATATGGTTAAAGCTGCTCTGGTT	AGGTAAAAAAGGCATAGGATGACTGATGATGATGAAAGAAGCAAACTGTAGCCACAAGATGCCTGATC
AGAGTTGTATATTGACTGCC	60.573	ATCGGTTTCCTATATTACG	61.803	112	(AGTC_23_34)()MSQ-M01247R:134:000000000-AGGC8:1:2103:13234:21261	TGCAGAGTTGTATATTGACTGCCTGACTGACTGAGTGACTGCCGATATCTGACTACATTTCAG	TGAAAATTGTAACTATTGAATAATTTCTTGGTCGTAATATAGGAAACCGATTGTGGCTACACACGATC
AGAGTTTGATGTCCTAGACC	61.779	TCCAGACTAATTTATTCAGC	61.324	106	()(ATC_11_22)MSQ-M01247R:134:000000000-AGGC8:1:1108:24923:21044	TGCAGTCTGTTGAGAGTTTGATGTCCTAGACCATCTATAAGCTTTTGACTATCAAACACATCA	TAATGACGACGATGATGATGATATTATTATCACTGCTGAATAAATTAGTCTGGATAAAGTAAGTGATC
AGATAAGTTTTACAGCAAGC	61.147	ACCCACTAACTTATTATTATCC	60.965	103	()(TTG_16_33)MSQ-M01247R:134:000000000-AGGC8:1:2109:21239:12114	TGCAGTTCAGACGAGGTGAAAGATAAGTTTTACAGCAAGCTTTCGGACCTCCTCCAAAAAGCT	ATCTTTCAATCTTTTCAACAACAACAACAACAAATAGGGATAATAATAAGTTAGTGGGTGATGGGATC
AGATAATGAGACTTGCTAGC	60.411	GATCTGTGCTATGACACC	59.562	108	()(TG_27_42_ACAG_13_28)MSQ-M01247R:134:000000000-AGGC8:1:1113:3896:6308	TGCAGTCTCAACACAGGAAAGCAGAGATAATGAGACTTGCTAGCCAGCCAGTCTAGCCAACTG	AGGAAGGCCAACAGACAGACAGACAGACACACACACACACACCGATACTTGGTGTCATAGCACAGATC
AGATACAACACTAGAATGTGG	60.127	TCTATCTATCTATCTATCCACC	58.338	111	()(ATAG_2_21_ATAG_33_64)MSQ-M01247R:134:000000000-AGGC8:1:1107:20049:12873	TGCAGATACAACACTAGAATGTGGTGGAAATCGTGGACTATTACTGTCTAACGAGTAAGACTA	TATAGATAGATAGATAGATAGTTAGATAGGTGGATAGATAGATAGATAGATAGATAGATAGATAGATC
AGATACTTCTGCTGCTGC	62.853	AAGATATGGACGAAAATAGG	63.113	119	(ATT_22_36_ATT_40_51)()MSQ-M01247R:134:000000000-AGGC8:1:1101:4455:14796	TGCAGATACTTCTGCTGCTGCTAATAATAATAATAACGGTAATAATAATAATTGTACAGATAT	TTAGTAGATAGGCGATTTGCCAATATGTCGAAACGTCACCTATTTTCGTCCATATCTTCCGACGGATC
AGATAGAACAGAACACTAATCC	60.595	ATTTAGGTCAATTTCATGG	61.8	95	()(ACT_1_18)MSQ-M01247R:134:000000000-AGGC8:1:1105:13087:6265	TGCAGGCACATCTAGCCGACGAGTTCGAGATAGAACAGAACACTAATCCTAGATTCCGCTTGC	TAGTAGTAGTAGTAGTAGTAAGTAACATATTTTTTTAGTCCATGAAATTGACCTAAATTTCATTGATC
AGATAGACAACAAAGAGGC	60.721	GATCTCCTGTAATTTTGC	59.45	112	()(ACTG_25_36)MSQ-M01247R:134:000000000-AGGC8:1:1103:3808:5866	TGCAGTCAGTGGGAGCGTAGAGATAGACAACAAAGAGGCAACAGCATGCGTCTCTATCATTCC	TAGTTTACCAAGTGCTACGTTGTAACTGACTGACTGATATATAGTTTAGTGCAAAATTACAGGAGATC
AGATATGGATGAAATCAAGC	63.19	CCAAGTATGACAATGATGG	63.014	116	(AGC_32_46)()MSQ-M01247R:134:000000000-AGGC8:1:1114:5626:17492	TGCAGAAGATATGGATGAAATCAAGCGTCAAGCTGCTGCTGCTGCTTTATCAAATGTAAATAA	TGCACAACCTGTCGAATATATTTACATAACTTCCTGTTGCCATCATTGTCATACTTGGAAATTTGATC
AGATCAGGTACTACAATTTGG	62.367	TATTTTGGCACTTCATAGC	63.348	122	()(TG_29_40)MSQ-M01247R:134:000000000-AGGC8:1:1118:12097:2908	TGCAGATCAGGTACTACAATTTGGCCTCAGGGATTCTCTGTAAAAATCCGCAATCCTGCCCAC	TCAAAAACCAAAAGACTATCAATTTGACTGTGTGTGTGTGCTGCTATGAAGTGCCAAAATAGACGATC
AGATGAACTTAGTGATTGGG	62.997	CAGCCATATAATATCATTAGG	61.34	107	()(ACTG_13_24)MSQ-M01247R:134:000000000-AGGC8:1:1106:20392:2060	TGTAGATGAACTTAGTGATTGGGATTTGGTCCGACAACCTGAACTGATGTACGCGTGTATCAA	TGTGCGTTGTAGCTGACTGACTGAACCTAATGATATTATATGGCTGAGTGATAATCGCTTACAAGACC
AGATGAAGAGATGTGAGAGC	62.35	ATCCAGATTTTATTCCACC	63.269	128	()(ATG_13_30)MSQ-M01247R:134:000000000-AGGC8:1:1116:17290:21654	TGCAGATGAAGAGATGTGAGAGCAAGTATTTTCACCATCAAAATGATTGGAAGTTGCTAAAGA	AACATACTATGTGATGATGATGATGATGATATAAAATTTCGTTCATTTGGTGGAATAAAATCTGGATC
AGATGTACATAGTCCTGTGC	60.673	ATCTTCAAGGTAAGTCTTCC	61.637	90	()(AAGG_33_44)MSQ-M01247R:134:000000000-AGGC8:1:2107:13809:9398	TGCAGCAGAGCCATCTCCTTTTGTAATGAAGAGATAAGTGAAGATGTACATAGTCCTGTGCTG	GAAGGAAAGAAGGAAGGAAAGAAGGAAGGAAAGAAGGAAGGAAGACAGGAAGACTTACCTTGAAGATC
AGATGTAGAATGCTAAGGC	61.337	GATCCATTCTTTAACTTTGG	63.313	129	()(ATT_11_25)MSQ-M01247R:134:000000000-AGGC8:1:2113:12112:20008	TGCAGATGTAGAATGCTAAGGCTTCAAAAAATAAAAGTGATAATTTTAATATGAGTTTGTGTC	TCGAATTTGGAATAATAATAATAATGTAATAACATAAAAGTTAAGTTACCAAAGTTAAAGAATGGATC
AGATGTAGACTGCTTAGTTGG	62.549	GGTTACCATACTCACAGGG	64.134	76	()(ATAC_21_32)MSQ-M01247R:134:000000000-AGGC8:1:1118:8424:17277	TGCAGTCCATGAAGTCAGACTTCTGGTCGTAACAGTATTGGTAGATGTAGACTGCTTAGTTGG	TAGGCACTAGATCTTGTCTTTGTATGTATGTATGTCCCTGTGAGTATGGTAACCGATTCTATCGGATC
AGATGTTTCATATGTGTTTCC	62.65	CGATCTGCACTATTTTGC	64.446	95	()(ACG_1_12)MSQ-M01247R:134:000000000-AGGC8:1:2107:21108:17134	TGCAGTCTTCTAAGAGCTGTGTCTAGATGTTTCATATGTGTTTCCTTGTTTGAACTTGCTATC	GTCGTCGTCGTCGTTAGCGGTGGTGATGTAGATGTATGCAAAATAGTGCAGATCGCTGTTTCAGATCG
AGATTAGATTATATGGTTCCC	61.266	GTAAAATGATTCTTTTCGC	62.285	104	()(AGTC_18_29)MSQ-M01247R:134:000000000-AGGC8:1:1111:27689:10802	TGCAGCTTACAGATTAGATTATATGGTTCCCTGTTTAAAGCTCTCTTTATGTCAAAGTATAGT	ACATCAACAAAGAATAATGACTGACTGACTGGCGAAAAGAATCATTTTACTACAATTTGAATATGATC
AGATTATCTTAGCAAAATGG	61.061	ACAGGATACACACACACG	60.769	115	()(TG_25_36)MSQ-M01247R:134:000000000-AGGC8:1:1110:14007:6949	TGCGGGTTAGATTATCTTAGCAAAATGGTAGAGTCATACAGATGGTGTTTAGCTTAATTAAAC	CCAAGTTTATCTGGGATTATACTGGTGTGTGTGTGTGCGCGCGTGTGTGTGTATCCTGTGAACTGATC
AGATTCAAGATTCTACACCC	62.055	GATCACGTGTACAAATTAGG	61.832	123	(ACC_30_41)()MSQ-M01247R:134:000000000-AGGC8:1:1117:25469:11855	TGCAGCACCAGATTCAAGATTCTACACCCCCACCACCACCAAAGATTCTACTCCCAGCAGACA	TACAAAATGTATACGCTTGTATTAATAGTGATGGAATTTGATACTTCACCTAATTTGTACACGTGATC
AGATTGAAGTAAATGTTTGG	61.094	AATAATGACATTAGTAGTAGTAGTGG	61.479	121	()(ACT_1_24_ACT_40_51)MSQ-M01247R:134:000000000-AGGC8:1:1106:3836:17040	TGCAGAGATTGAAGTAAATGTTTGGAATGGAGGTCATAATAATTAGAATAGAGATACAAGATA	TACTACTACTACTACTACTACTACACTACTACACTACCACTACTACTACTAATGTCATTATTATGATC
AGATTGTATTCTATGAGTCACG	62.085	TAATCTCTAGACAGAATGGG	60.652	99	()(AACC_5_20)MSQ-M01247R:134:000000000-AGGC8:1:1109:17584:19610	TGCAGTTTTCGACTTTTGGTATTGAAGATTGTATTCTATGAGTCACGATTGCCAAATGAGTGC	TATTTGGTTGGTTGGTTGGTTCATAAATCTGATATTCTCCCCCATTCTGTCTAGAGATTAATAGGATC
AGATTGTGTCACAAGATACG	61.584	GACAGAAATAAATCAGAAAGG	62.402	92	()(ATTG_2_13)MSQ-M01247R:134:000000000-AGGC8:1:2113:11227:13048	TGCAGGTGGATAGGACGCACATTGAGGAAACCACCAGATTGTGTCACAAGATACGCATTAACA	AATTGATTGATTGAAACGAAGAGCAAACTACCACGGTTCAAACCTTTCTGATTTATTTCTGTCTGATC
AGATTTACAAGTTGAAGCC	61.255	TTAATGCATTCAGTTTAACC	62.42	102	(ATTG_40_55)()MSQ-M01247R:134:000000000-AGGC8:1:1108:7372:22193	TGCAGATTTACAAGTTGAAGCCTTATATTCAAGGAAATGATCAATCAATCAATCAGTCAGTCT	TAATGATTATGGTGAACGAAAGGTTAAACTGAATGCATTAAAGTAATCCACATACTCTTCAAATGATC
AGATTTCTGAAATGGATAGG	62.605	ATGATTTACTGAACATCTGC	61.142	122	()(ACTT_24_39)MSQ-M01247R:134:000000000-AGGC8:1:1108:9771:3859	TGCAGATTTCTGAAATGGATAGGAAATACATTCCGCAAATCATCAGACTGTATCACGAGACAA	CCGAGAGGGGTAACAGGCGTAAATAAGTAAGTAAGTAAGCCGCAGATGTTCAGTAAATCATGGTGATC
AGATTTCTTCAGGGTATAGG	62.044	GTGTACATTGAAGAGAAACG	61.708	123	()(TG_2_23)MSQ-M01247R:134:000000000-AGGC8:1:2110:9050:7749	TGCAGATTTCTTCAGGGTATAGGCTTTCTAGTGCTTGAATCATTCAGTAAACTAACAGTAGAA	TCACACACACACACACACACACAACTCAAGTGAAGGTAACTTCGTTTCTCTTCAATGTACACTTGATC
AGCAACAGTCTTAAAATAGC	61.147	TACAAGTGTGTGTTATTGGG	62.834	107	()(TGGG_1_12)MSQ-M01247R:134:000000000-AGGC8:1:1114:20391:22152	TGCAGCAACAGTCTTAAAATAGCCGGTGACCTCGAAACAACAATACAACTCTGTACGAGTTCC	CACCCACCCACCCACACTTACACACACCCAATAACACACACTTGTATCCATTGAACTCGTCATCGATC
AGCAACCTTGTCTAACACC	64.119	TCTTCATTACATGATTCATCC	63.316	92	()(ATTG_4_15)MSQ-M01247R:134:000000000-AGGC8:1:2114:25847:11495	TGCAGAAAGAGGAAGGGCGACAGTAAGCAACCTTGTCTAACACCGGTCTTCACTTCACATGAA	ATTAATCAATCAATCCATTTGAACTTCATGTAGGATGAATCATGTAATGAAGAAGCACATCACAGATC
AGCATAACAATAACAAAACG	62.691	TGACAATGACATGAATCG	62.065	106	()(AACT_15_26)MSQ-M01247R:134:000000000-AGGC8:1:2116:19985:3537	TGCAGGCGAAGCCAGACAGCATAACAATAACAAAACGCCTGCATACCACCAATTAAACACATT	CTACAGTACTAACTACTAACTAACTATTTAACTAATGTTTTCGATTCATGTCATTGTCAAAATGGATC
AGCATAACACTATCTTCCG	62.059	GATCATTCGTGTAAACTGG	62.472	129	()(ATT_11_22)MSQ-M01247R:134:000000000-AGGC8:1:1115:8136:2740	TGCAGCATAACACTATCTTCCGCTTACTCAAATAAAAATATTTTAAGAAATTATGCCTAACTA	TGACACTAAATATTATTATTATATTCTGAAACTGACTGTAGAATTCACGCCAGTTTACACGAATGATC
AGCATACACAGTCTTCTCC	60.83	GATCAAGAAGAGACCAGC	61.354	129	(AGC_44_55)()MSQ-M01247R:134:000000000-AGGC8:1:2112:19464:8323	TGCAGCATACACAGTCTTCTCCACTTCAGCTGGCTCCACTCTACTGCTGCTGCTGTTCTTGGT	TCTGTATGCTGACTCTGAGGAGACACTTCCCAGACGATTTCACCTCAGGTGCTGGTCTCTTCTTGATC
AGCCGACTATTGTAATCG	63.272	TATTTCCATTACACAAGTGG	62.436	103	()(ATTG_14_25)MSQ-M01247R:134:000000000-AGGC8:1:2117:4084:20389	TGCAGGAACTAGTGAGCCGACTATTGTAATCGCTTTGAGGGGGGGTATGGTGATTGGTATTAA	TAAATGTCAGGGTAATCAATCAATCCATATTGTCCACTTGTGTAATGGAAATAAATAAGGAACAGATC
AGCCTATCATAAAACTGACC	62.813	GGTAAGAGTGAGTGTTTGC	61.655	112	()(TG_2_13)MSQ-M01247R:134:000000000-AGGC8:1:1108:18852:10617	TGCAGCCTATCATAAAACTGACCTTTGTCCTCGTCGTTGCCGTCGTTGGTGGGTGCATAACTT	TACACACACACACCCCCAGCTACCCAGTTGCTGCAAACACTCACTCTTACCAATAATCCCATCTGATC
AGCCTTAATCAAAACTGG	62.516	CTAAATCAACACGTTCAGG	63.001	104	(ATAC_25_44)()MSQ-M01247R:134:000000000-AGGC8:1:2105:22077:11487	TGCAGCCTTAATCAAAACTGGCTGTATGTATGTATGTATGTATGATCTGTCTTGTTAACTCAT	GAGATCAATTTTCCGGAACTTGTTCCTGAACGTGTTGATTTAGCATTACCAAGTAAACTTGGGAGATC
AGCCTTTACCCATAGAGC	64.291	GACAATTTCAAATAAACTAGGC	64.487	107	(TG_31_44_TG_47_60)()MSQ-M01247R:134:000000000-AGGC8:1:1105:15135:1585	TGCAGCCTTTACCCATAGAGCCATTTCAATACACACACACACACAAACACACACACACACAAA	AATTCTACAAACTACTTAGTCTATGCCTAGTTTATTTGAAATTGTCATGTTTAACCTTTGCAATGATC
AGCGAAGAAAGAATATACG	62.127	CAAGAATAATGTGGTTAACG	62.6	123	(AT_35_50)()MSQ-M01247R:134:000000000-AGGC8:1:1104:9808:19214	TGCAGCGAAGAAAGAATATACGTTACTACCGTACATATATATATATATATGCAAATACAGATA	TCTGTACCATAAAATGATCTAGGTGAGTTATTCCGTGAACATCGTTAACCACATTATTCTTGTCGGAT
AGCGATAGTTCTTAAATGG	61.906	TCCACTTCAGATTGATGG	63.344	122	()(ATG_25_36)MSQ-M01247R:134:000000000-AGGC8:1:1108:19751:21695	TGCAGCGATAGTTCTTAAATGGGCAGAACTTGGCAAAATGCCAAGCACCACAGTTCCAGCATC	GTTGAAGCGGTTGCTGGAGTGATTTGATGATGATGAAATTTCACCATCAATCTGAAGTGGATAAGATC
AGCTAAACAAGTTGTCTAGC	60.864	ATCCACATAAGGTAACAGC	61.519	117	()(ATTG_26_37)MSQ-M01247R:134:000000000-AGGC8:1:1107:19350:1427	TGCAGATACGCTCCAGCTAAACAAGTTGTCTAGCAATGCGCAAAAGAAATTTCTTTCCTCAGT	ACAATCTGTAATCCAATGAGAATAGAATCAATCAATCAGTCAATGCCTGCTGTTACCTTATGTGGATC
AGCTACTCCATCAGAGAGC	63.221	AGTACATCACGTTTAAGGG	61.819	97	(TCTG_52_63)()MSQ-M01247R:134:000000000-AGGC8:1:1111:18146:23746	TGCAGCTACTCCATCAGAGAGCGCAGTCTGCCTGGTCCCAGCTTTCGTGTGTGTCTGTCTGTC	CAGATAAGACAAGGACTCCCTTAAACGTGATGTACTGGACGGTGACAGCATGGCCCAGACATCAGATC
AGCTAGATTTACTACTACCGG	62.16	TCATGCATCAACTATTGG	61.97	102	()(ATG_1_12)MSQ-M01247R:134:000000000-AGGC8:1:1114:13163:10038	TGCAGAGCTAGATTTACTACTACCGGCATTGTTGGATGTTGTTGTTAATTGTGATGTAGAACC	ATCATCATCATCGTCAAGATAAGCCCCAATAGTTGATGCATGAATGAGTTCCGTTTTCGTATCAGATC
AGCTATTTGATTAGTGTACCC	62.214	TTTTGTAATGGGTTACGG	64.16	114	()(ACTT_18_33)MSQ-M01247R:134:000000000-AGGC8:1:2107:9736:13902	TGCAGCTATTTGATTAGTGTACCCGCTCTTCCACATTGTCCGAACATTACATGTGCCTATAAA	TTTCAAATGATAAAGAGTTACTTACTTACTTACTCCCGTAACCCATTACAAAAAAGGACAGGCCGATC
AGCTCATGACTACTGATGG	61.613	ATCATCAATGCAATCTCC	62.564	126	()(AT_28_43)MSQ-M01247R:134:000000000-AGGC8:1:2108:24807:12630	TGCAGAGCTCATGACTACTGATGGGTTCTTGGAAGGAGGCCATCAACTTTATTCAGTTGTTAC	AAGATATAAGAAATGAATTAATTTTGGATATATATATATATATCAAGAGGGAGATTGCATTGATGATC
AGCTGAGATGACAAAATGG	64.855	ATACAACTACTATGATGAATGGG	63.714	95	()(TG_6_21)MSQ-M01247R:134:000000000-AGGC8:1:2118:21445:3030	TGCAGTCGATGGGGGCATAAGCTGAGATGACAAAATGGCATCGCCGTCTATCCCTATCTTTTC	GTGTATGTGTGTGTGTGTGTGCATTTTCCCATTCATCATAGTAGTTGTATACAATTATAATTATGATC
AGCTGAGTAAGAAACTAGGG	62.428	GATCAGGAACAATGAAGG	62.208	103	()(AAAC_14_25)MSQ-M01247R:134:000000000-AGGC8:1:1118:15624:18842	TGCAGCAAAGAACAAACCAGTCAGGTTCCAGCTGAGTAAGAAACTAGGGAAAGATGCTGGAGG	AATGTTCTACCCATTTGTTTGTTTGTTCTTGAATCTCGGTGATTAACTTGCCTTCATTGTTCCTGATC
AGGAAACTTAAATGACTTCC	62.113	GAAAGCTAGTTCTCTGGC	61.78	79	(TTTG_49_60)()MSQ-M01247R:134:000000000-AGGC8:1:2103:29291:13295	TGCAGAGGGGCAGGGATTCTGGGAAGGAAACTTAAATGACTTCCTTTTTTTGTTTGTTTGTGT	GAATGTTAGATTTGTACCCAGGCCAGAGAACTAGCTTTCCCTTGATGGGTCGCCATGGAGCCCTGATC
AGGAAAGAATCTGATAATCC	61.693	TCGTTATATATCTGACAGGG	61.653	105	()(ATT_10_21)MSQ-M01247R:134:000000000-AGGC8:1:2104:16370:16665	TGCAGTCAATTATAGCGAAACGTTCAGGAAAGAATCTGATAATCCTGATGAAGGGCCTAAACG	GTGACAGATTAATAATAATAAGAGAATTCAACGATTGTTGACTTAACCCTGTCAGATATATAACGATC
AGGAAATAATCAAACTCAGG	62.809	AAGTATTATTAATAGGAGGGC	61.616	110	()(ATT_1_15)MSQ-M01247R:134:000000000-AGGC8:1:2116:20427:10196	TGCAGGAAATAATCAAACTCAGGGGCGAAATTAACTAAGTAGAAACAAGTAGAACTATTCAAA	AATAATAATAATAATAGTGTTCTTCAAAGCCCTCCTATTAATAATACTTCTGCTGCTACTGTCGGATC
AGGAACAGAACTAGTAAATCG	62.174	AGAAGTACCACCAGTTCG	62.178	69	(TG_46_61)()MSQ-M01247R:134:000000000-AGGC8:1:1116:21117:11649	TGCAGTACTAGTCAGGATTCTCTAAAGGAACAGAACTAGTAAATCGTGTGTGTGTGTGTGTAA	TGAACTCGCTCTCGAACTGGTGGTACTTCTTGCGCACGGCATGGAAGTACATGCCGATTTCCTGGATC
AGGAACAGGAGAGAATAGC	62.556	AAATGTGTGTGTGTGTGC	61.632	113	()(TG_1_28_TG_40_53)MSQ-M01247R:134:000000000-AGGC8:1:1104:24040:2075	TGCAGAGAGGAACAGGAGAGAATAGCCAGGATTCGGGGAAGAAGGCTGGGATGCAGAAGTGGC	GTGTGTGTGTGTGTGTGTGTGTGTGTGTGCGCGCGCGCGCACACACACACACATTTCATTCCCAGATC
AGGAACATCAACATTTGG	62.86	TATTTGACGCTTGTATGC	62.284	102	()(TTC_2_13)MSQ-M01247R:134:000000000-AGGC8:1:2103:20866:19464	TGCAGGAACATCAACATTTGGCAGAAAGATAATCAGTTATAAAAGAAGTAGTGAAAAATAGTC	TGAAGAAGAAGAAGGCAGTAATCGCATACAAGCGTCAAATACAGGACACGGAAAAAGTCTCTCTGATC
AGGAATCCTTAAACCTGG	63.845	CGACATTTACAAGCAAGC	64.652	126	()(AATG_25_40_TTG_10_21)MSQ-M01247R:134:000000000-AGGC8:1:1107:5668:4773	TGCAGGAATCCTTAAACCTGGATTCTACAAAATTTATCACTCCTCACTAAAGCGTACTATCAA	AAATTAAATCAACAACAACAATAATGAATGAATGAATGAATAAATGAGCTTGCTTGTAAATGTCGATC
AGGACATACCACACATCC	61.822	CACATACAAAATAAATACACAGG	63.067	87	()(ACAG_1_16)MSQ-M01247R:134:000000000-AGGC8:1:1114:10535:5002	TGCAGAAGCAGAGGAACGGAAGGACATACCACACATCCCTCCTTGGGACACACAAGAGGGAGC	TCTGTCTGTCTGTCTGTCTACCTGTGTATTTATTTTGTATGTGACGTCCCTCAGGGATGGATTGTGAT
AGGACTAAGCAGACAAGC	61.894	GAGATTTAGCAGAGGTTCC	63.094	118	(TTGC_29_40)()MSQ-M01247R:134:000000000-AGGC8:1:1110:14169:22000	TGCAGGACTAAGCAGACAAGCTGTCTTCTGCTTGCTTGCTGCTCTCTCTATCAATGGTTAGTG	GCTGCTTCTCCATGGATGGACTACCTCTTGGGGCTCTGGGAACCTCTGCTAAATCTCCCCAAAGGATC
AGGATAGGAGTAAAGATAACC	60.63	AGAGTAGTTTCAGTGACTGC	60.096	92	(TG_51_62)()MSQ-M01247R:134:000000000-AGGC8:1:1110:7348:21003	TGCAGGATAGGAGTAAAGATAACCCACTTTGAAGTTTTCTTTCTTAGCATCACACACACACAA	AGCTTTAACATGCAGTCACTGAAACTACTCTATGTCCATGACACAATTCACTGACCTTGAGTTTGATC
AGGCAAATCATAGTCAGC	62.643	TCCTTATCTTGTTAGAAGCC	63.236	87	()(TTGC_18_29)MSQ-M01247R:134:000000000-AGGC8:1:2110:20224:2327	TGCAGCTGGCAAAGCCACGCCCCTGCTAGAGCACAAGGCAAATCATAGTCAGCTGCTGTAACA	ACATGTTCATTGGCACACTTGCTTGCTTGTGAACTGGGGGCTTCTAACAAGATAAGGAGTGTGGGATC
AGGCCTTCTATATATTTACG	60.886	TCGAGTACATTTATACCACC	61.574	94	()(TTG_1_12_ACG_16_27)MSQ-M01247R:134:000000000-AGGC8:1:1104:15371:7514	TGCAGCTTTTTCAGCTTTCGTTGCAAGGCCTTCTATATATTTACGTTTGTCGGCTCTAATGCT	TTGTTGTTGTTGTCGTCGTCGTCGTCGTTAGTGGTGGTGGTATAAATGTACTCGAAATAGTGCAGATC
AGGCTATTTCATTATTATGC	61.331	TCTCTTAGTATCAGTTTATAGCC	61.058	127	()(ATC_20_31)MSQ-M01247R:134:000000000-AGGC8:1:1103:14458:14331	TGCAGGCTATTTCATTATTATGCTTATATATATTTTGGTGGTATTTATTGGATATAGTTCAAA	AATCTTGAAAGAACTAACACATCATCATCATACTGTATAACTTGGCTATAAACTGATACTAAGAGATC
AGGGAAACACCTTACTGC	64.46	GACAGACAGACAGATACAACG	63.398	101	()(ACGT_15_26_ACAG_45_60)MSQ-M01247R:134:000000000-AGGC8:1:1101:22927:1670	TGCAGATGCTGGTTGTCCGAGGGAAACACCTTACTGCTGTCACACCCCTTTGCAGTCAGCAGT	CAACCTGAACTGATGTACGTACGTACGAAGTTCTACGTTGTATCTGTCTGTCTGTCTGTCTTAATATC
AGGGTAGATACAGTGTTGG	61.057	ATCTTGCTGTATTATTCTCC	60.255	102	()(TC_10_25)MSQ-M01247R:134:000000000-AGGC8:1:1106:17869:9488	TGCAGAGGGTGTGTAGGTGCAGGGTAGATACAGTGTTGGTCTTAATTGGGAAGTGGCAGAGAT	CTCTCTCTTTCTCTCTCTCTCTCTCAAGGAAATAATGTGGAGAATAATACAGCAAGATACCTGAGATC
AGGTAATGTTTTGAGTGAGG	63.205	ATCAACAAGTGAAATGAGG	61.826	125	()(TTTG_17_40)MSQ-M01247R:134:000000000-AGGC8:1:1101:11967:14440	TGCAGTAGGTAATGTTTTGAGTGAGGAGCATAATAATTAGATTTGCATAGCTACTTCCATCTT	AATTGGAATTTTTTTCGTTTGTTTGTTTGTTTGTTTGTTTTAAATTGACCTCATTTCACTTGTTGATC
AGGTATTTACAAACAACTGC	61.315	TGATGTGTTAATCATCGG	61.713	100	()(ACTT_5_16)MSQ-M01247R:134:000000000-AGGC8:1:2118:16145:6819	TGCAGACATCCTCAGGAGGGTACAGGTATTTACAAACAACTGCCTACGCAGAATATTGAATGT	CGTAAGTAAGTAAGTAGGTAACCGATCAAATTAATAGTGTTCCGATGATTAACACATCAAGCACGATC
AGGTCTTCAAAGCATAGG	62.018	AATACATGATTGTCTAACTGG	60.434	77	(TG_41_62)()MSQ-M01247R:134:000000000-AGGC8:1:2117:22581:11501	TGCAGTCCTTAAGCAAAGGTCTTCAAAGCATAGGACACATACACACACACACACACACACACA	CGTTTACTCCAGTTAGACAATCATGTATTATCACTAGTTTTTACACTAAGTTGCGAGGTACGCGGATC
AGGTGTGACTGTAGTAAGGC	62.962	ACATAATTAACAGCATGTGC	62.595	108	()(ATTG_1_12)MSQ-M01247R:134:000000000-AGGC8:1:2106:14765:16383	TGCAGTGAGGTGTGACTGTAGTAAGGCGTGTGCAGCAATTCTGTCTTCTTAACGGAAGGGAGG	CAATCAATCAATGCTTATCACCTTTCATGAAGCACATGCTGTTAATTATGTTCATAATTAACTCGATC
AGGTTAACAGCCAATACG	63.256	GTTCAGGGTTATCCTTGG	64.632	95	()(AGG_1_18)MSQ-M01247R:134:000000000-AGGC8:1:2104:9430:6105	TGCAGGGCCAGCTTACACCCTAAGCGCGAGGTTAACAGCCAATACGGAGAAGTGTTTGGGTCT	CCTCCTCCTCCTCCTCCTTCTCCTCCCACCTCACTACGTAGCCAAGGATAACCCTGAACGCCCTGATC
AGGTTCTTTTGTATTCTGC	61.255	CTTGACGCTCAATAATAGC	63.045	126	()(ACT_28_39)MSQ-M01247R:134:000000000-AGGC8:1:1111:14536:16846	TGCAGGTTCTTTTGTATTCTGCTCAGTGGCATCTTTTCAGATTCATCAGTCTGAGCTTGTGTT	ATAACTGCCTCTGGTTATCTTTCATCTTACTACTACTACGATACCAGCTATTATTGAGCGTCAAGATC
AGGTTGTGCAGTGTATCG	63.889	ATCTAAACTTTCATGGCC	61.99	118	()(ATG_19_30)MSQ-M01247R:134:000000000-AGGC8:1:1105:15784:7227	TGCAGGATGAGAGAGGTTGTGCAGTGTATCGAAGATGATTCATTAATAATTCCTGAGGATGAC	TCATAATGATAATAATAATGATGATGATGATAAAAAGAATCATTTGGATGGCCATGAAAGTTTAGATC
AGTAAACAATTAAAGTGACTGACC	64.757	GTCTGTCTCTTTCTGTGTGC	63.577	96	()(ATAG_13_24_TCTG_44_59)MSQ-M01247R:134:000000000-AGGC8:1:1113:9165:13347	TGCAGTCTGAGACGTTTACAGTAAACAATTAAAGTGACTGACCTCCAGAAAAGCTAAGCTATT	CAGACAGACTCATAGATAGATAGACAGACAGGCACACAGAAAGAGACAGACAGACAGACTCATGGATC
AGTAAATCTAGTTAAATACCTCAGC	63.511	GATCTCATCCAGAGTGCC	64.598	114	()(ATTT_32_43)MSQ-M01247R:134:000000000-AGGC8:1:2109:20563:23903	TGCAGACTCTACCTATTTAGTAAATCTAGTTAAATACCTCAGCAAGAATCGTTAATTGTGTAA	TTTATTTATTGGGTCGCAAAGAACACCTTTAAAATAAATAAATCTCTGTTGGCACTCTGGATGAGATC
AGTAACATCACAGTTCTCACC	62.126	CATTATTTGATGTTCTTGG	60.313	89	()(TG_15_26)MSQ-M01247R:134:000000000-AGGC8:1:1109:24304:23068	TGCAGGATTTTTTTAATGTCTGTCTACAACTGTGTTTATAGTAACATCACAGTTCTCACCACA	AATGTTTAAATAATGTGTGTGTGTGTTTGTGTACATAATCATTAACCAAGAACATCAAATAATGGATC
AGTAACGAATGACTTCTCG	61.701	ATTAAACACAAACGTAGTGG	62.006	112	(ATTT_44_59)()MSQ-M01247R:134:000000000-AGGC8:1:2117:21640:1948	TGCAGAGTTAGTCGAGTAACGAATGACTTCTCGAATGCCTGACTTATTTATTTATTTATCGAT	ACAATAGCAATAACTATACTAAAAAAAGCAGTAGAAAGGAAACCACTACGTTTGTGTTTAATGAGATC
AGTAACGACCTATATACTGGG	62.138	CCTTTTAATATTCCCTGG	62.352	111	()(ATTT_32_43)MSQ-M01247R:134:000000000-AGGC8:1:1117:19444:9678	TGCAGAATGCAATGGACAAGTAACGACCTATATACTGGGCTCCACAGAAGAAAGTGAACTAAT	ATACTAGTCACTCCTCAAACTAACATCAATTAATAAATAAATATAAGCCAGGGAATATTAAAAGGTTC
AGTAATCACGATGAGTTGC	62.072	AAAATAGCAGTGTTATTTCC	60.987	114	()(AGTT_8_19)MSQ-M01247R:134:000000000-AGGC8:1:1109:4337:11465	TGCAGTAATCACGATGAGTTGCTTGAGGACACGGGGTGACGTAGCTGAGGACCGGTCACAGTG	TCCTCAGAACTAACTAACTCATAGACACATTTTGGAAATAACACTGCTATTTTCTGTGAATAATGATC
AGTACAGATAGAGTGAAAGACG	61.422	GTGTACCATAAGCATCAGG	62.548	125	()(ATT_24_38)MSQ-M01247R:134:000000000-AGGC8:1:1113:20704:20327	TGCAGTACAGATAGAGTGAAAGACGAGTTCTATATGAAGTTCTCTAACCTCCTTTAGAAAACT	GGTCATATTACTACTTATAATGGTAATAATAATAATAACTTTTTCCCTGATGCTTATGGTACACGATC
AGTAGAGAATTAGACCTACGG	61.435	CTAAAACTAAATGTTCTGGC	61.51	107	()(ACCG_10_21)MSQ-M01247R:134:000000000-AGGC8:1:1110:12172:15493	TGCAGATGTATCTAGGTGATTGAGTAGAGAATTAGACCTACGGTGATTCACTCGTTTCTCGCT	GTGTATTGAGTCGGTCGGTCGGTTGGCAATGCGTTTCTGTTTGAAGCCAGAACATTTAGTTTTAGATC
AGTAGAGTTATAAGTCCAGCC	61.367	AACTAACCAGTAATAAACGG	61.123	85	(AGTT_36_47)(AGTT_18_29)MSQ-M01247R:134:000000000-AGGC8:1:1101:15810:10841	TGCAGTAGAGTTATAAGTCCAGCCGTTTATTACTGGTTAGTTAGTTATTCTTTATAATTAAGT	CCAGCCGTTTATTACTGGTTAGTTAGTTATTCTTTATAATTAAGTACATGTATTTATTGAAGTGGATG
AGTAGCAGTTACATTGGC	60.121	GTATTAAAAGAAACTTAGCG	59.252	113	()(ATT_11_28)MSQ-M01247R:134:000000000-AGGC8:1:1102:23648:2058	TGCAGTAGCAGTTACATTGGCCAAACAGAAAGAAGGGCCTACCTACGATTTAATGAACATATC	TATTGTTTTCATTATTATTATTATTATTCTCTCGCTAAGTTTCTTTTAATACATTTTCTCTTTTGATC
AGTAGGAAACATGAGTCACC	62.442	CACTAATCACACCCTACTCC	63.126	99	()(AGG_7_18)MSQ-M01247R:134:000000000-AGGC8:1:2119:11778:23964	TGCAGGAGTAGGAAACATGAGTCACCTATACGATACAACGAAGAAGCTAGCTGGGAAATTCAG	TTATCAGGAGGAGGAGGAGTAGGAGTAGGGTGTGATTAGTGACGTGAAATTTAATTCCGGTTCTGATC
AGTAGTAGTAGTAGTAGTAGTAGTAGTAGC	58.014	AATTGATTTCTATAGTGTCG	58.556	97	(ACT_4_30_ACT_40_63)()MSQ-M01247R:134:000000000-AGGC8:1:1118:12685:20727	TGCAGTAGTAGTAGTAGTAGTAGTAGTAGTAGCAGTATTAGTAGTAGTAGTAGTAGTAGTAGT	CATTAAAGCCTGAATACGACACTATAGAAATCAATTGTAACTTGCACAGGACAGAGCGACAATCGATC
AGTATTACTTACTTACTTACGCC	61.02	CACTTAAGTAGATGAATTAATCC	61.126	109	(ACTT_14_29)(ATG_13_30)MSQ-M01247R:134:000000000-AGGC8:1:2104:17500:20742	TGCAGCTACAGTATTACTTACTTACTTACGCCTGTTACCCCTCCCGGAGGAGCATAGGCCGCT	ATGATGATGATAATGATGATGATGATGATGAGGATTAATTCATCTACTTAAGTGAACTAAATTTGATC
AGTATTCTGAGCTAAAATGC	60.93	CTGTATTTGTAGTAGTAGTATTCG	59.211	108	()(ACT_1_18_ACT_28_39)MSQ-M01247R:134:000000000-AGGC8:1:1103:22698:12493	TGCAGTATTCTGAGCTAAAATGCAACAGTTAGCTATTACTTGTAATTTGAACTAACTGTCAAT	TACTACTACTACTACTACTAATACGAATACTACTACTACAAATACAGCGATTATTGCGAAAAAAGATC
AGTATTGCTTTCTGTGGG	62.703	ACATAAACAATGGAGTAAGC	61.096	96	(TTCC_52_63)()MSQ-M01247R:134:000000000-AGGC8:1:2119:23809:6441	TGCAGAGGCGAAGCAGTTCAGTATTGCTTTCTGTGGGACACTGAGCAGTGGCCTTCCTTCCTT	TAACTCAGCGTTATCGTGTTCTATTATATACGCTTACTCCATTGTTTATGTATGTGTATTGGTCGATC
AGTCAAGCAATGTAGAACC	61.385	TAACTATCTCCACAACAACC	61.213	99	(TTTGG_23_37)()MSQ-M01247R:134:000000000-AGGC8:1:1104:22856:17643	TGCAGTCAAGCAATGTAGAACCTGGTTTGGTTTGGTTATCTCATCACGTTGAGTTAGAATAAG	CAATACTTATATTTAAGGGGTTGTTGTGGAGATAGTTAATTTATTAATGCTGATATCGCGAATTGATC
AGTCAATATATTCAAACCC	58.255	ATCTATTTCCTAGTAGTAATCG	58.852	129	()(ACT_7_21_ACT_25_42)MSQ-M01247R:134:000000000-AGGC8:1:2109:22085:10516	TGCAGTCAATATATTCAAACCCAAAAAGGCCGTTCCTATTTATCACAACATTAAGTCTTTATA	TACAATACTACTACTACTACTGCTACTACTACTACTACTACTGTTACGATTACTACTAGGAAATAGAT
AGTCACACTCTCAGGTCC	60.581	AGATGACATAACAGAATATGC	60.359	108	()(TG_7_24)MSQ-M01247R:134:000000000-AGGC8:1:1119:21044:6455	TGCAGTCACACTCTCAGGTCCCCTAGAACTTCTCTAATCCACCTTCTCTTTCACGTGCCCCAC	CATACTACACACACACACACACACATGCATATTCTGTTATGTCATCTATGTATTCACCTAAAATGATC
AGTCACGAAGTAACACTCG	62.092	AAGTTGAGTTTGTGTTTAGG	61.03	92	(ACT_24_35)()MSQ-M01247R:134:000000000-AGGC8:1:1109:7624:21920	TGCAGTCACGAAGTAACACTCGATAGTAGTAGTAGCATTGTACTGTATTTCTAAACAAAAGCA	AAAATGGTATACCTAAACACAAACTCAACTTCTAGATGAATTTAAAGAGTGAATGAGCTACTATGATC
AGTCACGAATAAGAAAACG	62.204	AATGTAGTTTAGTGAAACCC	60.254	110	()(TG_11_22)MSQ-M01247R:134:000000000-AGGC8:1:1101:10693:15606	TGCAGTCACGAATAAGAAAACGGCCTATACTGATATTGTCCAATGAAGCACAGTAAAAGCTTA	CCACCACAAACACACACACACAAATACATGGGTTTCACTAAACTACATTATCGAGAATCAAATCGATC
AGTCAGCAGTACAACTTCG	62.336	GTAGCTGCTACCTTGACG	63.552	114	()(ACTG_17_32)MSQ-M01247R:134:000000000-AGGC8:1:1101:17063:9692	TGCAGTCAGCAGTACAACTTCGCCCTCAGACCTTGAGTAGCTGCTCTTAGTCTCATCGTTCTC	AAGTTCTACGTTGTAACTGACTGACTGACTGACCACGTCAAGGTAGCAGCTACGGTCGGGTAGTGATC
AGTCAGCAGTACGACTCC	61.806	TAGACAGAGAGATACAACGC	61.396	113	()(ACGT_13_24)MSQ-M01247R:134:000000000-AGGC8:1:2118:20470:22683	TGCAGTCAGCAGTACGACTCCACCCTCAGACGCATGTCTAATTACCGACTGCCTCGACGAGCT	ACCTGAACTGATGTACGTACGTACGAAGTTTTGCGTTGTATCTCTCTGTCTATATAATGGATTTGATC
AGTCAGTATAAGCGTAGGC	61.636	GTTTTGGTACTCTATTAACACC	61.627	121	()(AT_2_15)MSQ-M01247R:134:000000000-AGGC8:1:2103:7952:8727	TGCAGTCAGTATAAGCGTAGGCAGAGACAACAAAGAGGCGACGGCGTGTGTCTCTATCTTCCG	TTATATATATATATAGTCTATTAGATTATTAACAGTTTGGTGTTAATAGAGTACCAAAACCAGGGATC
AGTCATGTCTACGATATCCC	62.563	TACATTTAAGGATGTTGACG	62.659	119	()(ATT_4_18)MSQ-M01247R:134:000000000-AGGC8:1:1101:17612:8052	TGCAGTCATGTCTACGATATCCCATACATACACTATTTAACCATCCATCTATCTACCTATCTA	TACTATTATTATTATTATTCTAATTATTACAAAATCAACGTCAACATCCTTAAATGTACGCACAGATC
AGTCGGAATATTTTGTGC	62.898	AAACTAATTCTTTCTCTCTGG	61.509	113	()(ATT_1_12)MSQ-M01247R:134:000000000-AGGC8:1:2117:13498:15662	TGCAGTCGGAATATTTTGTGCGTTGTGGTCACTTTGCAGAAATTTTAAATGTTTAAACAAAAA	ATAATAATAATAAAAAAAAAAAAAGAATAGTCCAGAGAGAAAGAATTAGTTTGTGAAAAGCTATGATC
AGTCGGTGTATTTAAATGC	62.247	GAAGACAGCTACAGTGTACG	61.733	96	()(ATTT_1_12)MSQ-M01247R:134:000000000-AGGC8:1:2116:20111:12398	TGCAGTTAAACAGTCGGTGTATTTAAATGCCTTTGATAGTGCTAACTGTGATATATCAAATGA	ATTTATTTATTTTTATTTATATTCGTACACTGTAGCTGTCTTCAGACACTAGAATAGGGCATTGGATC
AGTCGTATTTCAGTTATTCG	61.392	GATCTTCAGGTCTTATGTCG	63.296	109	()(ACTG_1_16)MSQ-M01247R:134:000000000-AGGC8:1:1112:13389:23464	TGCAGATGCATACGTTACAACATAGTCGTATTTCAGTTATTCGTACGATAAACGAAAAGGAGC	ACTGACTGACTGACTGTAGATATTAGTATTCAATTTAGTTATGTTGTTCGACATAAGACCTGAAGATC
AGTCTACCTTCTAAACAGCC	62.144	ATCACAGTTGTGCAGACC	62.971	112	()(TGGGGG_13_30)MSQ-M01247R:134:000000000-AGGC8:1:1113:8096:8546	TGCAGCTGCCCTCCAAACCAGTCTACCTTCTAAACAGCCTGTGGGGATGTGCTAAGACTGGAA	GGAGAGGGCTGTGGTGGGGGTGGGGGTGGGAGTCTGTCCCCATCTGTGTGGTCTGCACAACTGTGATC
AGTCTCGATCAAATTTCC	61.384	AATTATACTAAACAGAGACCG	60.06	71	(AATC_39_50)()MSQ-M01247R:134:000000000-AGGC8:1:1119:21546:1389	TGCAGTATTATTTGAAGTCTCGATCAAATTTCCATAACTTGATTGATTGACAGTGGGTTCGAT	ACGGTCTCTGTTTAGTATAATTATCAGATATTATAAATAGTTATTAACTTTTTAATTTTTTTTAGATT
AGTCTCGTTATTAAGTAAGAGC	61.194	AGACATATGAGTCAATGGC	61.591	108	()(AT_11_24)MSQ-M01247R:134:000000000-AGGC8:1:1102:23133:19665	TGCAGCTAGTCTCGTTATTAAGTAAGAGCAATAACAAAAACTCTGTAGTTTGAATTATTTCTT	AATATACAAGATATATATATATATAACGTCTAGCCATTGACTCATATGTCTCTCACACCATATTGATC
AGTGAAATATTGTGCATGG	63.104	AGAGAAAAGGCTAGAGTAGG	61.813	106	()(TCTG_8_19)MSQ-M01247R:134:000000000-AGGC8:1:1113:3050:18340	TGCAGTGAAATATTGTGCATGGAGGGCAGCTGACAGATGCATTTCCAGCGAGGACAGACAGAC	CAGCGAGGACAGACAGACAAGGCTGCCTACTCTAGCCTTTTCTCTTCCTTCTAAAGGCTGACTGGATC
AGTGACGCTATTAGTCCG	63.016	GATCATTTTATGTACTTTAGTCG	61.876	129	()(ATT_13_24)MSQ-M01247R:134:000000000-AGGC8:1:1105:19493:12811	TGCAGTGACGCTATTAGTCCGAAGCTGAATAAGTAGAACACACGATAATTAAGTCAAACAGCT	CAGTAGATTATTATAATAATAATAACAAAATCTTCAATGTATATACGACTAAAGTACATAAAATGATC
AGTGACGTAATCATTTTAGC	61.32	CTACTCATCCATCCATCC	61.792	126	()(ATCC_31_42_ATGG_49_60)MSQ-M01247R:134:000000000-AGGC8:1:2111:18867:7571	TGCAGTGACGTAATCATTTTAGCAAAGAGATTATTATCATACTTTTTGTTTACAGTAGTCAAG	GTATTTCATGAGTGTGTATAGATGTACGCTTGGATGGATGGATAAATGGATGGATGGATGAGTAGATC
AGTGTATTCCTTACTACCTGC	61.964	AAACCAAGGTTTACTGTAGG	63.064	93	(TG_51_62)()MSQ-M01247R:134:000000000-AGGC8:1:1101:22270:13881	TGCAGTGTATTCCTTACTACCTGCCCCAATGTTCTGGGTTCCCTAATAAAACACACACACACA	ATTTTTAGACTCCCTACAGTAAACCTTGGTTTTCTGGATTTCCAGAATGGATATAGGTATTAGGGATC
AGTGTATTTACGTCGTCC	59.612	TAATGGAATATGAAGTAAGC	59.125	107	()(TTG_1_15)MSQ-M01247R:134:000000000-AGGC8:1:1106:20467:12519	TGCAGTGTATTTACGTCGTCCTAGACCATTTACGTAATCTAAGTTAGGTTTATATTATTACTA	ACAACAACAACAACAGTAATGTTATTGCTTACTTCATATTCCATTAAAACTTTATCAAAATCCAGATC
AGTGTGAAACTGAAAGTGC	61.935	CAGAATAGATGATGTAAATGC	61.191	78	()(ATT_16_27)MSQ-M01247R:134:000000000-AGGC8:1:1112:6802:3696	TGCAGTGCATATTGAATAAATTTCAGTTAGAATATACCAACAACAGTGTGAAACTGAAAGTGC	CGTACATATTATCATTATTATTATTATAAGATTTGAAGCATTTACATCATCTATTCTGACGAAGGATC
AGTGTGTTTAATCATGTTGC	62.026	ATAGTGTACGCCTACAAACC	63.709	103	(TTTG_49_60)()MSQ-M01247R:134:000000000-AGGC8:1:2110:15061:13889	TGCAGGTTACTGGGGAAATGCTCAGTGTGTTTAATCATGTTGCAGCCTTGTTTGTTTGTTTTT	CTGCGATAAGAAAAAGTTGGGATCAAATTGTTAGTCTGAGCAGGTTTGTAGGCGTACACTATCTGATC
AGTGTTAATACAGCTCTTATAGG	61.119	ACGATTTCATTCTCATAGC	61.685	117	()(AT_17_28)MSQ-M01247R:134:000000000-AGGC8:1:2105:5751:17308	TGCAGTGTTAATACAGCTCTTATAGGTGAAGTAATTAAAATTTACACTAATGAGTGTATTTGC	CGAATCATACATAGTGATATATATATATGAATGCACAGCTATGAGAATGAAATCGTTGGAAAGAGATC
AGTGTTCACTTTATCTGCC	61.385	TATTATTACGCCAGAAACC	62.787	92	(ATT_29_40)()MSQ-M01247R:134:000000000-AGGC8:1:1101:20075:5169	TGCAGTGTTCACTTTATCTGCCCTTGCGATAATAATAATATCCTATCTTTACGTAGTTGTTAC	TTAGAATTGTTCGGTTTCTGGCGTAATAATATAATAGATATTTGATTACTTAGTATATTAGCCTGATC
AGTGTTGAAGAGAAGAATGC	63.058	GGGATAGATAGATAGATAGATAGC	61.234	104	()(ATAG_1_12_ATAG_17_36_ATAG_41_60)MSQ-M01247R:134:000000000-AGGC8:1:1104:24705:22930	TGCAGCCGTATCAGGGCTTATGAAGTGTTGAAGAGAAGAATGCAAAACACTGTATTAGAAATA	CTATCTATCTATCGATCTATCTATCTATCTATCTATCTAGCTATCTATCTATCTATCTATCCCTGATC
AGTTAAGTCTATGAATTTCAGG	61.354	GACTCTAAGCTTGTAAATAAGG	61.731	114	()(TTTG_17_28)MSQ-M01247R:134:000000000-AGGC8:1:2115:8739:2322	TGCAGTTAAGTCTATGAATTTCAGGAATAAACATCTGATGAATATAAATCCTTTTAGCGCATG	GAAAAAACAAACCAAAACAAACAAACAAAGTCCTTATTTACAAGCTTAGAGTCCTGATTTATAAGATC
AGTTACCTGCACTCATGG	62.908	GATTACACAATAAGAGGTGG	60.962	114	(TG_28_63)()MSQ-M01247R:134:000000000-AGGC8:1:2111:20436:17842	TGCAGTTACCTGCACTCATGGGCGCATCACACACACACACACACACACACACACACACACACA	AGTTTTATTCACTTTATTCTCAAATATTTCCAACCACCTCTTATTGTGTAATCATTTGACCCCTGATC
AGTTCACTATACAGAATTCCC	61.47	ACGTGAGTCGATTCTAGG	62.189	123	(AAC_35_46)()MSQ-M01247R:134:000000000-AGGC8:1:2116:4534:6891	TGCAGTTCACTATACAGAATTCCCTCTCTGGCTTAACAACAACAACACACTGTTAACGGGATT	GTCATCTCTTAACTTGTCAACTTAAGTTGCAACATTAGCTTCCGCCTAGAATCGACTCACGTAGGATC
AGTTCATGGACACTACAACC	63.117	AGAAAGATGTACTTAAATGGG	62.211	114	(ACCT_32_43)()MSQ-M01247R:134:000000000-AGGC8:1:1114:16319:20607	TGCAGTCTAAGAGTTCATGGACACTACAACCACCTACCTACCTGGCTAAGAAAGTACACAAGC	CAGTTAACTTTTGATTGTTGACACGCCGAACACTTTCTAACCCATTTAAGTACATCTTTCTGAAGATT
AGTTCTAGTGTGAAGACGC	61.325	TCGATGGTATCTACACAGC	62.854	125	()(ATT_20_34)MSQ-M01247R:134:000000000-AGGC8:1:2117:24268:12767	TGCAGTTCTAGTGTGAAGACGCGACCGGTGGAGTTCAACCGTGTCGGGTGTGAGGCAGTTACC	CCATTCGTTGAATTTCCACTATTATTATTATTATCGTTGGTTTTCGCTGTGTAGATACCATCGAGATC
AGTTCTGTCAAACATAAACC	60.493	TCTTGTCTCTGTGGAACC	62.207	97	()(AATT_7_18)MSQ-M01247R:134:000000000-AGGC8:1:2112:15394:22304	TGCAGCCTGAAAACAGTTCTGTCAAACATAAACCTACTAAGGTCATGTTTATACAGCTCAGCA	AACCAATAATTAATTAATATAAATATCTCGGTTCCACAGAGACAAGACACAACTTAGTGGTCAGGATC
AGTTCTGTTAAAGGGTGC	61.934	AATCTTAATGTGCAAGACC	61.678	118	(ACTG_25_36)()MSQ-M01247R:134:000000000-AGGC8:1:1119:19248:7178	TGCAGTTCTGTTAAAGGGTGCTTGTCAGTCAGTCAGGATGCTTGTGATTCACACTTTATTGCA	AAATTTTTCAATGACTCAGGAGAACAGTTCATTTACTGGGTCTTGCACATTAAGATTCAAATGGGATC
AGTTCTTTTAGCCATATCG	61.906	ATCTTCTTCGTCTTCTTCC	62.482	110	()(ATG_31_45)MSQ-M01247R:134:000000000-AGGC8:1:1113:10816:23002	TGCAGTCGGTGGCTGTTTATGAGTTCTTTTAGCCATATCGAATCAGTGACAGAGTCAAGTACG	AAATGTCGACAATGAAGATGACGATGATGCTGATGATGATGATGAACAGGAAGAAGACGAAGAAGATC
AGTTGAATCAGACCAGTCC	63.132	TGTCAAATCTAATTTTGTGG	62.588	116	()(ATT_10_24)MSQ-M01247R:134:000000000-AGGC8:1:1103:5741:21868	TGCAGTTGAATCAGACCAGTCCCACAGAATTAGTTGCCACTAAGGAGGATGAAACACATCTGA	AGTTTAAAAAATAATAATAATAATGAAAAATTCAACCACAAAATTAGATTTGACATCACGAATCGATC
AGTTGCGTTAAATCAAGC	63.571	AACATAGAGGGAGTGTGG	61.685	112	()(AG_3_14)MSQ-M01247R:134:000000000-AGGC8:1:2106:10270:23374	TGCAGGCGGAGTTGCGTTAAATCAAGCAAATCATGAAATCAATCTGAAAGTGAAACTTACTCA	GGGAGAGAGAGAGAGGGAGAGGCATACATGCACACGTGCCCACACTCCCTCTATGTTTCACATAGATC
AGTTGGATCACTGAGACC	60.934	GATCAAGAATAATTCACTGC	61.046	129	(ATGT_51_62)()MSQ-M01247R:134:000000000-AGGC8:1:1109:23040:10537	TGCAGTTGGATCACTGAGACCAACGCTATGAAGCATAGTAAACAAATGTGTGTATGTATGTAT	TTCACTTATTTACACAGGAGCCCACACACGCGTACAGTGGTGAGTGGTGCAGTGAATTATTCTTGATC
AGTTGTTCACTGTTTTATGC	61.597	ACATTTGAACATCAACTGC	62.69	94	(AATT_37_48)()MSQ-M01247R:134:000000000-AGGC8:1:2111:16912:8172	TGCAGTTGTTCACTGTTTTATGCTCAAGATAGAATATAATTAATTAATGGGAAATTTGTTATA	CTTAGTTAACTTGTGCAGTTGATGTTCAAATGTGTGACCGATTAACTATTAATATTGGCTGATAGATC
AGTTTAATTTCATCTGATGG	60.872	GTCAAGCATACTTTCTTAGC	61.17	128	(AATT_47_62)()MSQ-M01247R:134:000000000-AGGC8:1:1110:23764:14385	TGCAGTTTAATTTCATCTGATGGTGATTAAAGAGTTATTTAGAGATATTAATTAATTAATTAA	CATAAATCAATTCCTAGTAACTCAATGACGATATAATTTATCCAGTAGCTAAGAAAGTATGCTTGACC
AGTTTGTAAGGGAAAAGC	61.781	CTTTACATTCCCTTCAGC	62.576	114	()(ATTT_22_33)MSQ-M01247R:134:000000000-AGGC8:1:1104:6637:9193	TGCAGACAACCAGTTTGTAAGGGAAAAGCTGTTAATAAACTTTTATTTTATCGCCACTACAGT	CATGTATGTATCTTGATGAAGTAAATAAATAAATCTTTTTGTAGCTGAAGGGAATGTAAAGAAGTATC
AGTTTGTTAGAAGCTCAAGG	63.201	ATTAGATGAAAGCTCTCAGC	62.947	100	()(TGCC_20_31)MSQ-M01247R:134:000000000-AGGC8:1:1110:12085:13798	TGCAGAAACTGTGACAAAGAGTTTGTTAGAAGCTCAAGGTACTTGAAGTCTAAAAAGACACAT	TCATGACAGGGAGCAAGGTGGCAGGCAGGCATGGGGCTGAGAGCTTTCATCTAATCCACAGGCAGATC
AGTTTTCTGATTTCTCCC	60.702	GAAAGAGGAACACATAACC	60.803	111	(TG_37_62)()MSQ-M01247R:134:000000000-AGGC8:1:2114:15832:18320	TGCAGTTTTCTGATTTCTCCCCGTGTGTGTGAGTGAGTGTGTGTGTGTGTGTGTGTGTGTGTG	CAAGTGCTAATAGCCCCTCAGCCAGTGGTGGGGTTATGTGTTCCTCTTTCCACCTTTATGCTGAGATC
ATAAAATGGTTGATACATCG	61.847	ATCTATCTATCTATCTATCTAACCC	60.099	104	()(ATAG_1_28_ATCT_35_66)MSQ-M01247R:134:000000000-AGGC8:1:1105:29093:15416	TGCAGTGGTTCAAAAATAAAATGGTTGATACATCGTAAACGACCTTTTTTAATGCTGACTGTG	AGATAGATAGATAGATAGATAGATAGATCAGGGTTAGATAGATAGATAGATAGATAGATAGATAGATC
ATAAATTCAATGTCAATCCG	64.317	TCACATAAAGTTGATGTTGG	62.773	118	()(ATG_10_21)MSQ-M01247R:134:000000000-AGGC8:1:1102:18208:23247	TGCAGACTGATTATAAATTCAATGTCAATCCGTTTACCGTAGATTTCCGTAGAGAACCACAAA	TCAACAGTTATCATCATCATCTACAACTTTATATTCCTCAACTTCACCAACATCAACTTTATGTGATC
ATAACAACTTTCGATTTAGC	61.203	CAGAACTAATGTTTCCTGC	62.256	103	()(ACT_26_37)MSQ-M01247R:134:000000000-AGGC8:1:2113:16197:17634	TGCAGTCTTCTTCAAACGAATAACAACTTTCGATTTAGCGTGGCTGTATATGAAACTGGCTGT	AGATAATTTATGGTTTGAAGTGTTCAGTAGTAGTAGTTAGCAGGAAACATTAGTTCTGAGTATTGATC
ATAACAGAGGTAGACAAGGC	62.565	ACCGTCATTACTACCACC	61.981	94	()(TTG_3_14)MSQ-M01247R:134:000000000-AGGC8:1:2114:17952:13158	TGCAGAACAATATATAACAGAGGTAGACAAGGCTGCAAAGATAAGAAAGGCGTTGGCAACAAC	TGGTTGTTGTTGTTATAGTGATGGTGGTGGTAGTAATGACGGTGGTGGTTTTTTTGTATTAGATGATC
ATAACCCTACCATCTTCACC	64.705	ATCCACATGGTGTAACAGG	64.954	108	()(ATTG_34_45)MSQ-M01247R:134:000000000-AGGC8:1:2113:5344:11092	TGCAGTGCTCGTTGACTGCCGGCATAACCCTACCATCTTCACCACATCCAGCGGTTGAACCGC	ATGTTTGTTATCCGGTTTTATTTCTGTATTGTGATCAATCAATCAATGCCTGTTACACCATGTGGATC
ATAACTCGCAGTCATTACC	61.754	TCGAAGATTTGAATAATCG	63.137	101	()(ATT_9_20)MSQ-M01247R:134:000000000-AGGC8:1:1106:12743:2337	TGCAGACATATGCGCGCACATACAAATAACTCGCAGTCATTACCTCCGTCTAACACATCCACA	TATAGTGGTTATTATTATTACCATGTCCATCTGTTGTTTGTCTCGATTATTCAAATCTTCGACTGATC
ATAACTTGGAATAATTGACC	60.328	TTAATCAATACTTGCTACCC	61.662	115	(TTG_27_44)()MSQ-M01247R:134:000000000-AGGC8:1:1102:3973:15918	TGCAGAAATAACTTGGAATAATTGACCAACAACAACAACAACAATCTTCTGTGGCAGAGAACA	GGTTGAAGAATGGTGGCCGGCGGCCTATCCTCCTCATGGGGTAGCAAGTATTGATTAATCGATTGATC
ATAATAAGGTGAGGATGAGG	62.457	ACACAACCAAAACACTCC	62.487	98	(ATG_40_51)()MSQ-M01247R:134:000000000-AGGC8:1:2115:15874:16620	TGCAGATCGACTTGTCGATAATAATAAGGTGAGGATGAGGATGATGATGATGACGCGTGTGTG	TGAGATATTGACGTGTATATGTGTATGTAGTTTGACGGAGTGTTTTGGTTGTGTGTTGTAGGCGGATC
ATAATAATGCATGCATACG	61.556	ATGTATGTATGTATGCATGC	60.178	110	()(ATTT_17_28_ATGC_41_52_ATAC_53_68)MSQ-M01247R:134:000000000-AGGC8:1:1105:16543:20601	TGCAGTGTAGTTTCATGCATAATAATGCATGCATACGGGCTGGTGAGATGGCTCAGTGGGTAA	TGTACTTACATATAATAAATAAATAAATCTTAAAAAAAATGCATGCATGCATACATACATACATACAT
ATAATCATCTCTCGTTTCG	61.759	TGGTATTATCAAACTGAACG	62.659	110	()(ACT_4_15)MSQ-M01247R:134:000000000-AGGC8:1:1102:27627:9624	TGCAGCGTACCTCACATAATCATCTCTCGTTTCGCCTGCTAAATTAAACGGATGATAGAATGT	AGTTACTACTACTACTTTTCACACCTCAGTAATTTCGTGACCGTTCAGTTTGATAATACCAAGCGATC
ATAATCGAATTAAGAATCGG	63.541	CATGTATCGGGTTCTACG	63.888	112	()(ACTG_21_32)MSQ-M01247R:134:000000000-AGGC8:1:1106:17965:10167	TGCAGTGTTATAATCGAATTAAGAATCGGGTATCACAATCTCTCACATACATATTCTCTGAGA	TTGTATGACGATAGAATGGAGTCAGTCAGTCACTTACAACGTAGAACCCGATACATGCATATGGGATC
ATAATTGGTCATTGGTATCC	63.05	TACTTTGTAATCCTAGGTGG	61.24	106	()(ATT_1_12)MSQ-M01247R:134:000000000-AGGC8:1:2109:14211:4415	TGCAGACAACTATACATAATTGGTCATTGGTATCCTCCTACCCTGCTGCTTGTTCTTTTTATA	TAATAATAATAATTGTTCTCTACTCATGTATCCCTGACCACCTAGGATTACAAAGTACATTTCAGATG
ATACAACTTGACAGTGTTCG	61.817	CATGTAGCCTTGTGTATGC	63.711	113	()(ACAG_6_17)MSQ-M01247R:134:000000000-AGGC8:1:2106:4652:20312	TGCAGAAATGAAGAGATACAACTTGACAGTGTTCGGAATCAGCGAAACCGATTGAACTGAAGC	TTGTATCTGTCTGTCTGTCAGGTGGTAAAATATTCCCCCACAAACGCATACACAAGGCTACATGGATC
ATACAATGACTATGTGATAAAGC	61.713	GTTCAAATCGTCTAACTGC	62.183	90	()(ATT_1_12)MSQ-M01247R:134:000000000-AGGC8:1:1108:20785:20439	TGCAGAAGGTATACAATGACTATGTGATAAAGCCCTTCGAGGATTTTAAAGAAAGTGATTTCA	TATTATTATTATAGGATGCAGTTAGACGATTTGAACATCGCAGACGACCTAGATCCGGCTGGCAGATC
ATACACTGAAAGTAATTCCG	61.168	ATCAATTAGCCTGACACC	62.157	111	()(TTG_28_42)MSQ-M01247R:134:000000000-AGGC8:1:2112:21250:21044	TGCAGCATTTGGCAGGTCAAATACACTGAAAGTAATTCCGAATTAAGTGAGTCACCAGACGTC	GTTGGTTTGTTCTCTGTTACAGAAGACTGTTGTTGTTGTTGTTATTGTTGGTGTCAGGCTAATTGATC
ATACAGACCAATCTTCAACC	62.705	CAACGGTAATCTAGTTTGG	62.653	99	()(ATGT_11_22)MSQ-M01247R:134:000000000-AGGC8:1:1101:23013:19185	TGCAGTTCCCTATTTTGAGCTCTGGTGATAATACAGACCAATCTTCAACCAACAAGATTTATT	CATAAATTACACATACATACATAACAATTTGATATCACTAATTGTTCCAAACTAGATTACCGTTGATC
ATACATTGAAGGAGTCACC	60.653	TCTATCTATCTATCTATCTATCCC	59.081	94	()(ATAG_1_20_ATAG_25_64)MSQ-M01247R:134:000000000-AGGC8:1:1108:12082:4104	TGCAGGTGGATAGGGCATACATTGAAGGAGTCACCAACCTGTATCAAAAGACAAGTATTAGCT	AGATAGATAGATAGATAGATAAGGGATAGATAGATAGATAGATAGATAGATAGATAGATAGATAGATC
ATACATTTCTCCCTGTTACC	62.379	TCAGAATTCAATAAACATGC	62.531	106	()(TTTC_9_20)MSQ-M01247R:134:000000000-AGGC8:1:2106:16933:10305	TGCAGCCTACCGCTTATACATTTCTCCCTGTTACCTCTGTGAAGGCGAACCCATCTGCTACAG	CGTTATCATTTCTTTCTTTCTTGGAATGGTATTACTGGCATGTTTATTGAATTCTGAATAAATGGATC
ATACCCCAATATATGTGTCC	62.904	CACAAATGAGTGTTGTGG	61.681	113	()(ATT_12_23_ATT_25_36)MSQ-M01247R:134:000000000-AGGC8:1:1117:14641:1504	TGCAGAAGAATACCCCAATATATGTGTCCGGTTGGAGTCTTTATTCAAATATTGGTGGACTTA	TGAGAATAAATTTATTATTATTAATATTATTATTATTAAACCACAACACTCATTTGTGAATAGGGATT
ATACCTGTTTGTCAGTGTGC	64.265	ACCTGTAGTGAAGAGGAGG	62.804	108	()(ATTG_1_16_ACTT_17_28)MSQ-M01247R:134:000000000-AGGC8:1:1101:23970:5516	TGCAGGCCAGCATACCTGTTTGTCAGTGTGCCTGAATGCCTGACTGGCTGACAGCCTATGAGC	ATTGATTGATTGATTGCTTACTTACTTATATTCACACCTCCTCTTCACTACAGGTGTCCTCTCCGATT
ATACGAAATCAACACATCG	63.104	CTTCCGATCTCTAGTTGG	62.143	114	()(ACT_31_45)MSQ-M01247R:134:000000000-AGGC8:1:1116:5534:4497	TGCAGTAACACTTGAAAAATACGAAATCAACACATCGAGAATTAGTCGTAAAAAGACTATGTA	GGGCACTCTACTTGATTTAGGTTTCGTGGTAGTAGTAGTAGTAGTTGATCCCAACTAGAGATCGGAAG
ATACGACGAAGAGGATACG	64.495	GAAAATATTCTTTACACTTCCG	64.539	100	()(ATTT_18_29)MSQ-M01247R:134:000000000-AGGC8:1:1112:14496:10794	TGCAGTCAGTGGGGGCATAGGCAGATACGACGAAGAGGATACGACGAGTGTCCCTATCTTTCC	TTGTCGTAGTAAGTTTGTTATTTATTTATGTATTTCATCGGAAGTGTAAAGAATATTTTCATGCGATC
ATACTCTCCACTTCAACAGG	62.743	CTGTGTATCTTGTGCTGG	61.291	101	()(AGTC_3_22)MSQ-M01247R:134:000000000-AGGC8:1:1115:21138:17653	TGCAGAGCATACTCTCCACTTCAACAGGCCACATTCACCTGGGCAACGGCTCCCTGGTCCTCC	AGAGTCAGTCAGTCAGTCAGTCCAAGGCCAGCACAAGATACACAGGGAACTCCAGAGAGTTCCAGATC
ATACTTAAACGTTCACTTCG	61.607	ATGTCTTCACATCATTATCG	61.646	116	()(AT_28_39)MSQ-M01247R:134:000000000-AGGC8:1:2117:9748:18264	TGCAGCCGTCGATACTTAAACGTTCACTTCGAATTCATCAACTCACAGTCTGGCATCTCTGTC	TCGAGTGCAGTTGAAGTGAATATGAACATATATATATATTTCACGATAATGATGTGAAGACATGGATC
ATAGCTGATGAGAATAAACG	61.398	TGTACCCGATCTAAGTGG	63.251	100	()(ATT_1_18)MSQ-M01247R:134:000000000-AGGC8:1:2119:19143:22878	TGCAGCGATTAGCTTATTCTATATAGCTGATGAGAATAAACGAGACGAATTAAATTGGACTTA	ATTATTATTATTATTATTACTGATTTCCTTTTATTACATTCCACTTAGATCGGGTACACAGATCGGAA
ATAGTGCATTGATTGAACG	63.336	CTTTAATTGTTCACATACTTTCC	64.071	107	()(TTTG_9_20)MSQ-M01247R:134:000000000-AGGC8:1:1104:4964:21786	TGCAGTCATAGTGCATTGATTGAACGGTGATTCCATATGTCACTTCATTCTCAAAATCATCAT	TATCGTAACAAACAAACAAACTTCATAGGAAAGTATGTGAACAATTAAAGAGTACATTTTTTTAGATC
ATAGTGCTCTGGACTTGC	62.361	GGTTGTATTACTTGTTAATCTCC	63.133	83	()(ATT_1_15)MSQ-M01247R:134:000000000-AGGC8:1:1103:12268:3982	TGCAGACTTCACTGTGCTTTTTCCACATAGTGCTCTGGACTTGCCGCAAGCAGCACTTTGTGC	TAATAATAATAATAACATGAAAGGAGATTAACAAGTAATACAACCACAGCGGAAGCGGTAGGATGATC
ATAGTGGTGGTGTTTGAGG	64.446	CAGATGTGTATTGCTGGC	64.49	108	(ACT_37_63)()MSQ-M01247R:134:000000000-AGGC8:1:2108:6245:14514	TGCAGTAATAGTGGTGGTGTTTGAGGTAGCGGTGGTAGTAGTAGTAGTAGTAGTAGTAGTAGT	TTAGACAGTTATTTCATTCTAGGTATAAAAGACGCCAGCAATACACATCTGCCCCCGAACCGAGGATC
ATATAAATCAAAGCTCACG	59.917	TAAACGAAGAATTGTATAGG	59.436	99	()(TTTG_21_32)MSQ-M01247R:134:000000000-AGGC8:1:2102:12872:14201	TGCAGAAATTCTCTTCAAATATAAATCAAAGCTCACGTTCTTGCCTTTATTCATCCGAATTTC	AGCGAAATTCATAATACTAATTTGTTTGTTTGACCTATACAATTCTTCGTTTAAAACAAAACTAGATC
ATATACAGAAATGACAAACTGG	62.325	GTGGTTTCACAACAGACG	63.894	99	()(TTGG_2_13)MSQ-M01247R:134:000000000-AGGC8:1:1112:22524:19414	TGCAGCAATATGGAGTTACCATGAATATACAGAAATGACAAACTGGAACAACCTCGTTGGACT	CTGGTTGGTTGGTTTCTACAGACAAATTATCCCCAACTGTGCGTCTGTTGTGAAACCACTAACGGATC
ATATACCAAACAACTTAGGC	60.841	AGATAGATAGATAGATATATCAGGG	60.666	71	()(ATAG_1_12_ATAG_37_60)MSQ-M01247R:134:000000000-AGGC8:1:1113:11458:5596	TGCAGGCGTAGTTTTTATTGTGTAAACAGTATTGAATTCAAAAATATACCAAACAACTTAGGC	TCTATCTATCTATCTTTCTATCTATCCCTGATATATCTATCTATCTATCTATCTATCTATGCCTGATC
ATATCAAATTATTCCGAGG	61.518	AATTTGCAGTAGTATGAAGG	61.392	97	()(TG_1_14)MSQ-M01247R:134:000000000-AGGC8:1:1115:8513:7873	TGCAGTTAGTCATTCATATCAAATTATTCCGAGGATATTTGTTGACTTTGTACTCCCATGCTG	GTGTGTGTGTGTGTGGGGAATTACACGACCTTCATACTACTGCAAATTGGGACCGACAGTCTCAGATC
ATATCAGACATGCGTTACG	63.409	CGCATATGATTTTAAAGG	61.693	75	()(AATT_21_32)MSQ-M01247R:134:000000000-AGGC8:1:2101:27223:6556	TGCAGAGCAGTAGGCGTTAGTATTTATTATAATATTTCGACATATCAGACATGCGTTACGTCT	GTATTATTAAGCACAAATGTAATTAATTAATTATCCTTTAAAATCATATGCGAAATCGTGACAAGATC
ATATGCAAGATAAATAACGAGG	64.929	ATCTAATACAATAAATCACCACC	63.276	92	()(TTG_4_15)MSQ-M01247R:134:000000000-AGGC8:1:1113:17873:24256	TGCAGTTTACCTATTACACTGACTCAATAATATGAAATATGCAAGATAAATAACGAGGGAGTA	GTGGTTGTTGTTGTTATAGTGATGGTGGTGGTAGTGGTGACGGTGGTGATTTATTGTATTAGATGATC
ATATGTAAGTTCAGAGAGGC	59.944	ATCCAGTCAACTACCAGC	61.859	109	(TG_49_62)()MSQ-M01247R:134:000000000-AGGC8:1:2106:11940:16657	TGCAGGGACAATATACACATGTATATGTAAGTTCAGAGAGGCAAACATACACACACACACACA	AGATTCATTCGAAGTGAAGACCTGTATTACTGTCGTCCCTCCTCTCCCTGCTGGTAGTTGACTGGATC
ATATTGTACATACAGAAGTTATGTCG	64.559	TTCATAAAGTTCAGTTGTTGC	64.335	101	()(TTG_16_33)MSQ-M01247R:134:000000000-AGGC8:1:2104:9636:24451	TGCAGTTGAGTTAGCAGTGACATATTGTACATACAGAAGTTATGTCGATATGTATGCATAAAT	AACAACAACGATGACAACAACAACAACAACAACCACAGCAACAACTGAACTTTATGAAATTTTAGATC
ATCAACATATATTCGATTCG	61.855	GATCCAAGTAATAAACATCC	60.332	126	()(ACT_25_39)MSQ-M01247R:134:000000000-AGGC8:1:1102:13237:9931	TGCAGCATCAACATATATTCGATTCGTACTCCGTAAGAAGCGATTCATTTGATTTTGGGATAA	ACTATCACTACTACTACGACGACGACTACTACTACTACTACCATTACTGGATGTTTATTACTTGGATC
ATCAATATGCTTCACAAGG	62.425	TAACACAACTCATGACAAGC	62.67	105	()(TTTG_1_12)MSQ-M01247R:134:000000000-AGGC8:1:1114:11471:4606	TGCAGAAATCATCAATATGCTTCACAAGGCAAGCCCTGATTTGGAATCCTCAAGACCAAAAGT	CAAACAAACAAACTAAGGTCGCTTCCTCACAGCTTGTCATGAGTTGTGTTAACCACTCGGTGTCGATC
ATCAATGGTCACTCTTACG	61.905	AAGTGGTTGTAGTCAAAGC	61.618	92	()(ACTC_13_24)MSQ-M01247R:134:000000000-AGGC8:1:2115:23304:13284	TGCAGATAGTGAAGGACAGTACTATATAAAAAACAAATCAATGGTCACTCTTACGCTTTCCTC	AATTTTAATTATCACTCACTCACTTTCATTTTAAATAGAATTCAGGCTTTGACTACAACCACTTGATC
ATCAATTCGTGATATCAGC	62.127	CGAAAATTGAATGTATTACG	63.054	100	()(ATAC_16_27)MSQ-M01247R:134:000000000-AGGC8:1:1104:24107:7081	TGCAGTGCGCATCCACCACCCTGTCGGAGATCAATTCGTGATATCAGCATTAATAAATTAACT	TTAATGACCACGTGCTACATACATACAGTGGAAAAAGGACTGCTACGTAATACATTCAATTTTCGATC
ATCACTGAAATATTTTGGG	61.8	GAAGAAGAAGTATGAGAGGG	61.973	85	()(TTTG_8_19)MSQ-M01247R:134:000000000-AGGC8:1:1118:10317:8587	TGCAGCTGATGTCTGTAAACATTTATAAATCACTGAAATATTTTGGGGATTTCAGTTCCTCTC	CCATCGATGTTTGTTTGTTCTTACTCCACCCCTCTCATACTTCTTCTTCATTCTCCACCTAATTGATC
ATCAGACAAACTCACCTACC	62.442	GGTGTAGTGTTGTAGTTGCC	64.163	112	()(ATG_28_39)MSQ-M01247R:134:000000000-AGGC8:1:2119:22308:14488	TGCAGTCACCAAAACCATCAGACAAACTCACCTACCAAGCTATCTCATCGAGTCGGTTATACC	ACATCAACATCATCATTATCATCATTCTCATCATCATCAACAGCGGCAACTACAACACTACACCGATC
ATCAGTTACAAACATCAACG	62.098	ATCATAAAGAGACACTTTGC	60.73	120	()(ATG_22_33)MSQ-M01247R:134:000000000-AGGC8:1:2114:3832:8658	TGCAGGAACTGATCAGTTACAAACATCAACGTTACCAACGAGAATATGTAAAATCTAGTGTGT	GTGTTTCTGTGAAAACAAACTTCATCATCATCAAAAAACAGTGTTTTGCAAAGTGTCTCTTTATGATC
ATCATCTATGCTGACAACC	61.591	TCTTTTAGAACTAATCCCG	61.904	101	(ACC_31_42)()MSQ-M01247R:134:000000000-AGGC8:1:2108:21316:8870	TGCAGTGTGGCATCATCTATGCTGACAACCTGGTGGTGGTGGACAAGGAGAGCACTATGAGCG	TAACACGTAATCGAAACTGGAATAACTTTCGGGATTAGTTCTAAAAGAACAATTATATTGGACAGATC
ATCCTGACAAGAAACTATCG	63.22	GAATGATTGTGATGGTGG	63.443	100	()(TCGTGG_9_26)MSQ-M01247R:134:000000000-AGGC8:1:2116:21901:17389	TGCAGCCTCCTGTTATCTAACACATCCTGACAAGAAACTATCGACTTCTTTCAGTGATACTAA	AACAACGGCGACCACGACCACGACCACGAGAATGCCAAACACCACCATCACAATCATTCACGCTGATC
ATCGACCAAATATAGATCG	61.883	TTTTGGGATTATTTACCG	63.726	90	(ATCACC_43_60)()MSQ-M01247R:134:000000000-AGGC8:1:1110:12604:5049	TGCAATCGACCAAATATAGATCGGAAGAGCGTCGTGATGTGAATGGTGATGGTGATGGTGAGG	TTTATTTTGTAGCGGTAAATAATCCCAAAAATAAATAGTTGTGTAAGCTCTCGACATTGATGCTGACC
ATCGACTATATTTCATAGCC	60.626	TCCATAATAATACATCATGG	59.71	106	()(ATTT_14_25)MSQ-M01247R:134:000000000-AGGC8:1:2106:22301:23401	TGCAGCTTTCACATCTCTATTTTTATCGACTATATTTCATAGCCATAGATTTGTTAGGAGTAG	ATTTTCATTAAAATATTTATTTATTGGCTGATTGTGAATAAGTATACCATGATGTATTATTATGGATC
ATCGGGATAGAGAGAAGG	63.412	GAGAAAGAAGGAAGAGACG	63.066	99	()(TTTC_13_24)MSQ-M01247R:134:000000000-AGGC8:1:1114:29582:14796	TGCAGCATCTTAATCGGGATAGAGAGAAGGGAAGAGGTGGGGGGAGGAGTAGTAGGAAGGAGG	CTCCTCCTTTCTTTTCTTTCTTTCCCCCCGTCTCTTCCTTCTTTCTCTCCCCTCCCTCTCTTTTTCTC
ATCTAAAGGAAAACAAAAGC	62.973	ATCGTAGTATGATGAACAGG	61.059	112	()(ATTT_26_37)MSQ-M01247R:134:000000000-AGGC8:1:2103:3966:17315	TGCAGTAATCTCGGATGTTATCTAAAGGAAAACAAAAGCAGCGTAAAGAATTCAACACTAACT	TAATCTAATAAGATTTCCAGAAAAGAAATAAATAAATGTCTATTGTTCCTGTTCATCATACTACGATC
ATCTATTATTGGAGAAGTGG	60.102	CTTTGTAAATTTGTATACCG	60.032	110	()(ATT_4_15)MSQ-M01247R:134:000000000-AGGC8:1:1101:15156:9676	TGCAGATCTATTATTGGAGAAGTGGACTACATACAATTTCATCTTAGTCTAAACATACAGCGT	TTTTTATTATTATTAATTAGAAATAATAGAACGGTATACAAATTTACAAAGATGTATCCAACTGGATC
ATCTTCTTTACCTACCTTCG	62.462	ATCATGGTTACTCAACTGC	61.829	94	()(ATG_7_18)MSQ-M01247R:134:000000000-AGGC8:1:1118:3711:18564	TGCAGACATACCTACTTAGAATAAGACATACTAAATCTTCTTTACCTACCTTCGAGTAAGAGA	CCATCGGATGATGATGATATTAAAGAAGCATAATGAAATATCAATGCAGTTGAGTAACCATGATGGTG
ATGAAAGAAGATTTGATTGC	63.54	AGTTAGAATCCTTTCGTAGC	62.609	103	()(AATT_9_20)MSQ-M01247R:134:000000000-AGGC8:1:2105:7504:13532	TGCAGAATCCTTTATTGTGATGAAAGAAGATTTGATTGCATTACACTTCCTCATATGACTATC	AGATTAACATTAATTAATTATTTGTTTATTATTTTTCAGCTACGAAAGGATTCTAACTCCATAACATC
ATGAAATCGTGAACTTAAGG	63.654	ATCCAGTTTCCTTATCCC	63.346	110	()(TGC_4_15)MSQ-M01247R:134:000000000-AGGC8:1:2117:13983:16703	TGCAGGTCCAGTGTTCAGGTAATGAAATCGTGAACTTAAGGCTACTACTGTAAAAACTTGAAT	GAGGCTGCTGCTGCTTTATCCGTCTTCATCTTTATTTGTTGCTGTGTGTGGGATAAGGAAACTGGATC
ATGAAATTCTAGATTTGTCG	61.099	TCCTAGGGGTATGTATGC	62.589	105	()(AT_1_12)MSQ-M01247R:134:000000000-AGGC8:1:1115:25577:10129	TGCAGCTTGAATATTTTTCCATGAAATTCTAGATTTGTCGAAAGTCTCATCAGTTTTTTGACT	TATATATATATATTCAGTTCACATATTGCAAGGATATTTGTTCGCATACATACCCCTAGGATATGATC
ATGAAGTTGTACAGTGATTAGG	62.076	TGATTAAGATAGCAAAGACC	61.324	94	()(AG_9_20)MSQ-M01247R:134:000000000-AGGC8:1:2105:15570:9991	TGCAGGGCTTATTCTGTCTCTAGGAAAATGAAGTTGTACAGTGATTAGGGGAGGGAGCTTCTA	AGAGAGTGAGAGAGAGAGAGCAGGTGGAGTGCCAAATGGTCTTTGCTATCTTAATCATCTCAATGATC
ATGAATAATGACTAAACTGG	58.317	CACATGAGTTTGTTATGG	58.326	117	()(ATT_25_42)MSQ-M01247R:134:000000000-AGGC8:1:1101:20590:10305	TGCAGTGGTATTATGAATAATGACTAAACTGGAAATGATGAAGAAAGACTAATATCATTAGTT	AACAACAACACTAAAGATAATAACAATAATAATAATAATAATCAGAACCATAACAAACTCATGTGATC
ATGAATGTTACCTAATTTCC	60.328	GATCGACTGATATTCAAGC	61.724	110	()(AATG_29_40)MSQ-M01247R:134:000000000-AGGC8:1:2113:19452:9487	TGCAGCATAAAGATTGATTTTAATGAATGTTACCTAATTTCCTCATCTATTGATTACGGCTAT	GCCTTTTCTTCGCTCGGGGTAATAGGAAAATGAATGAATGCAACTTAGTGCTTGAATATCAGTCGATC
ATGACGAGCCTAAATACC	62.066	GATCCAGTTGTACTTATATTCG	62.287	106	()(ACC_31_42)MSQ-M01247R:134:000000000-AGGC8:1:2118:14214:23086	TGCAGCCGTCGCAAAGTCAACAACTGATGACGAGCCTAAATACCCCCCAATCTCCAGCTCTGC	GTGCATCGTTCTTGTCTATCAGGAGGCTCAGGTGGTGGTGGTTTTGCGAATATAAGTACAACTGGATC
ATGAGAAACAGGTGAAGC	62.03	GATCAATCTCCTTACTGTGG	63.069	125	()(TTTTG_19_33)MSQ-M01247R:134:000000000-AGGC8:1:2106:25087:12757	TGCAGACATGAGAAACAGGTGAAGCAGGTCACTGCCTTGTGAGGAAGGTTAGGAGCCTCATGC	GTGTCCATAGTTCTTCCATTTTGTTTTGTTTTGTCTTTTTCTTCTTTGCCACAGTAAGGAGATTGATC
ATGAGTGCTTCAAACTGG	63.077	ATGATGTTTACATGGTAACG	62.214	102	()(TTG_1_12)MSQ-M01247R:134:000000000-AGGC8:1:2104:11351:19345	TGCAGATGAGAATGAGTGCTTCAAACTGGTCTTCTGTGAGAGACTTGAGACGGAAACGTTCGC	ACAACAACAACACCATAATCAATCTTATACGTTACCATGTAAACATCATAAACTGAATGAGATTGATC
ATGATACTACTGTTTGTGCG	62.403	CTCGTGATACTTCTCTTATCC	62.013	110	()(ATT_2_19)MSQ-M01247R:134:000000000-AGGC8:1:1110:8387:21629	TGCAGACAATGATACTACTGTTTGTGCGACAACCGATGTATTTGTCTGTCCTCATAATGGTTG	AAATAATAATAATAATAATTGATAATTTTGTAAGGATAAGAGAAGTATCACGAGCTGAGGATCGAGGA
ATGATGAATTTGTTGTTGC	62.959	AAATTCATCATCATCATCG	62.582	78	(AGC_11_22_ATG_31_42)(AGC_14_25_ATG_34_45)MSQ-M01247R:134:000000000-AGGC8:1:1101:14250:6896	TGCAGAAGTAGCTGCTGCTGCTTTTGCCGATGATGATGATGAATTTGTTGTTGCTCATTCATA	GATTGCAGAAGTAGCTGCTGCTGCTTTTGCCGATGATGATGATGAATTTGTTGTTGCTCATTCATATC
ATGATTGTTGATTCATGC	60.562	ATTTGTGACTATGGTAATGG	61.347	94	()(ATT_1_12)MSQ-M01247R:134:000000000-AGGC8:1:1111:17793:19554	TGCAGACGGGACTCGCTCATGATTGTTGATTCATGCATTATGTTTGGTGACAGGATTGTTGTT	AATAATAATAATATGAGTGAAAGTCAAACCATTACCATAGTCACAAATCCGCCGCAACCGACAGGATC
ATGCAACACTCTGTACAGG	62.563	GAAGCTAGTTAATCTACTGGG	62.138	98	(ATT_46_57)()MSQ-M01247R:134:000000000-AGGC8:1:2119:5892:12512	TGCAGTCTGATGCAACACTCTGTACAGGCTACATATATCCATACGTTATTATTATTATTGTTA	TATTGGTAACATTTAACAAAAACCCAGTAGATTAACTAGCTTCATTTACTGGTCGAATTCCGGAGATC
ATGCACGAATACTGTAACC	62.417	GTATTTTACACTGCTGATCC	61.118	101	()(AT_1_14)MSQ-M01247R:134:000000000-AGGC8:1:2103:25046:5338	TGCAGACTACCTGATTGGGGGAATGCACGAATACTGTAACCAGTGGCTTAAAACACTGTGTGA	ATATATATATATATTTCATGATAATAAATGTGAAGCCATGGATCAGCAGTGTAAAATACTTCATGATC
ATGCCCTTGTCTAGTTCC	64.253	AATACACACACACACACACG	63.416	98	()(TG_13_26_TG_34_49)MSQ-M01247R:134:000000000-AGGC8:1:1118:7661:2818	TGCAGAAGAGGCTCGTGGATGCCCTTGTCTAGTTCCTGATTTAAGAGGAATACTACTGTTTTT	TGTGTGTGTGCATGTGTGTGTGTGTGCGTGTGCGTGTGTGTGTGTGTGTATTATGCCATCCCTGGATC
ATGCTAAGTGACTCAATGG	62.147	ACTCTGTAAAGGGACATAGG	62.411	110	()(ATT_1_12)MSQ-M01247R:134:000000000-AGGC8:1:1112:13365:10569	TGCAGGATGCTAAGTGACTCAATGGCTACTCTAGTCTCAAATAATTGGTCACCAAGAGAGCCA	AATAATAATAATAAAACAAAACAAAATAATGTCCTATGTCCCTTTACAGAGTAATCCACAACTGGATC
ATGCTGATTACTGTGGACC	64.404	CATGCCTGTAAACTAGTATGC	64.181	100	()(ATT_1_12)MSQ-M01247R:134:000000000-AGGC8:1:1111:27031:19621	TGCAGCCTATGAATCGTGACAACGGACGCATGCTGATTACTGTGGACCATTTATAGATTCGTA	ATAATAATAATAGTTTACTCTCAAGTAGCATTGCATACAGGAGAGCATACTAGTTTACAGGCATGATC
ATGCTTGTTTTCAGATTCC	64.297	GATCCCAGCTACATTTCC	64.592	125	(AG_41_52)()MSQ-M01247R:134:000000000-AGGC8:1:2114:22422:18830	TGCAGACATGCTTGTTTTCAGATTCCCCTTGCAATAGGAAAGAGAGAGAGAGCCTGTTTGTGG	ATAGGATATATCTAAACAAGATTTGCTCAACATGTGGGAATTACTCCTTGGGAAATGTAGCTGGGATC
ATGGAGATTCACAACAGC	62.513	TGGTGAATTCTATGAAACC	62.114	93	()(TG_1_28)MSQ-M01247R:134:000000000-AGGC8:1:1106:15272:2598	TGCAGAATAAGGATGCTGCCCCTCCTCCATGGAGATTCACAACAGCTGTCACGAATCACAGCA	CACACACACACACACACACACACACACACCTCTTTAAAGGTTTCATAGAATTCACCAGGGAAATGATC
ATGGCAAATACATTGTCG	64.375	TTAGTGGCATAAAATAGATAGC	63.052	107	()(ATT_1_15)MSQ-M01247R:134:000000000-AGGC8:1:1102:22287:12431	TGCAGTACGAATGGCAAATACATTGTCGTGGCAACGTTCTTCGTTTTGAATTGAGTCTTATTC	TATTATTATTATTATCATTGTAATACCACTTGCTATCTATTTTATGCCACTAATATTATACACAGATC
ATGGCTTAATGATAATTTCC	63.278	CAACTACTTATCAATGAATTCG	63.28	107	()(ATT_22_33)MSQ-M01247R:134:000000000-AGGC8:1:1105:4835:19734	TGCAGTGGGTTGTGCACGAGTCATGGCTTAATGATAATTTCCTTTATACATGCTCGAGAAGAA	TTATTTGCTTGTATATATTACTATTATTATTATTCATGTCATACGAATTCATTGATAAGTAGTTGATC
ATGGGTAACTATTACATTCC	60.179	CTTCATCATAACAACAATAGC	61.408	101	()(ATT_13_30)MSQ-M01247R:134:000000000-AGGC8:1:1107:16092:16587	TGCAGTATTAACTCCATGGGTAACTATTACATTCCCATAAGTACTCACTACAATCCAACTTTT	AATCTCCTTTCATATTATTATTATTATTATTGCTATTGTTGTTATGATGAAGACTGATAGCTTTGATC
ATGTACAAAATGCTACTTGG	62.015	TCTATCTAATTGAGTTAGCCC	62.428	82	()(AT_1_24)MSQ-M01247R:134:000000000-AGGC8:1:2119:11685:3086	TGCAGGGATACAATAAGAAATCAATTATATATGCATAAATGTACAAAATGCTACTTGGGGATA	TATATATATATATATATATATATATGCGTTTGTCAGGGCTAACTCAATTAGATAGAATGCATATGATC
ATGTCAAATCGAAACAACC	64.76	GCCTGTAAACTGGTATGG	63.102	92	()(ATT_1_12)MSQ-M01247R:134:000000000-AGGC8:1:2105:4776:14411	TGCAGCAATACTGAGTTACCATTAATATACAAAAATGTCAAATCGAAACAACCTCGTAGACTT	ATAATAATAATAGTTTATTCTCAGGTAGCATTTTGTACATGAGACCATACCAGTTTACAGGCACGATC
ATGTCACATAACTAGTTGGG	61.055	GATCGTAGTGAGATTCAGC	61.423	126	()(ACT_1_15)MSQ-M01247R:134:000000000-AGGC8:1:1113:24650:12916	TGCAGAATGTCACATAACTAGTTGGGTCATTTTGCTAGTGGAATGTTCTCTCTTCATATTCTC	TACTACTACTACTACTGCGCCATCTATTGACGGCGTTGCAAACAGTATTGCTGAATCTCACTACGATC
ATGTCCTCCCTGTAGACG	64.595	AAAAGCGTATGAACTCTCC	63.897	112	()(TG_1_32)MSQ-M01247R:134:000000000-AGGC8:1:1112:2912:16292	TGCAGGCTGAGATGTCCTCCCTGTAGACGGTATCCCCGGGAACTATTTGGGTCACTCCTCTTT	GTGTGTGTGTGTGTGTGTGTGTGTGTGTGTGTTCCAAGGAGGAGAGTTCATACGCTTTTGTTAAGATC
ATGTGTTACAGCAGTGAAGG	64.555	TAGTGTTCTTTGTGCAACG	64.459	100	()(ATAC_12_23)MSQ-M01247R:134:000000000-AGGC8:1:1117:9464:6428	TGCAGCGATGTGTTACAGCAGTGAAGGGTTTTCTCGGATAATCAGCATCTTCAGGAATGCTGC	GCCTTTAAACTATACATACATACCCGTTGCACAAAGAACACTACTAGAGCTCAATAGCCTAGTGGATC
ATGTTCTTAACCACTGAGC	61.385	GATGGCTCAGTTGTTAGG	62.771	75	(TC_30_41)()MSQ-M01247R:134:000000000-AGGC8:1:1112:2605:11203	TGCAGTAGTCCATGTTCTTAACCACTGAGCTCTCTCTCTCTAGGCCCTGTTGATTTTTCACTA	TATTCCTAACAACTGAGCCATCTCTCCAGGCTCTCGTTGAGTCTTTTTGATGACAGAATTCCGAGATC
ATGTTGATATATGTCGATGC	61.932	CAATTTCAAAGTTGAGAGG	62.253	110	(AT_35_54)()MSQ-M01247R:134:000000000-AGGC8:1:2109:18763:18530	TGCAGATATTCTTATGTTGATATATGTCGATGCCATATATATATATATATATATACTTTTGAG	ATTGTGTACTTTGTTCATTTGAAAGTTAACCCATTTTTATCCTCTCAACTTTGAAATTGAGTCAGATC
ATGTTTCATGTGTGTTTCC	62.2	ATCAAATCTCAACATGAAGC	63.763	105	()(TG_3_22)MSQ-M01247R:134:000000000-AGGC8:1:1102:7280:9346	TGCAGTCTTTTAAAAGCTGTGTCCAAATGTTTCATGTGTGTTTCCTTGTCTGAGCTTGCTATC	AGACACACACACACACACACACGGAGAGAAAGAGAGAGCTTCTCACTGCTTCATGTTGAGATTTGATC
ATGTTTCGAATTCAGTAGC	61.911	TGACTATCTCTAAACATTGTCC	62.015	105	()(AATG_9_20)MSQ-M01247R:134:000000000-AGGC8:1:1111:9328:7181	TGCAGACAAGATGAAATGTTTCGAATTCAGTAGCAGTCGTACAGGTGGATAGATGATATATCG	GCTAAAATTTCATTCATTCACTCTATTGAACAATGGACAATGTTTAGAGATAGTCAATCAACTTGATC
ATGTTTTCCTCTAGCTTCC	63.023	ATCATTCTATCCCTCTTCC	62.144	116	()(TG_5_44)MSQ-M01247R:134:000000000-AGGC8:1:1114:10625:10011	TGCAGAATGATACTAATGTTTTCCTCTAGCTTCCACATGCATGAATGCTCCCCCACCCCCTCA	CGCGCACACACACACACACACACACACACACACACACACACACAATGGGGAAGAGGGATAGAATGATC
ATTAGAGAGATTCTGAAGCC	61.868	TACCCATACTTCTGTCCC	61.987	107	()(AGGG_15_26)MSQ-M01247R:134:000000000-AGGC8:1:1107:19439:22462	TGCAGAGAGAACTTCAATTAGAGAGATTCTGAAGCCCGTAAATCTGAATTGGACACTCCCCTC	GGAAGGATGAGCTAAGGGAGGGAGGGGGGGGGAGGGTTCGGGGGACAGAAGTATGGGTAACGATAGTA
ATTAGCCATCCATAAAGG	62.409	GATCTATGACTTCACCGC	62.462	117	()(AT_28_41)MSQ-M01247R:134:000000000-AGGC8:1:1110:7638:21460	TGCAGCTGAAGCTGAATTAGCCATCCATAAAGGTTCAACAGCCTTTCAGGGTTTTGTTTATAA	CTTCGAGTGCAGTTGAAGTGGATATGAATATATATATATATCATGATATTGCGGTGAAGTCATAGATC
ATTAGTCTCTTCAAAGAATCC	61.015	ATCCTCTTGAATAAACTTGC	62.959	106	()(ATT_19_30)MSQ-M01247R:134:000000000-AGGC8:1:2108:7158:3362	TGCAGAAAAGCTAATCACACGAATCATTAGTCTCTTCAAAGAATCCATTTTTCCCGCTGGCAA	CTTGACAGCGTTACGTCATTATTATTATTAAGGTTAGGTTATGAATGGCAAGTTTATTCAAGAGGATC
ATTATCAGAAGTCTGTGGC	61.147	ACATAGATACAGAGATCAGGG	61.68	111	()(ATAG_13_28)MSQ-M01247R:134:000000000-AGGC8:1:1105:13649:15832	TGCAGCCATTATCAGAAGTCTGTGGCCTAGGTGTTATTTAACTCTTGATAGGTGAAGAAAGTG	ATTTTTGATCTTTCTATCTATCTATCTACATATCCCTGATCTCTGTATCTATGTATTCATCTGTGATC
ATTATCCCTTTACACATGC	61.803	GATTGATATAAGATGGATGG	60.802	115	()(AATG_18_29_ATGG_46_57)MSQ-M01247R:134:000000000-AGGC8:1:2116:15950:20673	TGCAGATTTTAAGTTTCATTATCCCTTTACACATGCCACCTCATTGTGTCTTCTCGAATCATA	CATGTATATATTATGACCATTCATTCATTCACTTTCATATCATGACATCCATCCATCTTATATCAATC
ATTATTATCATTAATCGGGG	63.419	TGTAAGTGTAAACTTTTGGC	62.375	100	(ATT_13_24)(AATG_1_12)MSQ-M01247R:134:000000000-AGGC8:1:1102:8751:9966	TGCAGCTGCAACTATTATTATTATCATTAATCGGGGAACTACAAATTGTTTGTGAAGTCGTTA	ATTCATTCATTCATTGTTTCATTCGATTCACAGCCAAAAGTTTACACTTACATACTTAAACTTTGATC
ATTATTTTGAGATTTACGCC	63.668	ATTGTGGAGAAATAAAATCC	62.773	106	()(TTG_1_12)MSQ-M01247R:134:000000000-AGGC8:1:1106:28304:18299	TGCAGATTTTCTTAATTAAATTATTATTTTGAGATTTACGCCACAGACTCTCTTTGCTTGAAT	TGTTGTTGTTGTGTAATTGTTTTGTATTCCTATTCAATTCAATTGGATTTTATTTCTCCACAATGATC
ATTCAACACAGTGAAACG	60.829	AGTAAGACACATGACTCAGC	60.515	106	(ATTT_25_36)()MSQ-M01247R:134:000000000-AGGC8:1:1108:8660:21489	TGCAGCATTCAACACAGTGAAACGTTATTTATTTATTCTGTTTAGAATTTAGTCTAATTACAT	TACGTCGAGGGTCTTCTTGTGACGTGAAGCTGAGTCATGTGTCTTACTTTGTAGTTCCTTTCCGGATC
ATTCAGAAGTAAACTTGGC	61.255	TCGATGTTTATATTTATCCG	62.598	115	()(ATTG_33_44)MSQ-M01247R:134:000000000-AGGC8:1:1102:8743:18054	TGCAGTTTTAGAACCATTCAGAAGTAAACTTGGCAAACATTATTTTGTCAATTCAGTAATGTA	AGCCAGCTTTTTCATATACCATCCAAGAACATGATTGATTGATTGCCGGATAAATATAAACATCGATC
ATTCAGAGAACATGAATTCC	62.645	CATATTCTTTCCCTCTTACC	62.549	105	(TTCC_52_63)()MSQ-M01247R:134:000000000-AGGC8:1:1115:8569:5843	TGCAGGTTATACTCGCAAATCGGCATTCAGAGAACATGAATTCCCTAGTTCAGGAAGGAAGGA	CATATTTTAGACATCTTGTTTAGTACACTAATCTGGGAGTAGCTGGGTAAGAGGGAAAGAATATGATC
ATTCATTGTTGTGTTTAGG	59.66	GATCTTGTCATTGATTCC	58.865	95	()(ACTG_20_31)MSQ-M01247R:134:000000000-AGGC8:1:2102:12454:1896	TGCAGAAGCTGCTGCTACACCGTTCATTTTTATCTGCATTCATTGTTGTGTTTAGGGTAGAAG	AAAATCAATTCCTGAAAAATCAGTCAGTCAGAAAGTGTAACATTCAGAAAGGAATCAATGACAAGATC
ATTCCCTTCAAAGTCTTACC	64.395	ATATGTGCCAAGTTCAGC	63.349	98	()(ACTG_13_28)MSQ-M01247R:134:000000000-AGGC8:1:2103:25955:6683	TGCAGCCTATATACCTTTTTTCATTCCCTTCAAAGTCTTACCACTGTTTCTATCATGGCCTTA	AACAACACCACTCAGTCAGTCAGTCAGTCATTAATAATGCTGAACTTGGCACATATGCCCAAAGGTTC
ATTCCTTTTACTGATAACCC	62.221	TCACACATAATCGCTTCC	64.084	97	()(AGTT_2_13)MSQ-M01247R:134:000000000-AGGC8:1:2107:23155:15829	TGCAGAGGACCCTGTAAAATGGTATTGTGACTGATTCCTTTTACTGATAACCCGTTCCATTGT	CCTAACTAACTAATGGTACAGCTTGACTGGCTGAGAGAGTTGGGATGTGGAAGCGATTATGTGTGATC
ATTCTGATGGGAGAATCG	64.775	CCATATCAATGATGTGTTACG	64.874	88	()(ATGT_31_42)MSQ-M01247R:134:000000000-AGGC8:1:1116:20797:17180	TGCAGTCAACCATCGGTAAATGCGCACCCAAGGAACTGACCATTCTGATGGGAGAATCGAACG	TGCACACATGTGCCAGGTTCTATGTTGTTTATACATACATACAGCGTAACACATCATTGATATGGATC
ATTCTGTGACAAAACCTACC	62.917	GATCTTTCTTGAGACTCCC	62.303	96	()(TTTGG_6_20)MSQ-M01247R:134:000000000-AGGC8:1:1101:17884:22632	TGCAGGCTCGCAACTGAGGAAGATGGACATAGAAGGATTCTGTGACAAAACCTACCTCCACAC	GTTGGTTGGTTTGGTTTGGTTTTTGGTTTTTTGTTTTTCTTTCTTTTGGGGGAGTCTCAAGAAAGATC
ATTGAACTCATCAGTATTGC	61.142	GAATTCTCTGAAAATTTCC	60.624	95	()(ATG_1_12)MSQ-M01247R:134:000000000-AGGC8:1:1106:14938:18739	TGCAGAGCTGTTTCGTTCTAGCATTGAACTCATCAGTATTGCGCACCCTAATTATAATAATCA	TGATGATGATGATAATGATTCTATTCAAAATAGTGGAAATTTTCAGAGAATTCATGTAACAAATGATC
ATTGAATTTCACTATACAGG	58.317	CTGATTCTATGTATACATAAAGG	59.496	118	()(TTGG_2_13)MSQ-M01247R:134:000000000-AGGC8:1:1104:10482:3521	TGCAGGGTCGAATTGAATTTCACTATACAGGTTACTTTATTTTGATAGAAAATAACAATTTCT	GAACCAACCAACCAGACAGAATCATATTCTATTTCACATAATCCTTTATGTATACATAGAATCAGATC
ATTGAGAAATGATATGCC	59.616	CCTCAGTTAATCAGAAGC	59.438	89	()(ACT_24_38)MSQ-M01247R:134:000000000-AGGC8:1:1113:23369:21335	TGCAGTAACGTATACACAATCAATTCACTGTAGTTCATAATTGAGAAATGATATGCCAACAGT	GCTCAAAATAACTTATAAATGGAACTACTACTACTACTTCTTTAGTGCTTCTGATTAACTGAGGGATC
ATTGGATTCACTTATTCTCC	62.319	CACTCACTCACTCACTCACC	63.65	119	()(ACTC_1_20_ACTC_45_60)MSQ-M01247R:134:000000000-AGGC8:1:2116:14425:17497	TGCAGTAATTGGATTCACTTATTCTCCCTATTAATAAATTACAATTAATATTTAGCTTCCTGA	TGAGTGAGTGAGTGAGTGAGTGAATGAGTGAGTGGGTGAGTGGGTGAGTGAGTGAGTGAGTGTGAGAT
ATTGTCCAATAACTGTAACC	60.641	ACCTATTCAACTGATTTACC	60.026	109	()(ACTT_13_24)MSQ-M01247R:134:000000000-AGGC8:1:1117:3560:6967	TGCAGCGTTATTGTCCAATAACTGTAACCTCTATTAAGTAACCTACTACGACACACGATGTTG	GGTTAGGAATAGAGTAAGTAAGTATTGTATGTATGGTAAATCAGTTGAATAGGTGCTTAATCTTGATC
ATTGTCCAGTAGTTGTATCG	61.289	CGGTTAATGTAATAAACAGG	62.291	110	()(ATT_1_12)MSQ-M01247R:134:000000000-AGGC8:1:2113:16535:5343	TGCAGCATTTTCATTGTCCAGTAGTTGTATCGTGCAGGAAATTTCAGTCATTTCACTGTTCAT	TATTATTATTATGTTCCCCCCCCCTACTGCTCTGTCTTCCTGTTTATTACATTAACCGTTCGCATATC
ATTGTCTGAACTAGCTCTGG	63.198	GATCAATTATGCCTGACG	63.765	103	()(AGG_1_12)MSQ-M01247R:134:000000000-AGGC8:1:2108:7592:15771	TGCAGAGCAGAGTATAATGTCTATTCTCCATTGTCTGAACTAGCTCTGGGAACAGCAGCTAAC	TCCTCCTCCTCCTGTGCTACCTGCTTAGTAGTAGATGTTGGGAGAGGTGGCGTCAGGCATAATTGATC
ATTGTGACTACCTATTACGC	61.17	AGATTCATTCTGCGTACC	62.401	110	()(ATT_13_30)MSQ-M01247R:134:000000000-AGGC8:1:1103:25200:10905	TGCAGAGATTGTGACTACCTATTACGCATTTCTATTCTAGTGTGCACACCTAACATGTAATGA	CAAATATGCATATTATTATTATTATTATTAATGAAGGTACGCAGAATGAATCTGAATATCACTCGATC
ATTGTTTACGTTCACTTGG	62.633	AGTTATGGACTGAAAGTGG	61.22	105	(ATT_43_57)()MSQ-M01247R:134:000000000-AGGC8:1:1102:18090:9158	TGCAGCACATATGTACACCTGGAATTGTTTACGTTCACTTGGTAATAATAATAATAATAGTAA	ATCGAAGCACCCCACTCATGATACACATATAGCAACAGAGGCTGACCACTTTCAGTCCATAACTGATC
ATTGTTTGTCTTCATCTGC	61.993	GGAGACCGATAGATTTAGG	63.254	115	()(AATT_10_21)MSQ-M01247R:134:000000000-AGGC8:1:1103:6404:8446	TGCAGCCACATTGTTTGTCTTCATCTGCATTTGATGCTGTGTGGGGTAGAAGAGCTAATTCAT	CAATCATTCAATTAATTAATTAACTAACCTCACTATTTATACCTAAATCTATCGGTCTCCACCTGATC
ATTTAAATTGGTTCTCCG	62.551	GATCAAGAACATAGAAGGC	61.048	114	()(TTTG_16_27)MSQ-M01247R:134:000000000-AGGC8:1:1115:7763:5040	TGCAGATGAGTATTAACGATTTAAATTGGTTCTCCGATAGGTCTTTTAATTTAAACCGTTCAC	AGTGTTCTACCCATCTGTTTGTTTGTTCTTGAATTTCAGTGATTGGCTTGCCTTCTATGTTCTTGATC
ATTTAGTACAGAATTCACGC	61.32	ATCATGCCTGTAAACTGG	63.18	91	(ATT_12_23)(ATT_2_13)MSQ-M01247R:134:000000000-AGGC8:1:1114:9548:10292	TGCAGGAGAGGTATTATTATTATCATTATTATATTCCGAAATTTAGTACAGAATTCACGCCAG	GTATTATTATTATCATTATTATATTCCGAAATTTAGTACAGAATTCACGCCAGTTTACAGGCATGATC
ATTTAGTTTGTTCCCAGC	62.214	GTGATGAATACCTTTAATGC	61.403	99	()(TCTGCC_1_18)MSQ-M01247R:134:000000000-AGGC8:1:1108:14917:14686	TGCAGGTAAACATTTAGTTTGTTCCCAGCACTTTGCTCTGTAAACAGCTGGTCTTGAATGTGA	GCCTCTGCCTCTGCCTCTGCCTTTAGGCATTAAAGGTATTCATCACATCTGTCCCTGTTAACTTGATC
ATTTATATCGGGAGAAAGC	63.559	CATCCATTAAGTACATTTGG	62.172	109	()(ATTT_17_28)MSQ-M01247R:134:000000000-AGGC8:1:2118:24074:23627	TGCAGATTTATATCGGGAGAAAGCTAGGTGAGGCTAAACCACGAAACGGCAACAATACATGAA	TAAATATAACTTACCATAAATAAATAAAAACCAAATGTACTTAATGGATGATGATTAGAGATTTGATC
ATTTCAACATATGGTTAAGG	61.225	GTCTGCTCAAATTATGTGC	62.874	97	(ATTT_50_61)()MSQ-M01247R:134:000000000-AGGC8:1:2105:27566:16618	TGCAGGTTATTGAATAAATTCAATTTCAACATATGGTTAAGGATGTAAAATTTATTTATTTGC	AGTAATAGAAATCTGTTCTAATATTCTTACTTAGGGGCACATAATTTGAGCAGACCATAACCAGGATC
ATTTCATGATGTTTATGTCG	62.15	CAATACACACATACTGCTGG	63.211	112	()(ATAC_12_23)MSQ-M01247R:134:000000000-AGGC8:1:1108:13559:10633	TGCAGAATTTCATGATGTTTATGTCGTAACGTATAGAGACAATGTATCATAGTTATTAAATAC	GTATTTATGTGTGTATGTATGTACAACATAGAACCCAGCAGTATGTGTGTATTGGCTCAAGTTGCCAC
ATTTCTATTACGTCTCTCGC	63.24	CAAACAGATTGTAATTAAACACC	64.645	91	()(AAAT_27_38)MSQ-M01247R:134:000000000-AGGC8:1:1116:12138:15057	TGCAGAAAAAGTCTTTTTAATCGACCTCTCCAAAAGAATTTCTATTACGTCTCTCGCAATATC	AGATCATTTTCATACTTAGACGACAAATTTATTTATTTTATGGTGTTTAATTACAATCTGTTTGGATC
ATTTCTTATTGGAAAAGTGG	63.241	TAAGAAATTTGCGTTTCG	64.961	111	()(ATT_7_21)MSQ-M01247R:134:000000000-AGGC8:1:1101:8192:22576	TGCAGATTTCTTATTGGAAAAGTGGACTATCTACAATTTCTCCTCAGTCGAAACATATACCGT	TAAAACTATTATTATTATTATCACAATTACTTCACGAAACGCAAATTTCTTAAAAAACGGGTTGGATC
ATTTCTTCTCATGTCAGTGG	63.36	CTTTTCTGGTGTGTCTGG	63.217	95	()(ATTT_2_13)MSQ-M01247R:134:000000000-AGGC8:1:2108:7970:2835	TGCAGGCGAGCTGCCCAAATAACCACATTTCTTCTCATGTCAGTGGCTGGGCTTTGCCACATA	TTTTATTTATTTATGTATGTGAGTACACTGTCACTCTCTCCAGACACACCAGAAAAGGGCATCAGATC
ATTTGCATTTATAGGTATGG	61.778	AATTAGGAGTCAAACTACGG	63.077	102	()(AAAAT_2_16)MSQ-M01247R:134:000000000-AGGC8:1:1107:16948:14803	TGCAGATAGAAATTATTTGCATTTATAGGTATGGGTATGCTGAAAAATATCACCATATACTGT	GAAATAAAATAAAATAAACGCGTGATGAAAGCCCGTAGTTTGACTCCTAATTATTTTGTTAAATGATC
ATTTTATAACCAGTAGTCATCC	61.202	CCATTCGTAAAACAGTAGG	62.653	88	()(AATG_2_13)MSQ-M01247R:134:000000000-AGGC8:1:2119:20947:6876	TGCAGCATACACACTTCTGTATTGTTGTACTCTAATACACAATTTTATAACCAGTAGTCATCC	AAATGAATGAATGTCACTGGTTTGGAGTAACTATCTAAAAATGTAGCCTACTGTTTTACGAATGGATC
ATTTTCTTAGTGGTTGATGG	63.441	ATCTGATGCTCTCTTTTGG	64.154	123	()(ATGC_23_34)MSQ-M01247R:134:000000000-AGGC8:1:2115:16221:15979	TGCAGGGCATTTTCTTAGTGGTTGATGGGGTTGGGGTGGCATCCCGTTGTGGGTGGGACCATC	TGTATTTTTGCCTGTGTGCCATATGCATGCATGCAGTTCTTGCAGAGGCCAAAAGAGAGCATCAGATC
CAAAAGAAAAGAAGAAGACC	62.797	TATTATATTCCAAGCATTCC	61.716	120	()(AT_29_40)MSQ-M01247R:134:000000000-AGGC8:1:2111:26279:4560	TGCAGGCCAAAAGAAAAGAAGAAGACCCAAAAACACATTACGTAAGGAATCGGAGATAGATAT	TCACCAAGCGATCTGACTTTACATATACATATATATATATAAAGGAATGCTTGGAATATAATATGATC
CAAAAGGTTTATTTCTTTCC	63.31	CCACTTCTAGCAACTTACC	61.663	107	()(AAAC_26_37)MSQ-M01247R:134:000000000-AGGC8:1:1113:16312:22035	TGCAGTTCCTAACGCTATCATCAAAAGGTTTATTTCTTTCCATTAACTATTAAATGAAGTCAT	GACGAAATGGGGATAAATTACGTAATGTTTGTTTGTTACGTCTTTGGTAAGTTGCTAGAAGTGGGATC
CAAAATGAGGAGCTAAGC	63.042	CGAGATTTGTACTAAGTTCG	61.935	104	(AAGT_47_62)()MSQ-M01247R:134:000000000-AGGC8:1:2104:2600:10850	TGCAGCAAAATGAGGAGCTAAGCAAATATAACTATGAGATCTCTGGACTTACTTACTTACTTA	AAGTGCTGTAGCGTTTGATACAAAGCGAACTTAGTACAAATCTCGGTGTGAAAACCATTATTCGGATG
CAAACAAGTAGTCTCCTACG	61.434	TGAACGTATTCAATAGATGG	62.447	113	()(ATG_1_30)MSQ-M01247R:134:000000000-AGGC8:1:1112:28736:13409	TGCAGACCCCAAACAAGTAGTCTCCTACGAATGCTGTATACTCTCAATCGACATGTTTCACAG	TCATCATCATCATCATCATCATCATCATCATCTTTCTTCCATCTATTGAATACGTTCATCACAGGATC
CAAACATGAATGAAATCG	61.841	GATCAGCTTGTGAGATCG	63.175	122	()(ATG_22_33)MSQ-M01247R:134:000000000-AGGC8:1:2105:26494:13066	TGCAGCATCTCAAACATGAATGAAATCGCAATTTAGAGTTTCACGACTGAACCTGAATGGGAC	ACAACTAATGCGAAAGACTTATGATGATGATGATCTTGTTCTCGCTCTTCCGATCTCACAAGCTGATC
CAAAGTCAATAATTTGCG	62.228	CGTCACTATTGTTACAGTGG	62.52	72	()(ATT_10_21)MSQ-M01247R:134:000000000-AGGC8:1:1111:12882:19523	TGCAGGTCTGAAGGCCATTGTCACGCTAACAAAAAGTAGTATATGCAAAGTCAATAATTTGCG	TCAATCTACAATAATAATAATTATTATTAATTACCACTGTAACAATAGTGACGTTCAGAACACGGATC
CAAATACAGATAAAGTAACTGC	60.51	GTGTTAAATTATAACCGTGC	62.16	95	(ATTT_49_60)()MSQ-M01247R:134:000000000-AGGC8:1:1105:16711:16597	TGCAGTGGCCGTAAGCAAATACAGATAAAGTAACTGCTTGCGGTCACGAATAAATAAATATTA	ATTTGTAGAACTGATTAATATTCGTTGCACGGTTATAATTTAACACTGAATAACCGACTAAAGCGATC
CAAATTGTTTCTAATTCCG	63.051	CTTGAATATCTCACCAACC	61.552	76	()(ATAG_1_16)MSQ-M01247R:134:000000000-AGGC8:1:1115:6808:13921	TGCAGTGGTGTATTTTTTTTATTTGTTGTTTATATTCATAACAAATTGTTTCTAATTCCGTTA	CTATCTATCTATCTATCCCTGATCGACCCACCAGGGTTGGTGAGATATTCAAGATAAGTAGAATGATC
CAACAACTAGTAACGAGACC	61.128	ACTATTGCTTCTAAGTTTCG	61.217	92	()(ATAC_1_12)MSQ-M01247R:134:000000000-AGGC8:1:2109:23703:18682	TGCAGCCGTTACTAAGTCAACAACTAGTAACGAGACCAAACACCCCCAATCTCCAGCTCTGCC	ACATACATACATTGCTGTTTCGTCACGAAACTTAGAAGCAATAGTTATACGAAACAATACTCTGGATC
CAACACGACTCAAACTAGC	62.902	GGGATAGATAGATAGATAGATAGG	61.105	118	()(ATAG_1_36_ATAG_41_60)MSQ-M01247R:134:000000000-AGGC8:1:2117:19752:1767	TGCAGCTACCAACACGACTCAAACTAGCATTCGGTGACTTCATAAACTGATGCTATGTCTTGA	CTATCTATCTATCTATCTATCTATCTATCTATCTATCTACCTATCTATCTATCTATCTATCCCTGATC
CAACATAAAATTTGACGC	61.919	AATACTTCACAGACTGATGC	60.836	90	(ACTG_52_63)()MSQ-M01247R:134:000000000-AGGC8:1:1101:11126:7156	TGCAGATTTTCTCCGTATAATTAATTTCAACATAAAATTTGACGCAAATGGGTCAGTCAGTCA	TGAAAGAGAGATAGGGGCGGCGAAATTAAGACAGCATCAGTCTGTGAAGTATTTGATTGCTGACTTAA
CAACATAGACAACAATCATAGC	63.414	CAGTAATTATGATTGTAGACTGG	62.074	99	()(AGTT_18_29)MSQ-M01247R:134:000000000-AGGC8:1:1113:5958:6813	TGCAGAGAATTTGAACTAAAAGTGTACAACATAGACAACAATCATAGCCAAGATTAGAATTGA	ATCACGACGATAGTTTCAGTTAGTTAGTTACTTGGATACCAGTCTACAATCATAATTACTGGCAGATC
CAACCCTAGAAGAGATGC	62.067	AACTTTCCAAACTCATTAGG	63.01	81	(AT_33_46)()MSQ-M01247R:134:000000000-AGGC8:1:1106:24827:10565	TGCAGCAACCCTAGAAGAGATGCCGGAGGAGTTATATATATATATATTACCAGGCAGTAACCA	CTCCTAATGAGTTTGGAAAGTTTATATGTAATTTGAATTGAGGGAAATCAACAGGTTGAGCTCAGATA
CAACTAAATATACTGCAACTCC	62.682	CTGTAAACTGGTATGCCC	63.102	95	()(ATT_1_12)MSQ-M01247R:134:000000000-AGGC8:1:1106:9266:18873	TGCAGGTGATTTGCTGACAACCAAAATGTCAACTAAATATACTGCAACTCCTTTGATATCAGA	ATAATAATAATAATTTATTCTCAGGTAGCATTTTGTACATCAGGGCATACCAGTTTACAGGCATGATC
CAACTCTCCAATCAGTGC	63.158	ATCCAGACAGACACTTGG	62.029	89	()(ACG_18_29)MSQ-M01247R:134:000000000-AGGC8:1:1112:12831:15343	TGCAGCAGTCAACGTTGGAGAATGTCCACACGATATCACGGCCAACTCTCCAATCAGTGCAAA	CGCTGCTAGAAAGGTGTGACGACGACGACAGTAATCGTCGAAAATTGCGCCAAGTGTCTGTCTGGATC
CAACTTGAATAGAAGTAACAGG	62.445	TTAGAGACTTTAGGTGATGC	61.038	84	()(AGTC_15_26)MSQ-M01247R:134:000000000-AGGC8:1:2114:6687:11148	TGCAGTTGCAATCTAGAAAAAAAGAGTGAAAAACAACTTGAATAGAAGTAACAGGTAATAATT	ATGTATTATGTATTTCAGTCAGTCAGTTACAACGCATCACCTAAAGTCTCTAACCATTTTTTACGATC
CAAGAAAAGTTTAGGTATGC	61.51	GATCAGTTATATGATAGGCC	60.409	125	(AT_38_49)()MSQ-M01247R:134:000000000-AGGC8:1:2110:4684:20883	TGCAGGTCAAGAAAAGTTTAGGTATGCTTGAAACGTAATATATATATATCCTTTTAGATCTAG	ATCAAGATTGTCAGATACTTTACTGGACACTTCACTATAATTGACTGCGGCCTATCATATAACTGATC
CAAGACCTTCCCTAATCC	63.938	CATTTAAATTCATGATGACG	62.974	107	()(ATT_13_24)MSQ-M01247R:134:000000000-AGGC8:1:1102:25264:21409	TGCAGTCACACTCTCGGGTCATCAAGACCTTCCCTAATCCACTTTTTTTTCAGATACCTCAAG	TAAACAGCAACGTTATTATTATTACCTCAAGCTTAGTTAGTGTAGCGTCATCATGAATTTAAATGATC
CAAGAGAATGATGCTTAGC	62.5	AAATCTCAATTTTCTGTGG	61.675	95	()(TGGC_2_13)MSQ-M01247R:134:000000000-AGGC8:1:2105:7810:16772	TGCAGCAAGAGAATGATGCTTAGCTTAATTATTTTGTTTGGTTTTGGTTAGAGTTTTGATATC	CCCAGCCAGCCAGAGCTCCACAGAAAATTGAGATTTTGATGTGGATAATGGGTCAAACTATGTGGATC
CAAGATGGTTACTACTGACG	61.857	ATCTTGCTTGTGGTATGG	63.18	113	()(ATT_13_24)MSQ-M01247R:134:000000000-AGGC8:1:2102:13896:2967	TGCAGTGACAGAAGTGTTCAAGATGGTTACTACTGACGTATACATTTAATCGTGTCCTATGTG	CAAGAAACCAGTTAATAATAATAATTTATTTCCTGTTATCAACAGCAAGCCATACCACAAGCAAGATC
CAAGCTAAGTTTGTAGGC	60.609	AAATCAGTTTCTATTCATGG	60.872	98	(AAAAC_48_62)()MSQ-M01247R:134:000000000-AGGC8:1:2115:7783:8676	TGCAGTTAGCCTACCTGCTTCTCTTGCCCAAGCTAAGTTTGTAGGCATTGTTTTGTTTTGTTA	AAATTTGAAGATGATAAAACTGAGAGTTTTGAGGTGTGGGTGCCATGAATAGAAACTGATTTTAGATC
CAAGTAGGAAGTAGTTATCTACC	60.385	GATCCCTTTATCAGATACC	60.071	124	(AATC_31_42)()MSQ-M01247R:134:000000000-AGGC8:1:1105:12128:17289	TGCAGCTTCAAGTAGGAAGTAGTTATCTACCAATCAATCAATCGATGCCTGTTACCTTATATG	CATCCACTAGAAGTTGGTTAGCTCTCTGATACAGAAAACTATTGTTGATGGTATCTGATAAAGGGATC
CAAGTCAAGGTACAGGAGG	64.353	TCATTAATACAGACTGAATACTAGC	62.814	92	()(AAG_4_15)MSQ-M01247R:134:000000000-AGGC8:1:1105:6113:18303	TGCAGCTCTTCCAGGGTCGCTGCCGGTCCCAAGTCAAGGTACAGGAGGAGGGTTGGGCATTGG	CCTTTCTTCTTCTTCGTCTTCTTCTTCTTTTTGCTAGTATTCAGTCTGTATTAATGATTAATAAGATC
CAAGTGTTGATGGAGAGC	63.158	CAACAACAACAACAACAGC	64.248	78	()(ATG_1_12_TTG_22_42)MSQ-M01247R:134:000000000-AGGC8:1:1103:15050:16143	TGCAGTGAGGACGTGGGTAACGCAAGTGTTGATGGAGAGCGAGATTGAGCGGGTCACGTTAAG	ATGATGATGATGTTCTTGCTGTTGTTGTTGTTGTTGTTGTTGAATCTAAGAATGTCAACATGTGGATC
CAAGTTCTCCTCCTCTCC	63.386	CTATACTACCTTGCTTGGG	62.083	105	()(AGG_1_27)MSQ-M01247R:134:000000000-AGGC8:1:2116:9367:10242	TGCAGGTCAGAGGTCGTCAAGTTCTCCTCCTCTCCTGGGGTTCACCAAGAGACAGGGGCCTGG	AGGAGGAGGAGGAGGAGGAGGAGGAGGAAAAAAGCTTGGCCCAAGCAAGGTAGTATAGACCTTTGATC
CAATAATAATGCTGTAACTTCC	62.907	ATCCGTTAGCCAGATACC	64.549	93	()(AAC_32_43)MSQ-M01247R:134:000000000-AGGC8:1:1105:13821:13523	TGCAGCCAACATTTAATAATAAATTCTTTTATCTCATCCAATAATAATGCTGTAACTTCCTCT	CTGGAAGTTGGCTTGTTCTCTAACAAAGAAGGTTGTTGTTGTTGATGATGGTATCTGGCTAACGGATC
CAATACATGAAGTTTCTATTGC	63.22	AATTATGTACAAGGTTGAACC	62.537	107	()(ATTAGT_4_21)MSQ-M01247R:134:000000000-AGGC8:1:2102:23436:21347	TGCAGCCAATACATGAAGTTTCTATTGCTGAAGTACTCAGAAGCAGTTTATCATTTCACTCTA	TAATATTAGTATTAGTATTAGTAGTATTGGTTCAACCTTGTACATAATTAAACTGTGAATTTTTGATC
CAATACCTATTGAGTGAAGG	61.266	GTTTATTTACTGATGTTGGC	61.62	89	()(ATG_6_20)MSQ-M01247R:134:000000000-AGGC8:1:1112:20684:13527	TGCAGCAAATCGTTAGCCGAATTTAAAACACTATTTAATCAATACCTATTGAGTGAAGGTATA	AATAGATCATCATCATCATCGTTAGAATTACTGGGTATATCAGTGCCAACATCAGTAAATAAACGATC
CAATACTCAACACAATAATCC	60.963	GTCAAGTGAATACTATACACTGC	61.695	104	()(TTGC_17_28)MSQ-M01247R:134:000000000-AGGC8:1:1119:10078:23409	TGCAGTTGATTTCAACCAATACTCAACACAATAATCCATACACTGGTAAGTTCCTTGATTATT	TTATCATTGACCTAATGCTTGCTTGCTTCACTTGCAGTGTATAGTATTCACTTGACATGACACAGATC
CAATAGACCTTCCATGAGC	64.536	TGAGATGACGTTTCTTCG	64.073	102	(TTG_51_62)()MSQ-M01247R:134:000000000-AGGC8:1:1106:19144:18578	TGCAGGAATGCAATAGACCTTCCATGAGCAAAGTGGCGTACCGCGCCATCACAACAACAACAT	ATCATTTGTAAAAGGAAACTACCATCCAGTCGAAGAAACGTCATCTCAAATCGAGCAAGTAATGGATC
CAATATACTCCAGCTACGG	62.737	ACAACCCACCATATATCG	63.042	111	()(ATTT_9_20)MSQ-M01247R:134:000000000-AGGC8:1:2112:4399:14116	TGCAGGTTGACGCCAATATACTCCAGCTACGGAGTAAATTCGGCTAATAACAGGTCCCCTTAA	CTTTAACGTAAATAAATAAACATAGAGATTAGATTTTATAAGCGATATATGGTGGGTTGTGATTGATC
CAATCAGATGAGTGCTGG	64.01	GTTATGTTTATCGAGTGTCG	62.061	96	()(AAG_15_26)MSQ-M01247R:134:000000000-AGGC8:1:2106:8333:14225	TGCAGGCCACTTGCGTCCATCTGGTTTAGCTGCAATCAGATGAGTGCTGGCTGAAAGGTTTCT	CTGAGTAATGGACTAAGAAGAAGAAGCTCCACTTTCAAAACTTACGACACTCGATAAACATAACGATC
CAATCTTAGGAAACAACTCC	63.078	GAAAACCTACACATCTGAGG	63.28	118	()(ACTG_25_36)MSQ-M01247R:134:000000000-AGGC8:1:1117:15743:23038	TGCAGCATCAATCTTAGGAAACAACTCCACACAATTGAATTTATTGAATTTATTCAATAACAT	GCATGTACCAAGTTCTACGTTGTAACTGACTGACTGACTTCACCTCAGATGTGTAGGTTTTCATGATC
CAATGACTTCATTATGTTGC	62.652	TCGACTTATTTACCTAACTCC	62.418	121	()(AT_33_44)MSQ-M01247R:134:000000000-AGGC8:1:2113:23305:6713	TGCAGTCAACAATGACTTCATTATGTTGCATTATATTTAATTTGCAAATGTAGTTTATAACTG	TAGTTGATTGAATTCGTGATGAATATATATGTATATATATATATTGGAGTTAGGTAAATAAGTCGATC
CAATGATTTCATAAACTGAGG	63.713	CGTTTTGTGATGAATAACG	64.149	98	()(ATT_24_35)MSQ-M01247R:134:000000000-AGGC8:1:2118:28711:11690	TGCAGCTACCAAAATGGCTCTGACTAACAGTCAATGATTTCATAAACTGAGGTTATGTTTCAT	TGAATTGCCTTTTTATTCCGATTTTATTATTATTACTAGTTGTTATCGTTATTCATCACAAAACGATC
CAATGTTGTTTTAATGATGC	63.114	CGTTTTAATCATCATTCG	61.764	113	()(ATC_32_43)MSQ-M01247R:134:000000000-AGGC8:1:1103:13832:8680	TGCAGTGCATTGGCAATGTTGTTTTAATGATGCATTCACTGTTGTCGTTTGTGATATTTGCAG	TGACAATGAGTATGACTTGTTTATCGATGAAGATGATGATGATGCGAATGATGATTAAAACGATGATC
CAATTATAGCGAAATGTCC	62.85	ATCATCGTTTACTTTGATGG	64.103	125	()(ATT_35_46)MSQ-M01247R:134:000000000-AGGC8:1:1101:12835:10170	TGCAGTCAATTATAGCGAAATGTCCAGGGAAGGATCTGACAATCCTAATGGGGGACCTAAACG	TTCACTGAATCTTGTAACAATCTACTTTTAATCAATTATTATTATTTCCATCAAAGTAAACGATGATC
CAATTATAGCGAAGTGTCC	62.596	GAGTGATTGAGTGAATTGG	61.871	110	()(TGCG_9_32)MSQ-M01247R:134:000000000-AGGC8:1:1104:14169:8113	TGCAGTCAATTATAGCGAAGTGTCCAGGAAAGGATCAATTCATCAACTAATCAACCAATACAT	ACTCACCCACGCACGCACGCACGCACGCACGCACCAATTCACTCAATCACTCACCTATTCAATCGATC
CAATTGAAAAGAGTGTGG	60.814	AGATATTCACATTTCGTAGC	61.1	109	(ATTG_41_56)()MSQ-M01247R:134:000000000-AGGC8:1:1106:20949:20070	TGCAGGCAGCAATTGAAAAGAGTGTGGAGTCATACATCTTTCAATCAATCAATCAAAAAACAT	CATCTGATACCTCTGATGGATGATCCAACCACAGGCTACGAAATGTGAATATCTGATACTAACAGATC
CAATTTTCTATCTTACAGCC	61.297	GATCTGAACTGACAGTTGC	61.737	110	()(ACGT_1_12)MSQ-M01247R:134:000000000-AGGC8:1:2107:8474:8844	TGCAGCACATGGTTGTTTTGCTCAATTTTCTATCTTACAGCCTGCTAACTTCTGGGTTCAAAA	GTACGTACGTACATCAGTTCAGGTCGCCATACCACATCAGCACAGAGACGCAACTGTCAGTTCAGATC
CAATTTTGACAACTGTTCG	63.845	GCTCTCATGTACAAAATGC	62.874	90	()(ACT_1_12)MSQ-M01247R:134:000000000-AGGC8:1:2104:22261:8101	TGCAGCTGAACATCGTGAATCAATTTTGACAACTGTTCGTATTCCCAACATAACTAGTGGTAG	GTAGTAGTAGTAGTTTATTCTCAGGTAGCATTTTGTACATGAGAGCATACCAGTTTACAGGCACGATC
CACAAATCATTCCAGTGC	64.171	AAGGCATAGACTTATTTAAGG	62.331	95	(TG_52_63)()MSQ-M01247R:134:000000000-AGGC8:1:2107:14452:18230	TGCAGGGGACATGTCCCCCACAAATCATTCCAGTGCGCGCACGCGCGCTCGCACACACACACA	AGCCAGCTCGGATTCATTGATTGTTCTTCCTTAAATAAGTCTATGCCTTACCACAGCCCGCTCTGATC
CACAACCTTTTGTAACTCC	62.011	CAAGAGCAGAGAGAATGC	62.923	80	()(ATGC_29_40)MSQ-M01247R:134:000000000-AGGC8:1:1112:10600:21307	TGCAGAGGACCAGGGATTGGTTTCCAGGACCCACATGGCAGCTCACAACCTTTTGTAACTCCA	GCAGAGAAAGCCAGCTGAATGCTACCCATGCATGCATGCACGCATTCTCTCTGCTCTTGACCATGATC
CACAAGGAGAAATTACTCG	62.328	CGTCATTACTACAACCACC	62.536	98	()(TTG_1_12)MSQ-M01247R:134:000000000-AGGC8:1:2117:12057:18533	TGCAGAGCACAAGGAGAAATTACTCGAGGCCAATCATACATGGATTTTTTATGAGTAGGTTTT	TTGTTGTTGTTGTTATAGTGATGGTGGTTGTAGTAATGACGGTGGTGGTATTTTTGTATTAGATGATC
CACAAGTACAATGCTTGC	62.036	ATCACTCAGCTATAGCCC	61.789	126	()(TG_7_20_TG_23_34)MSQ-M01247R:134:000000000-AGGC8:1:1114:5754:16689	TGCAGCACAAGTACAATGCTTGCCTCTCTATCACCATGCTCTCCACCATGATGATAATGATCA	ACCACCACACACACACACACGCACACACACACACTGAGTCCAAACACATGGGCTATAGCTGAGTGATC
CACAATGATTTCATTTCG	61.841	ACTTTAGCTTTTCTAATTGG	60.895	106	()(ATTG_13_28)MSQ-M01247R:134:000000000-AGGC8:1:1101:17260:6180	TGCAGCACCTACGATTGTTGTCACAATGATTTCATTTCGAGCCTTAACTTTTACGATGTGTGT	ATGAAAAGTCAGTCAATCAATCAATCAATCCACAGTAAAGTAACCAATTAGAAAAGCTAAAGTCGATC
CACACACACACACACTCG	62.62	GTGCTATCTGTAGGGACC	61.574	89	(TG_7_38)(TG_1_30)MSQ-M01247R:134:000000000-AGGC8:1:1105:10153:8238	TGCAGTCACACACACACACACACACACACACACACACACTCGTTCTGCACAAAGGCTGAGCTT	GTGTGTGTGTGTGTGTGTGTGTGTGTGTGTAGGTCCCTACAGATAGCACAGCCAGAAGCACAATGATC
CACACACACTCATACACATACC	63.609	AAGCAAACACAAATCTCC	62.553	96	(TG_22_37)(TG_4_17)MSQ-M01247R:134:000000000-AGGC8:1:1104:26280:20924	TGCAGTCAGGGCAGTCATGCAACACACACACACACACTCATACACATACCTACACACATACTC	CTTACACACACACACACTTGCCTTTGAGCACTATTATCAAAAGGAGATTTGTGTTTGCTTTGGGGGTC
CACACTAACTCAGCAGTGG	63.19	AGATGTCAATTGTAATTTCG	61.727	84	()(AAG_21_32)MSQ-M01247R:134:000000000-AGGC8:1:2112:23822:18386	TGCAGTAATGGCCACAGCTTCTCTGCGGAATCGTAATAATATACACACTAACTCAGCAGTGGT	CAGCCCTTATTGTCATCGTTTTCTTCTTCTTCCTCCTTCCCATCGAAATTACAATTGACATCTGGATC
CACACTCCTGCTCTCTCC	64.898	ATTACCATTATTTTGCTTCC	63.467	101	()(AG_1_24)MSQ-M01247R:134:000000000-AGGC8:1:1101:20283:10315	TGCAGAAGCAGTGCAGCCAGTCACCACACACTCCTGCTCTCTCCTGTGCTTTCCCTAATGGAA	GAGAGAGAGAGAGAGAGAGAGAGATGGAGAGATTGCTGTTGGGGGAAGCAAAATAATGGTAATAGATC
CACACTCTAGAATTTCTGGG	63.57	AACTATGCTCAGATAACCG	62.059	108	(TTG_40_51)()MSQ-M01247R:134:000000000-AGGC8:1:1101:3642:10135	TGCAGCTTTAGCACACTCTAGAATTTCTGGGAAACAGGCACAACAACAACAAACTGTTATAGT	TCCTTATGCCTAAAGTTAGTATTCGCTAGAAACAGGCGGTTATCTGAGCATAGTTGCAACAGACGATC
CACAGAAAGAAAATTCATCC	63.67	TCATTTCTGTCTGTACTAAAGG	62.498	98	()(TTG_7_21)MSQ-M01247R:134:000000000-AGGC8:1:1114:4978:17279	TGCAGTAGCCTCATCCACATCGTCAGCTTATGCACAGAAAGAAAATTCATCCTTATTTAATAA	AACAGCAACAACAACAACAACTGCAACAACAATACTTACCGTCACCTTTAGTACAGACAGAAATGATC
CACAGAAGTTAATTGTCCC	61.784	CAGTCACAGAGAAGTTAGGG	63.328	111	()(TG_13_24)MSQ-M01247R:134:000000000-AGGC8:1:1112:6054:19920	TGCAGGTCACAGAAGTTAATTGTCCCTTAATTGCCTCCTCATCCAGGGATGCCTACATTATGG	ACACAAGTGTGAACACACACACACAGCCAATCTTCCCTAACTTCTCTGTGACTGGGTGGTTGGTGATC
CACAGACTGTAAAACTGGG	62.496	CCTATTTCAATTGTGTGC	61.138	79	()(ACTG_20_35)MSQ-M01247R:134:000000000-AGGC8:1:1116:29224:12446	TGCAGAAGGTTAGTCGCTGTCCAAATAGCTTAATAGTAATTACCACAGACTGTAAAACTGGGT	TACAAAGTTCTACGTTGTAACTGACTGACTGACTGTCACAGCACACAATTGAAATAGGCATATTGATC
CACATAACCAATTCATGC	61.591	ACTATTGTTATCATCTCACTGC	62.018	106	(ATGC_41_52)()MSQ-M01247R:134:000000000-AGGC8:1:1106:12213:7842	TGAGATCTATTTCACATAACCAATTCATGCCATAAGATATCATGCATGCATGTTACCACATAT	TGAACTAATACACTTGAGCAATATGCTGTAGTGCAGTGAGATGATAACAATAGTGTACACAAGTGATC
CACATTCACCTACATTCG	61.356	GATTTGTTCTCTGTCATAGG	60.582	112	()(AAC_20_31)MSQ-M01247R:134:000000000-AGGC8:1:1108:8688:12465	TGCAGACACATTCACCTACATTCGAACACACATCTGAATTGCTAGTGAATCACTCAGGTCAGT	TCCGTCGGTCATATACAATCAACAACAACAACCTCCTATGACAGAGAACAAATCAACCAATATCGATC
CACCCTATTATAAGAACAGG	61.001	ATCTTAGCGTACATTTAAGG	61.342	100	()(ATT_4_18)MSQ-M01247R:134:000000000-AGGC8:1:1108:3164:19324	TGCAGACAAGCTGCATACTATATTCTACAACCACCCTATTATAAGAACAGGAACCAAAGACAC	TTTTATTATTATTATTATTCTAATTATTACAAAATCAACGTCAACATCCTTAAATGTACGCTAAGATC
CACCTGTTTTACTCTTAGTCC	62.211	TCTTTTGATATAGACTAACTTGG	61.608	93	()(TG_1_12)MSQ-M01247R:134:000000000-AGGC8:1:1119:21673:4017	TGCAGATGGAATTACAGTATGTAAGCACCTGTTTTACTCTTAGTCCTTCATGAGAATCTAATC	CACACACACACATGAACACTGGGAAAAAAAACCAAGTTAGTCTATATCAAAAGAATAATATTGAGATC
CACTACATCAACTTGTGATCG	64.607	GCATAAATCAGGCTACTACC	63.594	98	(ACC_39_50)()MSQ-M01247R:134:000000000-AGGC8:1:2117:13055:5258	TGCAGTGTGCACTACATCAACTTGTGATCGAATAATTAGTGGTGGTGGTGAAGGCCAAGTGCG	ACATACAATTCATTTATTTATTAGGTAGTAGCCTGATTTATGCGAATGCTATTATCCGACACCGGATC
CACTACCACTACAATTGTTACC	62.632	GATCAACATGTTCATCACC	62.011	123	(ACT_34_48)()MSQ-M01247R:134:000000000-AGGC8:1:1108:19156:5301	TGCAGCAACCACTACCACTACAATTGTTACCACTACTACTACTACTACAACTACTAATACTAA	AAATAAGATACAAATACATGTAGAGATAGCCAAACCCACCAGTTTAACCGGTGATGAACATGTTGATC
CACTATGAATCTTGAGAGAGC	62.546	TTATGCCTAGTTTAACTTGG	62.149	83	(TG_45_62)()MSQ-M01247R:134:000000000-AGGC8:1:1104:12713:7118	TGCAGTTCCAAGCCACTATGAATCTTGAGAGAGCATTTTACATTTGTGTGTGTGTGTGTGTGT	TGATACAGAAGTCCAAGTTAAACTAGGCATAATGTTAGAGGGGGTTCAGCCAATGGTAGACGGTGATC
CACTATGACCAATACTAACCC	62.725	AAGTGATAAAAGGTTAATGG	60.84	78	()(ACTC_1_12)MSQ-M01247R:134:000000000-AGGC8:1:1107:8546:4739	TGCAGTCGCTCTCCCAGGTCACTATGACCAATACTAACCCAGTTTCTTTCTTAGGTACCTCAA	CTCACTCACTCAGCCATTAACCTTTTATCACTTAATCAGTGTGTGAATTCATCATTTCAACTATGATC
CACTATGGACTCCAGTGC	62.985	GATCGCGTACTTAGATCG	63.586	102	()(AATG_9_20)MSQ-M01247R:134:000000000-AGGC8:1:2113:14994:4640	TGCAGGGGGGGGGCATAAGGTGTGCATTGCCACTATGGACTCCAGTGCTAGAATGAAGTGGTT	TTGATTCTAATGAATGAATGAATTAAATCATTCGAAATAAATAGCTCTTCCGATCTAAGTACGCGATC
CACTCAGACACAGATAGACG	61.645	TTTGGTACCACTTTATTGC	63.112	90	()(ATTT_18_29)MSQ-M01247R:134:000000000-AGGC8:1:1119:10981:18585	TGCAGCTAGCCAACTGGGTCAGGTCACTCAGACACAGATAGACGTTACGACAACCCAGTATGG	ACGAAATTAAGGTTTGTTAAATAAATAAAGAGCAATAAAGTGGTACCAAATACCGATTCAACGGGATT
CACTCTCAGATCATAGATTGC	62.989	TTTGATGTCATGTTAAGAGG	62.105	106	()(TTTG_4_15)MSQ-M01247R:134:000000000-AGGC8:1:2101:27910:12271	TGCAGTCAGCAGTACGACTTCACTCTCAGATCATAGATTGCTGCGTTTAGTCTTATCGCTCTC	AGCCAAACAAACAAATTATTTAACCATAGAAATGATAATTTTCCTCTTAACATGACATCAAAATGATC
CACTGCTATTATATTGTCGG	62.682	TAGGAGGAAGGTAATGTAGC	63.091	94	(TG_47_58)()MSQ-M01247R:134:000000000-AGGC8:1:1102:22602:2001	TGCAGACACTGCTATTATATTGTCGGTTTTCGTTTGCATCTGTTGCTGTGTGTGTGTGTTAGA	CTATTCAACCCAAGTTGCTACATTACCTTCCTCCTAGAATCGACTTCCGTAGGGACCTCGGTTCGATC
CACTGGAGTGTATGTCAGC	62.629	CAACATATGTATTTATGCTAGC	61.414	103	()(AT_6_17)MSQ-M01247R:134:000000000-AGGC8:1:2103:26396:8306	TGCAGAAAAGGCACTGGAGTGTATGTCAGCAGATGTGGGCCCAAGTATTTTATTATTCTATTA	CTATGATATATATATATCTATGATATATGCTAGCATAAATACATATGTTGAGATTTATACACTTGATC
CACTTTAATAATGAAATGGG	62.02	TCGTTTATTAGTTACGTAATAGC	62.679	104	()(ATT_28_39)MSQ-M01247R:134:000000000-AGGC8:1:1116:14938:16064	TGCAGTATTCAGCATTCAAATAGTCTCACTTTAATAATGAAATGGGTTGATGGAGTCTATTCG	TCCCAACTCTTTCATAGATTATTGTCATTATTATTATTAATGGGCTATTACGTAACTAATAAACGATC
CAGAAAAGTAAGCTCTTCG	62.348	CAGTGATATTGCCACACC	64.002	121	()(ATAG_30_41)MSQ-M01247R:134:000000000-AGGC8:1:1109:24005:18383	TGCAGGTGCAGAAAAGTAAGCTCTTCGAAACAGATTGTACAAGGTTGTTCTTATTGTAAGCAA	CTCCGTATGCTACTTTCTCCACAGTAGCTGATAGATAGATATACATTGGTGTGGCAATATCACTGATC
CAGAAAATGGAATAATAAGG	61.42	TGATGATTATGATGAAGAGG	61.651	110	()(ATG_1_12)MSQ-M01247R:134:000000000-AGGC8:1:1103:6734:10846	TGCAGAAAATGGAATAATAAGGCTGATAATTCGACTCCAATCCATACCGTTGGAGAATAATAA	TCATCATCATCATCGTCGTCGTCATCATCCTCTTCATCATAATCATCACTAGGACCAGGACTCAGATC
CAGAAAGAAGACAGAGAACG	63.71	GATAGATAGATAGATTGATAAGGG	61.76	115	()(ATAG_1_28_ATAG_41_60)MSQ-M01247R:134:000000000-AGGC8:1:1116:18783:16562	TGCAGAAAGAAGACAGAGAACGGTTAGCCATATCATAGTAACTATTAGTTGATAAACCATTGA	TCTATCTATCTATCTATCTATCTATCTATCCCTTATCAATCTATCTATCTATCTATCTATCCCTGATC
CAGAAAGTCAAGTCGTACC	61.733	AGACACACAGAAAGAGACG	61.464	119	(ACAG_41_56)()MSQ-M01247R:134:000000000-AGGC8:1:1106:6096:8291	TGCAGAAAGTCAAGTCGTACCAACCAGCGGTGATCTATGAGTCTGTCTGTCTGTCTGTCCATT	TCTACCTGTTTGTGTGTCTTTCTGTCAGTCTGTCTATCCGTCTCTTTCTGTGTGTCTGTCTATCGATC
CAGAACAGTCCCATACTAGG	63.418	TCTAGTATAAATTGGAAGCG	62.158	128	()(AATT_33_44)MSQ-M01247R:134:000000000-AGGC8:1:2107:15733:4268	TGCAGAACAGTCCCATACTAGGATGGTACAGCTGTCCAGTCATCCCTGGTTTTTAATGATGCC	CTTTTATTCTATAGGTCTTTGTTATTCACTAATTAATTAATTAAATCGCTTCCAATTTATACTAGATC
CAGAACTGCATAAATTGG	61.466	AAGTGACCTTGAACATCC	61.521	99	(ATACC_29_63)()MSQ-M01247R:134:000000000-AGGC8:1:1113:26424:4345	TGCAGAACTGCATAAATTGGGTATGGTGGGTATGGTATGGTATGGTATGGTATGGTATGGTAT	AGTAGAAGGAAGAGCAGATGGATGTTCAAGGTCACTTGAGACCAGGAAGGGAGGGTAGGCAGCAGGTC
CAGAAGCACTTATGTGGC	63.974	ATTGTATATACACAACAGACAGC	62.046	125	()(AG_25_36_ACAG_1_16)MSQ-M01247R:134:000000000-AGGC8:1:1114:19059:13982	TGCAGAAGCACTTATGTGGCGGGAACTAAAAACGATAAATGAGGTGATGAGTACGGCAAAAGT	CTGTCTGTCTGTCTGTCAGTCTGTCTCTCTCTCTCTATCTGCTGTCTGTTGTGTATATACAATTGATC
CAGAAGTATTGCTTTACCC	61.94	ACTACTACATGAAACCTTTCC	61.681	113	()(CCCCG_10_24)MSQ-M01247R:134:000000000-AGGC8:1:2103:28275:18668	TGCAGAAGTATTGCTTTACCCGGGACAACAAGAACATATGTAATACCCATTCACTTGCAAATC	CCAGCCTCCCCCCGCCCCGCCCCGTTTAAAGGAAAGGTTTCATGTAGTAGTCCACACTGGCCTTGATC
CAGAATAACAAAATGAAGC	60.072	AAACATGTTGTTGAGAGC	60.029	114	(AT_23_38)()MSQ-M01247R:134:000000000-AGGC8:1:1105:11038:11904	TGCAGAATAACAAAATGAAGCAATATATATATATATATACTTTAAAAAAGTTATTCATTTCAT	TCGAGGTACTGACAAACTCAAGGAATTCAAAATAGCTCTCAACAACATGTTTCAAGCTTAACAAGATC
CAGAATCTTTTACAGTACTCG	60.806	CCTTTATTCTATCATAGTCCC	61.772	127	()(ATT_10_21)MSQ-M01247R:134:000000000-AGGC8:1:2111:27283:11545	TGCAGAATCTTTTACAGTACTCGAATATTATTAATAATCATAATGACAGATATACTTGATTTA	ATAGCCCATTAATAATAATAATGACAATAATCTATGAAAGAGTTGGGACTATGATAGAATAAAGGATC
CAGAATTACAATTGTTGTACC	61.182	GTGAAAATCACCTTATGG	59.951	108	(ACT_37_54)()MSQ-M01247R:134:000000000-AGGC8:1:1114:25363:13999	TGCAGAATTACAATTGTTGTACCTTGTTTTACTACTTAGTAGTAGTAGTAGTAGTATATAAGA	GAGTTCAGGTTGCATTGCATAATGTAAGCCATAAGGTGATTTTCACTTACATCAGTGACACTAAGATC
CAGACAATCCGCTATACG	64.353	TACGTTATGTCACCCTCC	62.937	110	()(TTTC_18_29)MSQ-M01247R:134:000000000-AGGC8:1:1109:5033:21150	TGCAGACAATCCGCTATACGAATATTCTACAATAATGAAAAACGAGAAGTAAATCGAAATCAG	GAAAGATGAGTGAGAAGGAAAGAAAGAAAAGGAGGGTGACATAACGTAATCGTACGTTACAAAAGATC
CAGACACACACCAGAAGG	63.46	CCAGTATTGATCGTGTAGC	62.785	127	(AGC_29_49_AGG_52_63)()MSQ-M01247R:134:000000000-AGGC8:1:1104:21880:3877	TGCAGACACACACCAGAAGGACATGGTGGCTGCTGCTGCTGCTGCTGCTTCTCCTCCTCCTCC	GTTCATTGCAATGAGACTTTGGTCTGGATTGAGGCCTCTGGCTTCTGCTACACGATCAATACTGGATC
CAGACAGACAGACAGATGC	62.258	TGGTACATTTACATCAGTCC	61.638	101	(ACAG_3_22_ACGT_38_49)()MSQ-M01247R:134:000000000-AGGC8:1:1116:9420:2273	TGCAGACAGACAGACAGACAGATGCAACGTAGAACTTCGTACGTACGTACATCAGTTCAGGTT	GTGTCGGTGTGGTGTGTCTACTTGGACTGATGTAAATGTACCAGGTTCTACGTTGCTTATGGAGGATC
CAGACAGACAGATACAACG	59.97	ATCCACTACTAGGAAAATCC	61.758	126	(ACAG_6_17_ACGT_33_44)()MSQ-M01247R:134:000000000-AGGC8:1:1118:8477:7150	TGCAGCAGACAGACAGATACAACGTAGAACTTCGTACGTACGTACATCAGTTCAGGTTGCCAT	TGGAACATTCCTGTTGGGTTTGTTTGACGTACATTGCATGGGGCTCTGGATTTTCCTAGTAGTGGATC
CAGACAGACAGATACAACGC	64.898	GATCATATCTTCGCTCCC	64.615	130	(ACAG_3_14_ACGT_30_41)()MSQ-M01247R:134:000000000-AGGC8:1:1105:12003:4908	TGCAGACAGACAGATACAACGCAGAACTTCGTACGTACGTACATCAGTTCAGGTTGCCATACC	TCCAAGAGTGATAGCGATAGTAGAAGTATTAGCAGTGATGCAGAAAATTAGGGAGCGAAGATATGATC
CAGACAGTTAAGCAATCG	61.407	TCTTTATCTGCTAATTGAGG	61.618	128	(AGTC_35_46)()MSQ-M01247R:134:000000000-AGGC8:1:1105:10906:22768	TGCAGACAGTTAAGCAATCGAGTAAGAGATATAACAGTCAGTCAGTTACAACGTAGAACTTGG	ACAACGTAGAACTTGGTACATGAGTACATCAGTTCAAGTTGCCATGCCTCAATTAGCAGATAAAGATT
CAGACATAAGAAAATTGGG	62.366	TTCAAATATAGAGTCAATCTAGG	61.414	126	()(TG_5_16)MSQ-M01247R:134:000000000-AGGC8:1:1104:10479:1830	TGCAGACATAAGAAAATTGGGGTTAAAATGCTGGCATCAAAGTAATTGCTTCAACATTTCCTA	TGTGCACACACACACAATCAAATCAAAATTTTAAAAGAAAACCTAGATTGACTCTATATTTGAAGATC
CAGACTCTATATGGGTCCC	63.238	TAGAAACATTTTACCAATGC	62.42	120	(AAGG_38_49)()MSQ-M01247R:134:000000000-AGGC8:1:1115:7127:17547	TGCAGACTCTATATGGGTCCCTTCCTTCTTCCTTTCATCCTTCCTTCCTTCTTTCCCTCCTCC	TTATAAGAAATCTAATAACGAAGAACTTAATAAACATAGCATTGGTAAAATGTTTCTATCCATAGATC
CAGACTGACAGAATATGTGC	61.869	TTGAATTCATCTTATTCTGC	61.887	117	(ATATAC_26_43)()MSQ-M01247R:134:000000000-AGGC8:1:1102:6807:6681	TGCAGACTGACAGAATATGTGCCTATATATGTATATGTATATGCCAGTAATAATGATGGTTAA	TTGTTATTTTCATGAGAGCAAGAACAAATGTTTGTGCAGAATAAGATGAATTCAAATGACGTCTGATC
CAGACTGTCTGGTTGAGG	62.688	CTCTACACCTCCTCCTCC	63.219	113	()(TCCCC_18_32)MSQ-M01247R:134:000000000-AGGC8:1:2111:18996:18684	TGCAGACTGTCTGGTTGAGGTCCTCACGAATACAGCAACCAGTGGCTAAAAACACTGACTGGC	GGGGAGAGGTGAGGAGAGGAGGGGAGGGGAGGGGGAGGAGGAGGTGTAGAGGGGATGAGGGGAAGGGG
CAGAGAAGTGAATGCTAGG	62.059	TGAGTGAGCCTAGAATGG	63.167	109	(TG_37_62)()MSQ-M01247R:134:000000000-AGGC8:1:1101:17812:5767	TGCAGAGAAGTGAATGCTAGGATAGAAGGAGGAGCTTGTGTGTGTGTGTGTGTGTGTGTGTGC	GAGGGGGTTGGATGGGAGGCGGGAAGAGGCCATTCTAGGCTCACTCAGTTGCACATGCACCAAGGATC
CAGAGAATGGTGTTACAGG	62.265	GAGATGTGATTTATCATTGG	61.305	112	()(ATT_1_12)MSQ-M01247R:134:000000000-AGGC8:1:1113:6852:3215	TGCAGAGAATGGTGTTACAGGATTTGTAATTACCTGATATCTAGATTCAAGGTGATTAGTATA	TAATAATAATAACGATTTATTTCCTGAAAGCCAATGATAAATCACATCTCTGTGCAGTTGTAGAAGAT
CAGAGACAACAAAGAGGC	62.658	ATCAGACATATAATATATCCACC	60.663	110	()(AGTT_16_27)MSQ-M01247R:134:000000000-AGGC8:1:2119:12848:18951	TGCAGTCAGTGGGAGCATAGGCAGAGACAACAAAGAGGCAACGGTGTGTGTCCCTATCTTTAC	TATACACATGCAATCACTAACTAACTATATATTTACTGTATATAGGTGGATATATTATATGTCTGATC
CAGAGAGAAACTGAGAGTGG	63.013	CAGCCTGGTCTATAGAGC	62.389	102	(AGGG_35_46)()MSQ-M01247R:134:000000000-AGGC8:1:2117:26591:5389	TGCAGAGGCCCAGAGAGAAACTGAGAGTGGTTGAGAGGGAGGGAGGCAGGCAGAGCAGGGCTG	TCTCTGTGTAGCTCTGGCTGTCCTAGACTGGCTCTATAGACCAGGCTGCCCTGGAACTCACAGAGATC
CAGAGAGGAAACAGATGG	62.242	ACATTCCCAGAGTACTGC	61.859	103	(TCTG_20_31)()MSQ-M01247R:134:000000000-AGGC8:1:1111:27971:13408	TGCAGAGAGGAAACAGATGGACAGACAGACAACAACCAAGTGAGACACAGATGGCAATCAAGG	TATTGTACCTCGCCGGCCTGCTCGCAGTACTCTGGGAATGTCTGGTGGCCGGGAGACTGAGGTGGATC
CAGAGGACAAAAGTTAAACC	63.279	TAAACTGGTGTGAATTATCC	61.5	123	()(ATT_15_26)MSQ-M01247R:134:000000000-AGGC8:1:2118:23886:11256	TGCAGAGGACAAAAGTTAAACCATGGGAAAAATAAATCTCAACCTAAGTTCCCGTTAGCTTGT	ACTTACAAATGTGATATTATTATTATATTTTGAAATTGATTGGATAATTCACACCAGTTTATAGGCTC
CAGAGTAAATTGCCATACC	62.369	TCCTTCTGACACTGAAGC	62.728	103	(AAGC_35_46)()MSQ-M01247R:134:000000000-AGGC8:1:2116:16026:8081	TGCAGTGTGTGCAGAGTAAATTGCCATACCTCAGAGCAAGCAAGCATGGGGAGTTCACATGAG	CTGGAGCCCAGCAGGGACAGAGCCATCGAAGAGCTTCAGTGTCAGAAGGACACAATTACAACTAGATC
CAGAGTAACATTAGAATTTCG	61.087	GATCAAGGTAAATTTAAAGG	60.757	130	()(ACTG_33_44)MSQ-M01247R:134:000000000-AGGC8:1:2111:5697:21043	TGCAGAGTAACATTAGAATTTCGTGAGATGTCTTGACACTTATTCACATTATTAAACTTTCGG	ACCGGAACCAATGTAATGTCCGCTAATAGTAAGACTGACTGACTGATACCTTTAAATTTACCTTGATC
CAGAGTCTGGTCATAGGC	62.245	ATAGGTGAGGAGAAAGAGG	62.396	109	(AGCT_25_36)()MSQ-M01247R:134:000000000-AGGC8:1:2118:28820:14081	TGCAGAGTCTGGTCATAGGCAGGCAGCTAGCTAGCTCCTGTCCTAGGGAGAGACAGAGATGCC	AGATGCCACAACCAGGGCTGGTGCCCATCCTCTTTCTCCTCACCTATCCCCCACGCCTTCTAAAGATC
CAGAGTGAAGTCTTTTGG	59.765	AACACTTAAACATCAACACC	61.132	110	(AAGTAG_20_37)()MSQ-M01247R:134:000000000-AGGC8:1:1115:24519:12075	TGCAGAGTGAAGTCTTTTGGTAGAAGTAGAAGTAGAAATGAGATATGTAAAAATACGTACAAA	TCTTTTGCAAGTAATAGAATGACTTAACGGTGTTGATGTTTAAGTGTTCTCTGCAAAACTTAAGGATC
CAGATACTTTGAAAGGAGG	61.434	AGAAGAAGGAGAAGAAAGG	62.115	125	(TTCC_24_35)()MSQ-M01247R:134:000000000-AGGC8:1:1110:29613:11531	AGCAGATACTTTGAAAGGAGGGAGAAGGAAGGAAGAGGAAGAAGAAAGGTTGTGATAGAATGG	TTTCTCTCTCTCCTTTCCCCCCTTCCCTTCCTTCTCCTCCTCCCCCTTTCTTCTCCTTCTTCTTGCTC
CAGATATGCATTTCTGAGG	62.795	CTGTAGAAATTCACATGTCG	62.457	101	(ATT_30_41)()MSQ-M01247R:134:000000000-AGGC8:1:1101:25762:18201	TGCAGATATGCATTTCTGAGGAGTACCACATAATAATAATACCTAAATGAAGCATAGTTTCTT	TCATACGAATCAACGCAAACGACATGTGAATTTCTACAGCTACATTAATTGGTTATGAAGTAGTGATC
CAGATCGACCTATATTCTCC	62.736	GATCAGTTTATCACAAGCG	62.945	130	()(TTTG_5_16)MSQ-M01247R:134:000000000-AGGC8:1:1110:25253:21153	TGCAGATCGACCTATATTCTCCGAAGCACGCCGACTAGCACCCGGAAAATCAGGGATTGCGAA	AAAAAACAAACAAACAGTACTATTAAGTAATTTTGTTACCAATTTAATTCGCTTGTGATAAACTGATC
CAGATGCTGGTTATCTAAGG	64.084	TGTTTGTCAGGTGAATCG	64.58	126	()(ATTT_29_40)MSQ-M01247R:134:000000000-AGGC8:1:2104:19833:7990	TGCAGATGCTGGTTATCTAAGGGAAACACCTTACTGCTGTCACACCTCGCGGCAGTCAGCAGT	ATATTTGAAAATCTTGGCGATTGAAATGTAAATAAATAAATTCCACCGATTCACCTGACAAACAGATC
CAGATGTATAATGTTTATTGAGC	62.447	ACGAAACTAAACTAGAATGG	60.777	119	()(ACC_25_39)MSQ-M01247R:134:000000000-AGGC8:1:1113:26236:20737	TGCAGCAGATGTATAATGTTTATTGAGCTTAGTTAGTTGTTTATTTACACTCAATTATTATTA	GAGCGGTGTCCAGCAAGGCGTCCTACCACCACCACCACCCCCATTCTAGTTTAGTTTCGTTATTGATC
CAGATTGATGGATGTTTACC	63.98	TCTCCTTCATTGTCATGC	63.523	128	(ATTCT_38_52)()MSQ-M01247R:134:000000000-AGGC8:1:2110:17729:3035	TGCAGATTGATGGATGTTTACCTCTGAGGAGTCTAATAATAGAATAGAATAGATATCCGGTGT	AAAAGCATAAATTACTACATTGAAGAAAATTATGGATTAAACTAGGGGGCATGACAATGAAGGAGACC
CAGATTGTATGGTAGGACG	62.621	GATCTGACGTTAAAACACG	62.931	130	()(TTG_28_42)MSQ-M01247R:134:000000000-AGGC8:1:1105:5237:22410	TGCAGATTGTATGGTAGGACGACTTTTCAAATTGGATGACATTTGCATATTATTAAATGTCAA	GCATCAACGCCAGCAGTAATAGGAGTCGTTGTTGTTGTTGTTCTAATTTCGTGTTTTAACGTCAGATC
CAGATTGTCCTATGACCC	62.037	TTATCTTTTGTAGTGAAGCC	61.541	110	(TG_50_63)()MSQ-M01247R:134:000000000-AGGC8:1:1113:21712:8069	TGCAGATTGTCCTATGACCCTCACACTCCTATCCCTCTCATCACGAGCAACACACACACACAC	ACTGGATGGCCAGTGTTCTGGAACTTAAGGCTTCACTACAAAAGATAAGCTGGACCAATCAAATGATC
CAGATTGTTTCAGTAATGC	60.15	ATCAATTCAACATAGAATGG	61.277	129	()(AAAC_35_46)MSQ-M01247R:134:000000000-AGGC8:1:1102:4275:17326	TGCAGATTGTTTCAGTAATGCTTTCATTCATTTTTTACATTCACTTGATGATGCTTCTACGAA	GCCAACTACCACTAACAAGGAATAATCTTCATTCCAAACAAACAAATCCATTCTATGTTGAATTGATC
CAGATTTATGAAGTGGTGG	62.545	AAATGATATTATGCCATGC	62.947	117	()(AAAG_19_30)MSQ-M01247R:134:000000000-AGGC8:1:1101:12416:10579	TGCAGATTTATGAAGTGGTGGATATTCGAAAAACAGGCCTTTATGTTCCCCTCTGCTTGTTCT	GCTAGCTTGCCCCTGCACTTCTTTCTTTCTGTTTTGGCATGGCATAATATCATTTTTTTTCTTTGATC
CAGATTTATTACAAAGCAGC	62.344	GTGAGGACCATCTACTGC	61.906	112	()(ATG_15_26)MSQ-M01247R:134:000000000-AGGC8:1:1101:12025:6902	TGCAGGCACTCCAGATTTATTACAAAGCAGCTTACGATAATTTCCATTTCATATTTCTGTGGC	ATGATTCTTCTGTGGATGATGATGATATCTTTCATAGTTTCGCAGTAGATGGTCCTCACAATTTGATC
CAGATTTCACACCAATATCC	63.98	CCTCTGAGAGGTGTAACG	62.564	115	()(ACTT_33_44)MSQ-M01247R:134:000000000-AGGC8:1:1110:13239:16733	TGCAGTGAGCACCCCAGATTTCACACCAATATCCACAAATATAACAATATCAATACAATTACA	GTGATATTCCGCCATAGTACTTATTAACTTATTTACTTACTTACGCTCGTTACACCTCTCAGAGGATC
CAGCAACAATAACAACCC	63.961	CCAGTTCTGTGTGTCTTAGC	64.174	106	(TG_35_62)()MSQ-M01247R:134:000000000-AGGC8:1:2109:25469:10030	TGCAGCAGCAACAATAACAACCCTCGCCCCTCATACACACACACACACACACACACACACACA	GAACATGCTACTGCACGGGGGACCAGTGCTAAGACACACAGAACTGGGTAAGTCCTAGGCCTCAGATC
CAGCAATATGGAGTTACC	60.289	AACAGACAGCAGATAGAGC	61.331	112	()(ACAG_5_16)MSQ-M01247R:134:000000000-AGGC8:1:1115:9870:9711	TGCAGCAATATGGAGTTACCATTAATATACAGAAATTCCAAATCGGAACAACCTCGTTGGACT	CACTCTGTCTGTCTGTCAGTCAGTCGCTCTCGCTCTATCTGCTGTCTGTTGTATATATACAATTGATC
CAGCACATTTTATGCACC	64.932	TTCTTCAACATCAACAATACC	63.719	113	()(ATG_16_27)MSQ-M01247R:134:000000000-AGGC8:1:1114:20262:19925	TGCAGCACATTTTATGCACCCACGCACTAGATCTTCTATGTCTTTGTCAATGTTGGGCCAATA	CCACTGAATATACTCGATGATGATGATACTGGTATTGTTGATGTTGAAGAATCAAGTGATAGTTGATC
CAGCACTATGTCCTACAGC	62.753	ACAGACATATGAGTCAATGG	61.101	111	()(AT_7_20)MSQ-M01247R:134:000000000-AGGC8:1:1111:15378:18072	TGCAGCACTATGTCCTACAGCCAGCATCCAGCCTTGCCTTAATCTATTGCTCAGGCACAATAA	TACAAGATATATATATATATAAGGTCTAGCCATTGACTCATATGTCTGTCACACTATATTAACCGATC
CAGCAGAAGTTGTAACGC	64.425	CTAGTATGCTCTCCTGTATGC	63.139	115	()(ATT_1_12)MSQ-M01247R:134:000000000-AGGC8:1:1109:18981:11028	TGCAGCAGAAGTTGTAACGCGACTCACCTCGCTTCACAAAGCCATTGTCTACAATCTTCCAGA	ATAATAATAATAGTTTACTCTCAAGTAGCAATGCATACAGGAGAGCATACTAGTTTACAGGCATGATC
CAGCAGTAGAGTGTTTTCC	61.974	CTGTCTATCTATCCGTGACC	63.141	98	()(ATAG_1_28_ATAG_48_67)MSQ-M01247R:134:000000000-AGGC8:1:1101:17010:22871	TGCAGCGAGGTGTGACAGCAGTAGAGTGTTTTCCTCGGATAACTAGCATCTGCAGTAGTTGGT	AGATAGATAGATAGATAGATAGATAGATAGGTCACGGATAGATAGACAGATAGATAGATAGATAGATC
CAGCAGTATGACTTCATCC	62.2	GGAACTACTAGAAATTTTGC	60.622	105	()(ATTT_5_20)MSQ-M01247R:134:000000000-AGGC8:1:2104:9856:15094	TGCAGTCAGCAGTATGACTTCATCCTCACATCTTAGGTTGCTGCCTTTAGTCTTGTCGCTCTT	ATAAATTTATTTATTTATTTGTATAGAGCAAAATTTCTAGTAGTTCCAGCAGTTTTACTTATAAGATC
CAGCATATCCTTCTGTCC	62.538	AATTTGCATAGATTACTTGG	61.662	104	()(TTTG_9_20)MSQ-M01247R:134:000000000-AGGC8:1:1104:18776:16670	TGCAGTGTGGCACAGTGTGCCCCACAGCATATCCTTCTGTCCACACTGCTGTGTGGCGTGGCA	CACACCTATTTGTTTGTTTGTGTAGAGAATATATGTAGCAGTACCCAAGTAATCTATGCAAATTGATC
CAGCATTCAAAGTATAGGC	62.822	GAAATAAGACTGTATAGGATGC	61.64	109	(AGTT_28_39)()MSQ-M01247R:134:000000000-AGGC8:1:1115:2614:17150	TGCAGCATTCAAAGTATAGGCAAACTAAGTTAGTTAGTTTAAAGTAGCTCGTCATCTAGATAT	ATGAGGTCCTTATATAGAATATAAAGCATCCTATACAGTCTTATTTCTGCCTTGACTGTTACCCGAGC
CAGCGTATGGTATACAGC	61.549	GTGTGTGTGTGTGTGTGC	62.148	91	()(TG_1_14_TG_19_44)MSQ-M01247R:134:000000000-AGGC8:1:1116:8775:6244	TGCAGAGGCAGCGTATGGTATACAGCAGGACTGCCATGTGCAGAAGAGAATCTTTACCGTTAT	CACACACACACACACGCGCACACACACACACACACACACACACAAACAGCTGCCCCAGGGATAAGATC
CAGCTACATCCACATATAGC	62.144	ATCACTAGGAAACCCACC	63.79	125	()(TG_7_44)MSQ-M01247R:134:000000000-AGGC8:1:2116:14595:11053	TGCAGGCAGCTACATCCACATATAGCCACACACAGAATACACACATACACATAACTTAAAATA	TTAATTGTGTGTGTGTGTGTGTGTGTGTGTGTGTGTGTGTGTGTCTCAGGGTGGGTTTCCTAGTGATC
CAGCTACTTTCCATTAAGG	62.234	TCCCTTATATAACACTCTTCC	62.012	116	(TTTG_41_56)()MSQ-M01247R:134:000000000-AGGC8:1:1113:18253:8615	TGCAGCTACTTTCCATTAAGGACTGTCATTGGGCAGGATTTGTTTGTTTGTTTGTTTTTTGTT	AAAGTGGTATCTGCCTAAACAGAGTGTTTATAAGGAAGAGTGTTATATAAGGGAGACATCCAGAGATC
CAGCTATATACACAAAAGGG	62.049	AAAGACAATATAAAGGGAGG	62.495	101	(ATGT_43_54)()MSQ-M01247R:134:000000000-AGGC8:1:2103:29530:12686	TGCAGCTATATACACAAAAGGGTCGAAGCATGTATGCTACAAATACATACATACTGGATTTTA	TTCTTCGTTCTCTTTCCTTCCTCCCTTTATATTGTCTTTCTGCCCCTTTCTTTCCTTTTCTCCTGCTC
CAGCTCAGATAAAGTTTCC	61.594	TAAACAAGTTTCTTTATGCG	63.107	97	()(TTTC_2_13)MSQ-M01247R:134:000000000-AGGC8:1:1103:14848:18096	TGCAGCTCAGATAAAGTTTCCGTGGAATGATTATCACCTTTAACAACATCAGAATGTTCAGAA	TAGAAAGAAAGAATTCGCATAAAGAAACTTGTTTAATCATTTTTGTTTATGGGTAAACACATTGGATC
CAGCTCCAGAAATATAAACC	63.589	AGATTGAAAGAGTTACTGGC	62.714	121	()(ACC_1_15)MSQ-M01247R:134:000000000-AGGC8:1:1102:18775:23338	TGCAGCTCCAGAAATATAAACCAAGAAAACCAGGCCTAGACCTGGATACATTCATCAGATATT	CACCACCACCACCACCAGCACCACTACTACCTACCATCAGCCAGTAACTCTTTCAATCTAAATTGATC
CAGCTTAACAACAACAGC	61.571	ACTAAAAGGAAGAGAAAAGG	61.993	117	(ATT_24_35)()MSQ-M01247R:134:000000000-AGGC8:1:1101:28114:10338	TGCAGCTTAACAACAACAGCAACTAATAATAATAACAATTACTACTATTATTATCATACATTA	CGAGAACCGATGTTAGACAGGGCTGACTACTCTCGCCTTTTCTCTTCCTTTTAGTGGTTGATTGGATC
CAGCTTACAGATTCATTCG	63.247	ATCACTTTCTTTTCCATGG	64.138	110	()(ATTT_1_12)MSQ-M01247R:134:000000000-AGGC8:1:1118:27851:11801	TGCAGAATTGTGCATGGAGAGCAGCTTACAGATTCATTCGAAGTGAAGACTAGTTTCAGACAA	ATAAATAAATAAATATAGAAATCAAATAGAGTAAACAATAAACTAAAACCATGGAAAAGAAAGTGATC
CAGCTTATATATCACATGACG	62.175	TAAAGATAATATGTCACGGG	62.134	120	(ATT_43_54)()MSQ-M01247R:134:000000000-AGGC8:1:1101:15809:15783	TGCAGCTTATATATCACATGACGTCAAATAAATGAAGGAAAATAATAATAATAACAATAAAAG	TAAATATTCGTAAGTAAAGTGGTTATAAAACGCGAATTCCCGTGACATATTATCTTTACCAAAAGATC
CAGCTTGTATCAAAAGAGC	62.719	ATCTAATTCAAATGGACACG	64.103	129	(TGC_22_33)()MSQ-M01247R:134:000000000-AGGC8:1:1101:16429:24851	TGCAGCTTGTATCAAAAGAGCTGCTGCTGCTGCGGCAGACATCGCAGTTGGCTTATTTGTTCC	NNNNNNNNNNNNNNNNNNNNNNNNNNNNNNNNNNNNNNNNGATGAATCGTGTCCATTTGAATTAGATN
CAGGAACAAATGAACTCG	63.728	TAAGGATAAGTACTCCACCC	62.663	114	()(TG_1_12)MSQ-M01247R:134:000000000-AGGC8:1:1101:16448:9969	TGCAGGAACAAATGAACTCGAATGAAAAAAAAATAAAAGTACAGAATAAACAACCTTTACCGT	TGTGTGTGTGTGATCTCATACAAGTTTGAAGTGGGTGGAGTACTTATCCTTAATAGTATTAACAGATC
CAGGAACACTACTTTGCC	63	TACCAAGTCGTTAGTGATCC	63.879	115	()(AAGT_3_14)MSQ-M01247R:134:000000000-AGGC8:1:2108:19100:23672	TGCAGGAACACTACTTTGCCATATTCTGTTAATTTATGCCTTCACATTTGTATTAGATTCTGA	ATTTACTTACTTACGCTTGTTACCTCTCTCGGAGGATCACTAACGACTTGGTATTTGAATATATGATC
CAGGAAGGAGAAAACACC	64.567	CCTAGGTCTATGAAGTTTGC	63.362	123	(TG_27_42)()MSQ-M01247R:134:000000000-AGGC8:1:1109:12071:19763	TGCAGTCAGGAAGGAGAAAACACCGTACACACACACACACACAAGGAGTAGCACTAATTTTGT	TAGCACTAATTTTGTTCCATGAAACATGAAAGGCTCTTATGGAATGCAAACTTCATAGACCTAGGATC
CAGGAAGTGTGTGTGTGC	64.438	GCTTCTATCTTTGTTCTTACG	63.079	114	(TG_27_62)()MSQ-M01247R:134:000000000-AGGC8:1:1108:11170:20199	TGCAGGAAGTGTGTGTGTGCGCGCGCGTGTGTGTGTGTGTGTGTGTGTGTGTGTGTGTGTGTG	TGCCACCCACAGATTTGGAGATCATGAAAGACGTAAGAACAAAGATAGAAGCTGATGTAACTTCAGAT
CAGGAATAAACTCAGATGG	61.867	GTGAGAAAATGTTCATTCC	61.395	124	(AG_49_62)()MSQ-M01247R:134:000000000-AGGC8:1:1101:13776:1431	TGCAGGAATAAACTCAGATGGTAGCTTTTTTGTGTGGTTTCATTTTTCCTCTCTCTCTCTCTC	CTCATCTCAGATGTATAATCAAGTAGTAAATCAGAAGGAGATTGGAATGAACATTTTCTCACAAGATC
CAGGACACTGTAACACTCC	61.637	ATTATGAAGAACTTTATGCC	60.771	97	(TG_27_40)()MSQ-M01247R:134:000000000-AGGC8:1:2104:17038:10742	TGCAGGACACTGTAACACTCCCCCCGACACACACACACACAAGAACTGGAGTTACAGGCAGTT	GTTTTCTGGTTTCCGGGCATAAAGTTCTTCATAATGTTCCCTTATTTTGTTTTTAGTTTTATAAGATC
CAGGATAGTCAGGATCTACC	62.249	TCTGGTTAGCATTATGTACG	62.951	123	()(ACAG_7_18_ACGT_34_45)MSQ-M01247R:134:000000000-AGGC8:1:1119:13355:9892	TGCAGGATAGTCAGGATCTACCTTAAGGCGTCCACAGATGGCCTGTCACTGAGAGTGGTCATG	GCTAACCAGACAGACAGATACAACGCAGAACTTCGTACGTACGTACATAATGCTAACCAGAAATGATC
CAGGCTAGCAGTATGTAGC	62.865	AATACAGTTAGACATACTTGTGC	61.662	111	()(ATAC_10_21)MSQ-M01247R:134:000000000-AGGC8:1:1117:24673:12894	TGCAGGCTAGCAGTATGTAGCTACTCTAAACATGTCGAATCGAAAACTTATGCAACTGGGTGC	TTTCAAATTATACATACATACCTATTGCACAAGTATGTCTAACTGTATTCAGCAGCTTAGTAGTGATC
CAGGCTTATGTATCAGGG	63.187	TGGGTCTTAGTCTATTCACC	62.997	121	()(TTTG_13_24)MSQ-M01247R:134:000000000-AGGC8:1:1103:15494:4794	TGCAGGCTTATGTATCAGGGGCTCAGCTTGTCAATTGGGACGTGCCTAAATATTTAACCTAAT	TCTTTTTTGTTTTGTTTGTTTGTTTTTTAATGTCACAGGGGTGAATAGACTAAGACCCAAAATTGATC
CAGGGAAATGGATAATACC	63.918	CAATTAGCCATTATTCAGC	63.069	101	(TTTG_40_55)()MSQ-M01247R:134:000000000-AGGC8:1:2118:25962:6641	TGCAGGGCTGGTAGAGCCAGGGAAATGGATAATACCTTTTTTGTTTGTTTGTTTGGATTTTTT	TTGGGGGACGAATGACATGCATTGATGGCACGAAGGCTGAATAATGGCTAATTGTCCAAGAAAGGATC
CAGGGTGTTTTACAATGC	63.961	ACCATCTCATTGTCAACC	61.998	71	()(ATG_1_21)MSQ-M01247R:134:000000000-AGGC8:1:2115:14750:15249	TGCAGGCGTACTGTGTACGTTTGGAGTGGAAGTGTTCAGCTCAGGGTGTTTTACAATGCTTTA	TGATGATGATGATGATGATGACGATGATGAGGTTGACAATGAGATGGTGGACTGGAATGTGGCGGATG
CAGGTACAAATGTGATATGC	62.496	TGGTAATATCTAAAGTATCTCACC	62.7	88	(ATTT_50_61)()MSQ-M01247R:134:000000000-AGGC8:1:1106:21028:20326	TGCAGGTACAAATGTGATATGCAAAAGTATATGCAGACAAAATACACATAATAAATAAATAAG	TGGGTGAGATACTTTAGATATTACCACATGTGACACCCACGAAAAAAATCTATGACATAAGGAGGATC
CAGGTACAGCTGTAAGAGG	62.127	CCCTGTGTGTATGTTAAGG	62.608	118	()(AGC_14_25)MSQ-M01247R:134:000000000-AGGC8:1:1109:24017:9207	TGCAGGTACAGCTGTAAGAGGAGTTAGATGAGGTGTGCCAAAAGCATGTGCCGATGCCGGAGT	AGACGGATATATTAGCAGCAGCAGCGGCATCAATAGGCCTTAACATACACACAGGGTAAAGCAAGATC
CAGGTATTTAAATGCACG	62.069	GTTACCCCTAACACTATCG	61.559	123	()(ATTT_18_29)MSQ-M01247R:134:000000000-AGGC8:1:2116:13540:18487	TGCAGGTATTTAAATGCACGAAGATTCTAACGTCAACTGACATTTACGAAAATGGACATAGAT	TTTATTGTACAAATATCAATAAATAAATACACAGTACAAACACGATAGTGTTAGGGGTAACAGTGATC
CAGGTCATAGGTGTTTCC	62.277	TGGTGAATATTGATTAATGG	62.482	115	()(ATTT_2_13)MSQ-M01247R:134:000000000-AGGC8:1:2103:14363:22652	TGCAGGTCATAGGTGTTTCCTATCTTATGTAGTGGAAGAATTAAACATCAAATCAAACAAACC	TATAAATAAATAATTTTACTTTTTACATTGAAACCATTAATCAATATTCACCAATCCATGTAGGGATC
CAGGTTGTTAGAATGAACC	61.784	AGGTGCTGTAGGTTATCC	61.538	110	(AAATC_37_51)()MSQ-M01247R:134:000000000-AGGC8:1:2110:14952:2533	TGCAGGTTGTTAGAATGAACCTAATAAAACAATGAACAAATCAAATCAAATTGTGTGTGTAAT	CCTACTAACATTATTGTTAATATCATTATCGGATAACCTACAGCACCTTGTCCGGTAGTGAATCGATC
CAGGTTTTAACTAACTGGG	62.001	TGATGTCATAGAGTAAACCG	62.18	108	()(ATTT_13_24)MSQ-M01247R:134:000000000-AGGC8:1:1105:18993:4848	TGCAGGTTTTAACTAACTGGGATGAAAACGTGTGTGCTCACGTAGTCCTGTCTTCTATCTGTA	CAAGAAGGAACCATAAATAAATAAACCGGTTTACTCTATGACATCACGAAGATATTTAACTGTTGATC
CAGTAAACTTCAACATACACG	62.044	TTCATTTCAAGTATTCATCC	61.432	111	()(TTTC_2_13)MSQ-M01247R:134:000000000-AGGC8:1:2114:24546:3934	TGCAGTAAACTTCAACATACACGAGGGAAAAAACGAGGTTTTCTAATATAAAACAATGAGCAC	TAAAGAAAGAAAGTAAGGAAGATATGCAAGGATGAATACTTGAAATGAAGACAATGAAAGAATGGATC
CAGTAAATGAACTGTGATGG	62.221	AACTATTTCGTAACCATAGC	61.058	125	()(ATTT_25_36)MSQ-M01247R:134:000000000-AGGC8:1:1110:7108:23820	TGCAGTAAATGAACTGTGATGGCTTGTGTTTTAAAAAAATCCGGTTACAGGAAACAAAGAGCA	CTTAAACATCAGTTTAAGATAGTATAAATAAATAAACGTATAAGCTATGGTTACGAAATAGTTCGATC
CAGTAAGGTGTTTCTCTCG	62.049	TCATCCATTACTGTTGACG	63.56	112	()(ACTG_5_20)MSQ-M01247R:134:000000000-AGGC8:1:1118:18208:24144	TGCAGCGAGGGGTGACAGCAGTAAGGTGTTTCTCTCGGGTAACCAGCATGTGCAGCGATGCTG	TGTAACTGACTGACTGACTGATGACATATGAGGATTGAGACAGTTGACGTCAACAGTAATGGATGATC
CAGTACCTTTCCTTTTACG	62.224	TAACTAATATCCTCCTACCG	60.985	115	(AGTC_27_38)()MSQ-M01247R:134:000000000-AGGC8:1:2115:12634:21989	TGCAGTACCTTTCCTTTTACGATATACAGTCAGTCAGTCTTAAGTTTCCAAGTGGGAGATTCA	AGGTTTAATTTTCATACAAATTAAGGACGAAAACGGTAGGAGGATATTAGTTACAATCTATCCTGATC
CAGTACTAGGTGAATTCGC	62.331	GTATGTTTTCACAATCATGC	62.351	110	()(TG_10_23)MSQ-M01247R:134:000000000-AGGC8:1:1107:5346:18414	TGCAGTACTAGGTGAATTCGCAAAAAGTGTGAGTTTCATCAGATTTACCAACACCCAATTATA	CTGTGTATATGTGTGTGTGTGTGCGTGTGCATGATTGTGAAAACATACAGTTGATAAAGAGAATGATC
CAGTAGAAGAAACCATCTCC	62.62	GGTTTGTTAACACTTAATCG	61.902	123	(TC_44_63)()MSQ-M01247R:134:000000000-AGGC8:1:1117:25502:17460	TGCAGTAGAAGAAACCATCTCCTTTCCTCTCTCCCACCTTCCTTCTCTCTCTCTCTCTCTCTC	TTCAAATTATTGAATTTAAGTGGCTTTGTGGACGCTGTAGACGATTAAGTGTTAACAAACCTCAGATC
CAGTAGAAGCTTCAGACCC	63.821	TACATCTTAGTTGCTCTTGC	62.134	111	()(TG_1_14)MSQ-M01247R:134:000000000-AGGC8:1:1105:13066:24164	TGCAGTAGAAGCTTCAGACCCAGGCTGGGGACCAGATGTGGCCCCATCACCATCCTAGCAAAC	ACACACACACACACGTCCATGCACACAGAGCAAGAGCAACTAAGATGTAAGAGTGAGAACTACAGATC
CAGTAGAGAATGAATTGTGC	61.715	ATCAACAAAACCTTAGTCG	61.975	129	()(ACT_28_42)MSQ-M01247R:134:000000000-AGGC8:1:1102:15258:17748	TGCAGTAGAGAATGAATTGTGCGCATCATGCTAATAATTGATTGATTCTGTCGTCAAAGATTT	AATCCAAGTATGCTGAACACTTCCTAAAGTAGTAGTAGTAGTTATATTCGACTAAGGTTTTGTTGATC
CAGTAGCAATTGAAAAGG	61.029	TGCGATATAGATTAGAGTCC	61.178	122	()(AATG_14_25)MSQ-M01247R:134:000000000-AGGC8:1:1112:14494:10700	TGCAGTAGCAATTGAAAAGGTTCTAGAATATGTGACAAAGTATCACTTTACAAATGAACATAG	AACAGAATATAAAGAATGAATGAATCGGTGTTACTGCGAAGGACTCTAATCTATATCGCAAAACGATC
CAGTAGCAGTTACATTGGC	63.236	CAGCAATACTATTAGCAACG	63.311	115	()(ACT_3_14)MSQ-M01247R:134:000000000-AGGC8:1:2111:8096:21443	TGCAGTAGCAGTTACATTGGCCGAACAGAAAGAAGGGCCTACCTACGATTTAATGAACATGTT	ATCTACTACTACTATTGCACCATCTATTGACGGCGTTGCTAATAGTATTGCTGAGTTCCACTACGATC
CAGTAGCTCTCCAGTTCC	61.768	TTAAGTATCAGTGGTGATGG	61.948	112	(AAAAC_37_51)()MSQ-M01247R:134:000000000-AGGC8:1:1111:25834:21547	TGCAGTAGCTCTCCAGTTCCTGGGTTGCTGCTCCCGGTTTTGTTTTGTTTTTTCTTTCTTCCC	GTGTTCCCCTATACCACTTGCTGAGTGGTTCCATCACCACTGATACTTAACTAGAAATATGCACGATC
CAGTAGCTGTCTGTAACACC	61.494	CTATTGCAGTGATTTATTGG	62.612	116	(TG_41_52)()MSQ-M01247R:134:000000000-AGGC8:1:2101:9932:12610	TGCAGCTCCTGCCCAGTAGCTGTCTGTAACACCCCCCCCCCACACACACACACTCATCAGTAT	ACATTTAAATTGCGTGCTGATGCGCGACACTGTGACTTGTATATGCCAATAAATCACTGCAATAGATC
CAGTAGTTCTCCAGTTCTCC	62.356	GAGAGACAGGTAGATAGATGG	61.298	121	()(ACAG_17_28)MSQ-M01247R:134:000000000-AGGC8:1:2106:24706:21086	TGCAGTAGTTCTCCAGTTCTCCAGTTTTGCTATAAAAACGCTAACCAGATTAAACAAACTTAA	ATTACTGGATCTATAAGTCTGTCTGTCTGTTTGTTTGTCCATCTATCTACCTGTCTCTCCGTCTATCT
CAGTATATTGATGAGACACCC	62.85	AAAGTGACAGACAGACAGG	61.206	85	()(ACAG_13_24_ACAG_37_48)MSQ-M01247R:134:000000000-AGGC8:1:1101:21535:1509	TGCAGTTCTCGTATTTACTGAATCTGTTTTTACAGTATATTGATGAGACACCCTTCTTTTTAG	TATCTATGAGTCTGTCTGTCTGTCCATCTGTCTACCTGTCTGTCTGTCACTTTGTCAGTCTGTCGATC
CAGTATCACCTACGAATTCC	63.589	ATCTTGATTTCTTCCATCG	64.158	114	(AT_27_38)()MSQ-M01247R:134:000000000-AGGC8:1:1105:23549:22075	TGCAGTATCACCTACGAATTCCAGACATATATATATATCTTTGGTACATACATTGCTTATAAC	CTACAGACCTCCCGATAGATGTCAATCCACCAACGATGGAAGAAATCAAGATGGCCATCAGACAGATC
CAGTATCATTCAGTATCATGC	61.313	TCTACTGAAGTTATTTTGCC	61.541	110	(ATTC_23_34)()MSQ-M01247R:134:000000000-AGGC8:1:1114:7612:16683	TGCAGTATCATTCAGTATCATGCATTCATTCATTTAAAATTCAGAAATATAGACCGAATAAAA	AAGTGGAAGAGTTCATGAATTTTTACTTGGCAAAATAACTTCAGTAGATTGAAACTTACTGGGAGATC
CAGTATGCTTGGATATAAGG	61.839	CATCTGACTTTTGTGATGC	63.08	130	()(ATT_10_21)MSQ-M01247R:134:000000000-AGGC8:1:1107:11851:8600	TGCAGTATGCTTGGATATAAGGTGGGTCCACTTATGGAGTTATCATGTCAGTGTTGGGGATGT	TTTTTTATCATTATTATTATTACTATAACCTTGAAAGTGTTTACGAAATGCATCACAAAAGTCAGATG
CAGTATTAGCAGTTTTGACG	62.788	GATAAAATTTCACGTTTAGG	61.559	85	(AT_25_44)()MSQ-M01247R:134:000000000-AGGC8:1:2119:6329:12656	TGCAGTATTAGCAGTTTTGACGGATATATATATATATATATATAACATGCTTTGTCAGTAAAT	TCACCTAAACGTGAAATTTTATCTATTGTGTATTGAATTTACTGTACTTCTTTAGACTTTGTATGATC
CAGTATTAGGAAATACAATGC	61.145	ATCTTAGTCCCATTATCCC	62.472	129	()(ATGT_35_46)MSQ-M01247R:134:000000000-AGGC8:1:1115:2895:17556	TGCAGTATTAGGAAATACAATGCTACTAAAAAACTGCATTTTACCAGCGTTTTCACCAAAGAG	ACAACAATATAATCCAACAGGAAGTAATGAGGTTTATGTATGTATGAGGGGATAATGGGACTAAGATC
CAGTCACTTCACTCATGG	60.302	CTTAAGTCAAAGTTCCTCG	61.891	120	(TG_23_62)()MSQ-M01247R:134:000000000-AGGC8:1:1118:14414:18987	TGCAGTCACTTCACTCATGGTAGTGTGTGTGTGTGTGTGTGTGTGTGTGTGTGTGTGTGTGTT	AAAGTGGCTGCCCTACACTTGAATGCCAGCAGAAATGGCCGAGGAACTTTGACTTAAGGATGAAGATC
CAGTCAGACATATTGGTCG	62.986	ATCTCACACTCACTCACCC	63.362	129	()(AGTG_3_30)MSQ-M01247R:134:000000000-AGGC8:1:2110:10117:8608	TGCAGTCAGACATATTGGTCGTTTGTTGTTGAATCTGTTGAAACAAGTTAATGCTGATTACCG	GTGTGAGTGAGTGAGTGAGTGAGTGAGTGAATGAGTGAGTGGGTGAGTGGGTGAGTGAGTGTGAGATC
CAGTCAGTAGGAGCATAGG	61.896	TCTATCTATGTATCTATCTATCTATCTACC	62.123	105	()(ATAG_1_12_ATAG_17_32_ATAG_53_64)MSQ-M01247R:134:000000000-AGGC8:1:1104:10262:10605	TGCAGTCAGTAGGAGCATAGGCAGAGACAACGGCATGTGTCCCTATCTTTACGAGTCCTTACC	AGATAGATAGATAGGTAGATAGATAGATAGATACATAGATAGATAAATCAGGGATAGATAGATAGATC
CAGTCAGTGAGGACATAGG	61.726	ATCCTTTATTATTGCATACC	60.905	129	()(ATG_10_24)MSQ-M01247R:134:000000000-AGGC8:1:1107:10654:19627	TGCAGTCAGTGAGGACATAGGCAGATACGACGAAGAGGCAACGACGAGTGTCCCTATCTTTCC	CATTGTTGTTGATGATGATGATGAGATTATTCAATTGTAGATTTCTAGGTATGCAATAATAAAGGATC
CAGTCAGTGGTAGCATAGG	62.586	AGCCTAGATTTACAACTGG	61.405	116	()(ATT_21_32)MSQ-M01247R:134:000000000-AGGC8:1:1111:21468:23265	TGCAGTCAGTGGTAGCATAGGCAGAGACAACAAAGAGACAACGGCGTGTGTCCCTATCTTTAC	ATATCAGTCACGAAATACAAATTATTATTATTCTACCAGTTGTAAATCTAGGCTGTTCGCAGTAGATC
CAGTCAGTGTGAGCATAGG	62.958	TCATGGTTGTTTTGTTACC	63.015	111	()(ACTG_1_12)MSQ-M01247R:134:000000000-AGGC8:1:2107:3409:17038	TGCAGTCAGTGTGAGCATAGGCAGAGACAACGGCATTTGTCCCTATCTTTACGAGTCCTTACC	ACTGACTGACTGAATCTACGTGGTCGAAAAGGTAACAAAACAACCATGAGCAAAAGCCCATTAGGATC
CAGTCATTATAATCGATTCC	61.256	AGAAAACAAGTGAAGTTGC	61.778	101	()(ATT_4_15)MSQ-M01247R:134:000000000-AGGC8:1:2115:18169:23272	TGCAGTCATTATAATCGATTCCGGTTAACAGTTTTACAAATTGAAATGGCTAATCCCATTTAA	AAGATTATTATTATTGTTGAGCAACTTCACTTGTTTTCTGTGTTCTTAAGTCAGTAGACTGTAGGATT
CAGTCCTAAAACAGTAGACG	61.434	ACAGCAGACAGTAGAGTGG	61.548	94	(ACAG_43_54)()MSQ-M01247R:134:000000000-AGGC8:1:1108:15175:22105	TGCAGTCCTAAAACAGTAGACGACAACGGCAGCAGTGCCTTGAGACAGACAGACCACCTTCAC	ATTTCACTGGTTACCACTCTACTGTCTGCTGTGGGTCTGGGGGCGGGTGGAGGGAGGCAGGATAGATC
CAGTCCTTTCAGTAAATCG	62.328	AGCCATAAATCTAAAATGG	61.95	122	()(AGTT_2_13)MSQ-M01247R:134:000000000-AGGC8:1:2105:26075:4862	TTCAGTCCTTTCAGTAAATCGGTGAGGGGTTGCAACAAGTGTGCACAATGAAGAACAAAGAGC	CTAGTTAGTTAGTCAAGCTGTAATTAAACTTCATATATTTGCCATTTTAGATTTATGGCTCGTTGATC
CAGTGAGTGATGTCTTCCC	64.271	TCTTCTGGCACTTACAGG	63.396	118	()(AG_1_12)MSQ-M01247R:134:000000000-AGGC8:1:1113:22280:20186	TGCAGTGAGTGATGTCTTCCCTTTTGGAGTCTGCATCTTCCTTCTGTCTTAAACATTTGCTTC	GAGAGAGAGAGAGTATGTGTGTGCTTGTGTGTGCTGTGCCTGTAAGTGCCAGAAGAGGGAGTGTGATC
CAGTGGTAAATAATCCCC	62.222	CAATCTATGCTTCACATGG	63.489	124	()(ATTG_22_33)MSQ-M01247R:134:000000000-AGGC8:1:1118:9512:22337	TGCAGTGGTAAATAATCCCCAAAATAAATAGTTGCATAGGTTCTTGATATTGATGTTGACCAT	ACTTCATTAAAGCCTTATCTCCAATCAATCAATGCCTGTTAACCCATGTGAAGCATAGATTGCTGATC
CAGTGTGACAGAATTCACC	62.291	GATCTGCTTCTGTATGCC	62.71	130	()(ATT_34_48)MSQ-M01247R:134:000000000-AGGC8:1:1106:23337:9664	TGCAGTGTGACAGAATTCACCGAAGTTGATACATATTCATTTTTCAAAGTTACAAACGTGTCA	AAATACTACTTGGGAAGAAACGATTATCATTGTTATTATTATTATTATGAGGCATACAGAAGCAGATC
CAGTGTTCACTTTATCTGCC	64.399	GTCGTTTGTGCATTATCC	63.676	118	(ATT_29_40)()MSQ-M01247R:134:000000000-AGGC8:1:1114:15953:3057	TGCAGTGTTCACTTTATCTGCCCTTGCGATAATAATAATATCCTATCTTTACGTATTTGTTAC	GTCCCTATCATTCTGAGATTTTACTACACACTTCAGACGGATAATGCACAAACGACTTGACAGGGATC
CAGTGTTTATCGTGATGG	61.356	TGTTCTACATATCTTATTGGC	61.168	110	()(AGGG_10_21)MSQ-M01247R:134:000000000-AGGC8:1:2104:22270:16172	TGCAGTGTTTATCGTGATGGACAGCTCTTGAACGGCACACTAATCCACATGTCTAAACCCACC	GAAATAAAAGGAGGGAGGGAGAAAAAAGCCAATAAGATATGTAGAACACACTTGAAAACATGTAGATC
CAGTTAATCAAACTTCTTACC	60.204	CGTAACTATAGCAATCTGC	60.467	123	(ATC_29_40)()MSQ-M01247R:134:000000000-AGGC8:1:1102:25512:14445	TGCAGTTAATCAAACTTCTTACCATGACTCATCATCATCAAATAACCCAATAAATAATACCGC	CCAAAAGTCTCAGCTTTTACCCGGGACTACTGTTCTCCAGCCGCAGATTGCTATAGTTACGGTAGATC
CAGTTATTTAGCAAAACAGG	62.4	TCTCTTATCAATCACACAGC	61.755	91	()(TGC_1_12)MSQ-M01247R:134:000000000-AGGC8:1:1107:11728:14242	TGCAGCGTTTACCAATGGGCTACTGAGTCCTGACAGTTATTTAGCAAAACAGGTGGGGATACA	GCTGCTGCTGCTTCCTTGTCCGTCTTCATCTGCATTTGTTGCTGTGTGATTGATAAGAGAGGAAGATC
CAGTTCCTTGTTAGACTCG	62.049	TGGAAAGAATCTTAGACTCG	63.653	95	()(ATT_1_12)MSQ-M01247R:134:000000000-AGGC8:1:1119:19593:22277	TGCAGATTTTAGGCACAGTTCCTTGTTAGACTCGAACATTACAAAAAAGTCGCACATTAAGAC	ATTATTATTATTTCTCGAAGTGCTTGCGAGTCTAAGATTCTTTCCAAAATTGACTAAACCGAATGATC
CAGTTCTCTTGCCTTAGG	62.614	CTAGAATCAGGAGTTCAAGG	62.913	112	(TTTG_33_44)()MSQ-M01247R:134:000000000-AGGC8:1:1119:13996:4429	TGCAGTTCTCTTGCCTTAGGCTCTTATGGTCTTGTTTGTTTGTTTTTGTTGTTTTAATTTACT	AACTCAGACTGGCTATTTTACCAAGTATGGCCTTGAACTCCTGATTCTAGTTCCCAAGTACTGGGATC
CAGTTGAAATGTTACTATCG	59.707	CTAAATAATAGTGAATGTCTACC	58.89	90	(AGTTT_37_51)()MSQ-M01247R:134:000000000-AGGC8:1:1117:10216:18741	TGCAGTTGAAATGTTACTATCGACATAATTGCTCTAAAACTAAACTAAACTAGTTATCATAAC	AGTATGGTAGACATTCACTATTATTTAGTTAGTGAGTATTCAACTGAAAGTTTGGAGATAATAAGATC
CAGTTGATTTTCATAAGTGC	62.214	AATCGACTATATGCAATGG	62.763	68	()(ATT_8_19)MSQ-M01247R:134:000000000-AGGC8:1:1111:5543:20795	TGCAGTCTCTTGGGGTCGTTACGCCTGAGACGAAAGACGTGCAGTTGATTTTCATAAGTGCAT	ATAAATCTATTATTATTATAACTGCACCATTGCATATAGTCGATTGTGTGCATAAACGATTGGTGGTC
CAGTTGTTGTTGTTGACG	62.202	CTTTATCTGAAATTTTAGCC	61.183	113	(AAC_5_16)(TTG_4_15)MSQ-M01247R:134:000000000-AGGC8:1:2101:8650:21127	TGCAGTTGTTGTTGTTGACGTTCTTCTTGGACGGCTAAAATTTCAGATAAAGAGAGAAATAAT	GCAGTTGTTGTTGTTGACGTTCTTCTTGGACGGCTAAAATTTCAGATAAAGAGAGAAATAATAGGATC
CAGTTTGCATCTATCACC	60.557	ATTCATATTACCAATTACGC	61.711	120	(TTC_29_40)()MSQ-M01247R:134:000000000-AGGC8:1:1102:26015:6821	TGCAGTTTGCATCTATCACCTTTTTGTATTCTTCTTCTTCAACAAACATTTGTTTATTGCTTT	CACTGATTAATTAATAATTATTGTTGTGGTGGTTACTGGCGTAATTGGTAATATGAATGAGTGGGATC
CAGTTTGTTTCTATTCTATATGC	62.073	CACTGTATTGTGAGCACG	62.299	101	(TG_45_56)()MSQ-M01247R:134:000000000-AGGC8:1:2115:20966:22406	TGCAGTTTGTTTCTATTCTATATGCATGAGTGTTTTTCCTTCACGTGTGTGTGTGTTTGTGTG	TAGTATAAACGAGGCCTATTTCGTGCTCACAATACAGTGCCAGCCTCTGCCTGCGGTGTGCTGGGATC
CAGTTTTAAGAATTTTGGC	62.56	TGTGTGTGGTATTTAGATGG	62.615	109	()(ATAG_1_20)MSQ-M01247R:134:000000000-AGGC8:1:1104:7300:18486	TGCAGTTTTAAGAATTTTGGCACCATCGGGATAATCGCTAATTTCGGATTTATTTTCATCTGG	GATAGATAGATAGATAGATAGATCGTTCCATCTAAATACCACACACATCTTGGACTGATGCTTTGATC
CAGTTTTCTGTTTTAAAAGG	61.716	TGTAATCCACAAAGCTAGC	63.103	123	(AAAC_22_33)()MSQ-M01247R:134:000000000-AGGC8:1:1119:25843:16049	TGCAGTTTTCTGTTTTAAAAGGTTTGTTTGTTTGTCTTGTCCCTCCTCCCCTACCTAACATGG	CATAAGAAACCTGTATATTTCATTCATTTGAGAATTACTGTAGCTAGCTTTGTGGATTACAATGGATC
CATAAACAGAGACAACAAAGG	63.685	CACGCTCTAAACTTCACG	64.491	98	()(ACGT_14_25)MSQ-M01247R:134:000000000-AGGC8:1:2113:18235:2805	TGCAGTCAGTGGGGGTGGGGGCATAAACAGAGACAACAAAGGCATCGGCGTGTGTCTCTATCT	GACCGATTAGACAACGTACGTACGTTAAAAGCTCCAACGTGAAGTTTAGAGCGTGGTTTCAGGAGATC
CATAAGACCAATCTTTGTCC	63.521	TTTGGTACAGTACTACTAACTAACC	62.313	110	()(ATTT_17_28)MSQ-M01247R:134:000000000-AGGC8:1:1108:11416:20265	TGCAGCCTATCATAAGACCAATCTTTGTCCTCGTCGTTGGTGGGTGCATAACATTGGATAATG	AGTTTTTTAGAGCAGTTTTATTTATTTAAGTGGTTAGTTAGTAGTACTGTACCAAAGAGTACTTGATG
CATACATTTAAGCAGATTGC	62.763	CAGTTGATATATCATACAAGAATAGG	64.331	94	()(ACT_7_18)MSQ-M01247R:134:000000000-AGGC8:1:2102:16837:8167	TGCAGTATATTCGGAGTTAGGAAAAAGGTGATTCATACATTTAAGCAGATTGCCAGATGAAAT	ACTCAGCTACTACTACTACTGATGTGATGGTCATTTACCTATTCTTGTATGATATATCAACTGAGATC
CATAGCAGGTTGATTTGC	64.215	ATCCTAACGCAAATATGG	63.292	116	()(TTG_1_18)MSQ-M01247R:134:000000000-AGGC8:1:2105:16999:12821	TGCAGCTGCAGCAGCCATAGCAGGTTGATTTGCACCAGAAAGTGATGGCTGAACTATCCCTTG	TGTTGTTGTTGTTGTTGTTGGATACGTTGTTGTAACTCAAGTTCAACGCCCATATTTGCGTTAGGATC
CATATAAGTGGTCTTTGTCG	62.131	CAGTTCGTATGACTTGTAGC	62.017	110	()(AATT_17_28)MSQ-M01247R:134:000000000-AGGC8:1:1102:15079:13643	TGCAGCCTCGCATATAAGTGGTCTTTGTCGTCTTCGTGGCTATCGTTGGTGAGTGCATAGCAC	TGATAAACTATCAAAATTAATTAATTAAATTGTTGAGCTACAAGTCATACGAACTGACAGTTTTGATC
CATATACGCTTAGTGATTACC	61.215	TCTCCTCCTATTACACAACC	62.997	114	()(AGTGG_12_26)MSQ-M01247R:134:000000000-AGGC8:1:1108:7414:6959	TGCAGATTAGGCATATACGCTTAGTGATTACCAGTAGAATATATCGGTGTTGAAGTGAATAGA	TGAAGTAGAAGGGAGTGGAGTGGAGTGTGGGAATGACAGAAGGTTGTGTAATAGGAGGAGATGCGATG
CATATCACGTGTTTATAATGC	62.352	GCCTGTCCATACTTTACC	62.105	96	()(TTTG_1_12)MSQ-M01247R:134:000000000-AGGC8:1:1118:17376:16001	TGCAGCTTCGTAATTTTAATGTTTCGCATATCACGTGTTTATAATGCACTCAATGCCCCAGCT	TGTTTGTTTGTTCTATGCACTCTGTGTCAGGCTTTGTTTTGGTAAAGTATGGACAGGCAACTGTGATC
CATATTTACTTTACCTTCGC	61.839	GATCACTATTTTGTTTACTCG	60.798	117	()(TG_1_12)MSQ-M01247R:134:000000000-AGGC8:1:2107:20360:10141	TGCAGTATATATTTACATATTTACTTTACCTTCGCAAAGAAAAATATACAGAATAAAGCACCC	CACACACACACACCAAGAAAAAAAAATCACAGCAAAAAAATATTTTTCGAGTAAACAAAATAGTGATC
CATCAACTGGTAATGATGG	63.014	GATTTACAACTGATGGTGG	62.232	79	()(AGG_13_24)MSQ-M01247R:134:000000000-AGGC8:1:1114:15874:21196	TGCAGCAGCCGCAGCTGCCGCCGCCGCAGCTTCAGCATCAACTGGTAATGATGGCGCCAATGA	TGGTAGTTATCGTCCTCCTCCTCCACCTCCACCACCATCAGTTGTAAATCCAGCAACTATCCCAGATC
CATCAAGACAACAACAGC	61.117	CATACACTCATATATATACAAGTGG	61.214	79	(TTG_34_45)()MSQ-M01247R:134:000000000-AGGC8:1:1113:14307:7525	TGCAGCTGCCCTGGCATCAAGACAACAACAGCAACAACAACAACATTATCATAATCTTAATCG	CAATCCACTTGTATATATATGAGTGTATGAAAGGACAATAGTTGACATTTCGATTTCCTCCATCGATC
CATCACACTTCACGATCG	64.786	TGAATAGTGAATGAGTTATTGG	63.144	84	()(ACTC_6_17)MSQ-M01247R:134:000000000-AGGC8:1:2111:8771:6204	TGCAGCCGTTTCCATCGCTTTTGCATTTGCCACCCATCACACTTCACGATCGAGAGGAGGACG	TCAAACACTCACTCACTCATCCATCCACCAACCCAATAACTCATTCACTATTCATACCATTAGTGATC
CATCAGTGTGCTCATTGC	64.967	CGTCAATTCTAACAGTCTAGG	63.121	94	(ACTC_49_60)()MSQ-M01247R:134:000000000-AGGC8:1:1103:26260:6421	TGCAGAGAGGTGGCCCATCAGTGTGCTCATTGCACAAACCTGAGGACCTGAGTGAGTGAGTAT	ATTGACTGCTCTTCAGTGTCACAACCTAGACTGTTAGAATTGACGGCATTGGTGATAATTGTGTGATC
CATCATAAATGTCACAGTGG	62.679	GTTACCATCAACAACAACC	62.147	98	(ATTG_49_60)()MSQ-M01247R:134:000000000-AGGC8:1:1101:17729:14390	TGCAGTGGTCTTTTTTTAACACATCATAAATGTCACAGTGGATGCAGCATCAATCAATCAATT	GGCTAGATATCGGCTGATTTGTTCGCTTCCATAGAAGGTTGTTGTTGATGGTAACTGGTCAACGGATC
CATCCACACTGCAATAGC	64.49	GATCTGTTAATGTATGACTTGC	62.522	115	(ACAGC_39_53)()MSQ-M01247R:134:000000000-AGGC8:1:1102:5241:17190	TGCAGAAGGTGCCAGTCCATCCACACTGCAATAGCACATGCTGTGCTGTGCTGAGACACCCGT	TCAGCGAGTTCACACAGGAGAGACACTTTTACATGGACTAAACGTGGCAAGTCATACATTAACAGATC
CATCGCAAATTAGAATACG	63.996	CGTATTTTGTGAGATTTCG	63.477	107	(ATGT_51_62)()MSQ-M01247R:134:000000000-AGGC8:1:1118:20545:11401	TGCAGATAGCATCGCAAATTAGAATACGAAAATTGATATATCTAGAATTCATGTATGTATGTA	TTCGGAAATATGCGCGTATATATTTTTTTCGCACGAAATCTCACAAAATACGATGAAACTTGCCGATC
CATCGTACTGCTGATACC	60.644	GATTGAAATTTTCTATGAGG	60.785	112	()(ATT_26_37)MSQ-M01247R:134:000000000-AGGC8:1:2110:4162:12895	TGCAGTGGATACCATCGTACTGCTGATACCTTGCTTATATGTATGAGTGACGATACCTGAAAA	TGAAGTAATTCAATAGCTTTTAGATTAATAATAATAACGTCCTCATAGAAAATTTCAATCAACTGATC
CATCGTTGACAAAGTTACC	62.696	TACAATTTCAACAGCAGC	61.915	98	()(TTG_22_36_TGC_40_51)MSQ-M01247R:134:000000000-AGGC8:1:1102:25273:15386	TGCAGCAGTTCCACCAGGCCCTGCCGCTGCCATCGTTGACAAAGTTACCATTGGCGTAGCTGA	AATTGTTGCTGTAAAACTTGCTGTTGTTGTTGTTGTTGCTGCTGCTGCTGCTGTTGAAATTGTAGATC
CATCTAAATATACTGCAACTCC	62.491	ACCACTGTCACCACTACC	61.757	80	()(AAC_2_13)MSQ-M01247R:134:000000000-AGGC8:1:2113:22495:9878	TGCAGGTGATTTGCTGACAACCAAAATGTCATCTAAATATACTGCAACTCCTTTGATATCAGA	GGTTGTTGTTGTTATAGTGATGGTGTTGGTAGTGGTGACAGTGGTGGTTTTTTTTGTATTAGATGATC
CATCTCTACATGGAGAGACC	62.586	CATTCAGAAGTCCAGTCC	61.904	97	(AAAG_51_62)()MSQ-M01247R:134:000000000-AGGC8:1:2105:27006:9608	TGCAGGACATCCATCTCTACATGGAGAGACCCTATCTCAAGGGAAAGAAAAAAGAAAGAAAGA	TGACCACCCTGGGGAAGGGCCTTTGTGGACTGGACTTCTGAATGGCGGCCATAATATGGCTTTTGATC
CATCTGAACTTTCTACTGC	59.138	GATCTGATGCTCTCTTCC	61.099	96	()(ATTT_5_16)MSQ-M01247R:134:000000000-AGGC8:1:2111:5374:5289	TGCAGAATGTACCAACAGGGAAGGCGGAAATCAAAGCATCTGAACTTTCTACTGCACTCTGAC	GATTTATTTATTTATTATATGTAAGTACACTGTAGTTGTCTTCAGACACAGGAAGAGAGCATCAGATC
CATCTTAACTGAAGGAAGG	61.434	AATTGGTGATTATATTGTGC	61.777	110	()(ATAC_17_28)MSQ-M01247R:134:000000000-AGGC8:1:2119:9232:13405	TGCAGTGATGCTGCCATCTTAACTGAAGGAAGGGGTTAAAAAAGATTGACCCGAAGAATGTCA	CAGATTCTATGTTGTACATACATACATATTTTCTCAAACTGCACAATATAATCACCAATTGAGAAGAT
CATGATGTTCTTTCAAACG	63.632	ATCGTTATTCATTTGTTTCC	63.605	91	()(AT_27_38)MSQ-M01247R:134:000000000-AGGC8:1:2114:14721:4196	TGCAGTAGCAAAAAGTTAATAACTTTGGTTTCTGTAGAGTCATGATGTTCTTTCAAACGGTTT	TAAGTAAACAAATAGGTGCACAAGGGTATATATATATATGTTTTAAGGGAAACAAATGAATAACGATC
CATGCATTCTGATTAAGC	61.394	GTCACAAGTTCTGTTTTGG	62.344	117	()(ATT_25_36)MSQ-M01247R:134:000000000-AGGC8:1:2109:11388:7829	TGCAGTTGCATGCATTCTGATTAAGCAATCAGATGATGTGTTATTTTCTTGTTTAGGAAGTAT	CGGCTTAGTAGTCTGTGTATCCTATAATAATAATAAGGCTGACCAAAACAGAACTTGTGACGTTGATC
CATGGTAAACATATCTACGC	62.396	ACATGAATTTCTTGTGAGG	61.826	108	()(AT_1_14)MSQ-M01247R:134:000000000-AGGC8:1:1115:7372:16677	TGCAGCTGTAGAGAAACTACATGGTAAACATATCTACGCATACTTATTCATTCATAGTGCTTA	ATATATATATATATACTTATTGAATAATAGTTGTTTGGCCTGTTCCTCACAAGAAATTCATGTCGATC
CATGTGACTTTGTTTCCC	63.167	CTCATATCATCAGGGTCC	61.792	118	(AAGG_49_60)()MSQ-M01247R:134:000000000-AGGC8:1:1110:9331:22561	TGCAGCGCCACCATGTGACTTTGTTTCCCTTTGACTCCCACTGTTCTCTTCCTTCCTTCCCTT	AGCCATTTAAAAGTTGAGGCAAAATTCCACAGGAGTTAAGTTTCCCAGGACCCTGATGATATGAGATC
CATTATTAACACCACACTCG	62.781	AGAGCTTATAGACCTCTTCG	62.439	96	(ATC_41_55)()MSQ-M01247R:134:000000000-AGGC8:1:1101:5184:19568	TGCAGCACAGCATTATTAACACCACACTCGAAGTTACTTCGATGATGATGATGATAATAATGA	ATGGTGAACATATCCAAGTCTACGAAGAGGTCTATAAGCTCTTCAGTCGTCAGCATAAATTGTGGATC
CATTATTGATGATATTTGCC	62.372	TTTGAGATGGGTAACAGG	63.175	90	()(ACTT_21_32)MSQ-M01247R:134:000000000-AGGC8:1:2117:29476:14413	TGCAGAATTCGAGCCACTTAGTCATCCATTATTGATGATATTTGCCAGTATCTCAACCAAATA	TTATTATTCCCATTAACATACTTACTTACTTACGCCTGTTACCCATCTCAAAAGAGCCTAAGCCGATC
CATTCTCTCAATGGTATCC	61.315	GTTATAGATAAAACAAGATGGG	61.943	93	()(AAG_1_15)MSQ-M01247R:134:000000000-AGGC8:1:2105:23504:2593	TGCAGATATGAATGCATTCTCTCAATGGTATCCATTCATTGCACATTTACTTTAATGGTACCT	CTTCTTCTTCTTCTTATTCGTCCCATCTTGTTTTATCTATAACTCAGGGATTTAATGAATAATAAAGT
CATTTACCAGGTTACATGC	63.031	GTTATCTACATCGGTAAACG	61.762	117	()(ATG_19_30)MSQ-M01247R:134:000000000-AGGC8:1:2119:20677:6671	TGCAGTATCATTTACCAGGTTACATGCATTGGCAAAAGTAGGTAAATTGAAAAGATAGAAAGA	TTATCATATATTTAAATGATCATCATCATCTACGTCTTCATCGTTTACCGATGTAGATAACATTGATC
CATTTGATAAAGCTTGTGC	63.635	TGATTGAATGAAGTAGTTTCC	63.08	121	()(AAAC_23_38)MSQ-M01247R:134:000000000-AGGC8:1:2110:25700:11518	TGCAGCATTTGATAAAGCTTGTGCATGAACATTCAATGGTGGACTAGATGGAGCTACATAAGA	ATTTCTATAGAAAATAGTCTAAAAACAAACAAACAAACTCTGGAAACTACTTCATTCAATCAGAGATC
CATTTGTCAAGTCACTGACC	64.367	TCTTCTAGCTGGTGTTGG	63.396	91	()(TTG_1_12)MSQ-M01247R:134:000000000-AGGC8:1:2107:5527:14886	TGCAGCCGCTTCTTCATTTGTCAAGTCACTGACCGGTTTCAATTTTAACAATTCAACAACAGG	CAACAACAACAAGTAATTCATGTCCAACACCAGCTAGAAGACGGCATCGTACAACATTTCCGCAGGAT
CCAAAGTTTATCTACATATATCG	62.231	TGACCATCTGATTCATAGG	62.375	103	()(ATAC_6_17)MSQ-M01247R:134:000000000-AGGC8:1:1106:4957:8750	TGCAGTAATGGCCAAAGTTTATCTACATATATCGTAACAATATACTTAATTTAAAAAATTACC	CAACAATACATACATACCACTCGACGCCTGCCCTATGAATCAGATGGTCAAATGTTTGCCTTTAGATC
CCAAGTAGTCTAAACATATTAACG	63.773	GTTGACGAGTGAAATTTAGG	63.937	90	()(ACTT_1_12)MSQ-M01247R:134:000000000-AGGC8:1:2112:19980:7329	TGCAGACACTAACCAAGTAGTCTAAACATATTAACGTGGTTCAGCTCAATTGTCAATGACTTT	AAGTAAGTAAGTACGTGTCCTAAATTTCACTCGTCAACTACTTTTAAATTTTAATTGCATTTTCGATC
CCAATAATGATAATACTACTTCTACG	64.341	GGACATTTGATTTTGTTAGG	63.944	106	(ATT_49_60)()MSQ-M01247R:134:000000000-AGGC8:1:1101:28032:10410	TGCAGAAATTAATAATACCAATAATGATAATACTACTTCTACGAATGATAATAATAATAATGC	TTATGCTGTTACTTAAAACAACGTGTAACAATTGAATTGCCTAACAAAATCAAATGTCCTTCGGGATC
CCACATTTTCATTTCTCC	62.726	CTGATGAAGCTATCTAGTGG	61.213	103	()(ATT_11_22)MSQ-M01247R:134:000000000-AGGC8:1:1111:9591:19334	TGCAGAAGTGTCCACATTTTCATTTCTCCAACTCGGAGAAACATTGCAGCTAGTGTGATCTGT	ATTAATTATCATTATTATTATTTGTCTCTTCCACTAGATAGCTTCATCAGGGCAGGCAGTGTCTGGAT
CCACTACTACTACCACCTGG	63.472	CTGGCTTTGTAATGAACG	64.489	96	(TTG_51_62)()MSQ-M01247R:134:000000000-AGGC8:1:1114:15777:21904	TGCAGCTGTACCATTTTACCACTACTACTACCACCTGGCGTAGTTGGATATTGTTGTTGTTGA	GGGTGGAGCGGCTCAGTGGTCTGATGGTGAAGCGTTCATTACAAAGCCAGGAGGTTGTGGGTTCGATC
CCAGATTTATATCCCTATCC	62.448	GATCCTGAATCAAGAACC	61.162	97	()(ACC_10_24)MSQ-M01247R:134:000000000-AGGC8:1:1110:27934:9849	TGCAGAGCATCCAAATGTTTTGATGAAGATATATTCCAGATTTATATCCCTATCCTGAAAATT	ATGGGATGGGTGGTGGTGGTGGTGATTAAACACTAGCAACAAAACTTGAAGGTTCTTGATTCAGGATC
CCAGTAGGTGTAGTGTGTCC	63.557	CATACATACATACATGCATGC	63.178	74	()(ACCT_1_28_ATAC_41_64)MSQ-M01247R:134:000000000-AGGC8:1:1106:13895:22133	TGCAGGTTTGATTGCTCTGGCAGTGGATTCGATGTCATCGAGACCAGTAGGTGTAGTGTGTCC	GTAGGTAGGTAGGTAGGTAGGTAGGTAGGTATGCATGCATGTATGTATGTATGTATGTATGTATGATC
CCATAATCAAGACATCTGG	62.318	CTCTCAGAATCTGAATCACC	62.748	113	()(TTG_25_36)MSQ-M01247R:134:000000000-AGGC8:1:1115:20548:9432	TGCAGCTTCCATAATCAAGACATCTGGAAGTGACTTTGTGATATGGAAAAATAAAAGAGGATT	ACCTGTGTTTGTTTGGTTTTTTTTGTTGTTGTTGTTTGGTGATTCAGATTCTGAGAGCCCTACAGATC
CCATAATGACAACATACCC	62.35	AAAGACATGTCATGTAGAGC	60.836	111	(ATTT_45_56)()MSQ-M01247R:134:000000000-AGGC8:1:1102:4968:10898	TGCAGAAAAGCCATAATGACAACATACCCGTAGGATTCTGAAAAATTTATTTATTTGTAATTC	TAAACAGTTGGTTTACAGTCATGTTCCAGAGACTTTGGCTCTACATGACATGTCTTTAATAGGAGATC
CCATGACGTACAACTATCG	63.546	GATCAAAATTTCTTGAATGG	63.896	125	()(ATG_19_33)MSQ-M01247R:134:000000000-AGGC8:1:2102:4857:14799	TGCAGAACCATGACGTACAACTATCGTATAAATTGCTGCACGTAAGTCATTTGGTAATTCTTT	TCATCATACTTAATAGAATCATCATCATCATCATAGTCATCATGAGAACCATTCAAGAAATTTTGATC
CCATTAAGACTGTCATGTCC	63.746	AAGGTCTGATAGAACTCTGC	62.242	113	(AAAT_51_62)()MSQ-M01247R:134:000000000-AGGC8:1:1108:20517:4812	TGCAGTATCCATTAAGACTGTCATGTCCAAAATTTTGAACTGTTTTGTCGTTTATTTATTTAA	TGAACCAAAAAAAAGCCCAGGACCACATGGTTTTAGTGCAGAGTTCTATCAGACCTTCAAAGAAGATC
CCATTAGAAAATGAAGTGC	62.524	CATTCATGAAATCAATTCG	63.664	113	()(TG_23_36)MSQ-M01247R:134:000000000-AGGC8:1:1119:22383:12707	TGCAGTGCAATAACTTCCATTAGAAAATGAAGTGCATAACAATGAATGTTAGTTTATCTACAC	GGTCGGTTTCATGGTGAACTTCGTGTGTGTGTGTGTTTATCGAATGCGAATTGATTTCATGAATGATC
CCATTCTGATGAGAGACC	61.651	GATCCATCTATCTACCTATCC	60.802	93	()(ATGG_22_33)MSQ-M01247R:134:000000000-AGGC8:1:1114:18315:3477	TGCAGTCAATCATCGATAGATGCTCGGCCAAGGACCTGACCATTCTGATGAGAGACCTTAACA	ATGTGCAGATTTCGTAGATAAATGGATGGATGGGTGAACAGATGAATGGATAGGTAGATAGATGGATC
CCATTTACTTATAACAAACACG	63.72	ATCAACTGGGGATTATGC	64.976	112	()(ATT_30_44)MSQ-M01247R:134:000000000-AGGC8:1:2110:18657:10670	TGCAGACATGCACATATAACCATTTACTTATAACAAACACGAATTTCATGTATAAGGGTAGAT	ATTTCTACTAAAGTACTTGAGTATTTCAGTTATTATTATTATTACTTCTGCATAATCCCCAGTTGATC
CCATTTTACCACTACTACTACC	61.758	GCACGAGTCACTATAAGACC	63.509	91	(TTG_51_62)()MSQ-M01247R:134:000000000-AGGC8:1:2111:18977:3129	TGCAGCTGTACCATTTTACCACTACTACTACCACCTGGCGTAGATGGATATTGTTGTTGTTGA	GTGTGGAGCGGCTAAGTGGTCTTATAGTGACTCGTGCATTACAAAGTTTGGAGGTTGTGGGATCGATC
CCCGTATAGTCGTATTGG	63.495	AACATCATCAATAGTAATCAGC	62.27	95	()(ATAC_9_20)MSQ-M01247R:134:000000000-AGGC8:1:2114:3468:8964	TGCAGCATTGTGACGCGCCCGTATAGTCGTATTGGCTATTACATCTTAGTTACAATGAAGGCT	CCGGCTTCTATGTATGTATGGATATTGCTGATTACTATTGATGATGTTGAGGTTACTTTATTCAGATC
CCCTGTTTAAAACTATGG	60.283	AGTTCAAAACTAGTTTTCTCC	61.435	100	()(ATT_4_18)MSQ-M01247R:134:000000000-AGGC8:1:1119:23458:9688	TGCAGTCTGCCCTGTTTAAAACTATGGATGTGAAACATGGTCTCTAAAAACAGAAGTCATGCA	ATCATTATTATTATTATTATCAGTGGAGAAAACTAGTTTTGAACTATATCAACTAATAATGAAAGATC
CCGTACTTTCACATCTGC	63.733	GGTGTATTTGCTCAGTTCC	64.451	76	()(ATG_1_15)MSQ-M01247R:134:000000000-AGGC8:1:1116:7585:13440	TGCAGAGATGCTGCCCACGCCTTGCCAATCCGTACTTTCACATCTGCACCAGATCATTTATTC	TCATCATCATCATCATCGACGTGGAACTGAGCAAATACACCCATTGGTTCAAGTCGCCATACCAGATC
CCTACTGGTCTAATCTAGTGG	62.142	TCTTCATATAGAGTAAAGTAGGC	61.058	101	()(ACT_1_21)MSQ-M01247R:134:000000000-AGGC8:1:2114:12763:21313	TGCAGTGTCCTACTGGTCTAATCTAGTGGATAATGCATACTTTTGTAACTCTTCTTGATTGTG	AGTAGTAGTAGTAGTAGTAGTAGCCTACTTTACTCTATATGAAGAAGTTAAAGTTGATATCAGTGATC
CCTACTTGTTAAATGGTGG	62.428	AATGACTTGAGTCTATAAATACG	61.41	92	()(ATT_1_12)MSQ-M01247R:134:000000000-AGGC8:1:1107:6590:18129	TGCAGACGAAGCAACCTACTTGTTAAATGGTGGTGTCTGGTTACTTTTGATACACACACCATT	TAATAATAATAACAAGCATCGTATTTATAGACTCAAGTCATTGTTATTAACGTTCGGTATGAACGATC
CCTAGTCTAATTTACTTTTAAGG	61.005	ATGATGATGATGATGATGG	62.287	84	()(ATG_16_30_ATC_35_52)MSQ-M01247R:134:000000000-AGGC8:1:1109:22105:17182	TGCAGTCACGCTCCCAGGTTTGTCAGACAAACCCTAGTCTAATTTACTTTTAAGGTACATCAA	ATTTTCAACACAATTTCATCATCATCATCACCACCATCATCATCATCATCATTATCATGGTGTTGATC
CCTCAAGTCAAGACATGG	62.98	CCAAAATAAGCATGATAGC	63.069	90	()(AG_1_12)MSQ-M01247R:134:000000000-AGGC8:1:1113:13461:6100	TGCAGAGTGAGGACTGTTATATGTTAAATTAGACATGCCTCAAGTCAAGACATGGCTCTTCCA	CTCTCTCTCTCTGTCAAACCCAGAAACCACCAATATGGACATTTGCTATCATGCTTATTTTGGAGATC
CCTCAGAACTTAGGTTGC	62.3	AGAATTCTACTCTTGACTACTCC	61.585	102	()(AAC_23_34)MSQ-M01247R:134:000000000-AGGC8:1:1107:7221:18945	TGCAGTCAGCAGTACGACATTGCCCTCAGAACTTAGGTTGCTGCCTTTGGTCTTATCGCTCTC	GAAACATGAATACGTCAACAAGAACAACAACAACGACAGGAGTAGTCAAGAGTAGAATTCTACCGATC
CCTCAGATCATAGGTTGC	62.538	ACTGTTATATGTTATGAATGTCC	61.304	109	()(ATAC_8_19)MSQ-M01247R:134:000000000-AGGC8:1:2103:10538:1868	TGCAGTCAGCAGTACGGCTTCGCCCTCAGATCATAGGTTGCTGCCCTTAGTATTATCGCTCAC	ATATGTTTACATACATACAAATATTATTACAAATTGTCAATGTCAGGACATTCATAACATATAACAGT
CCTGAATAATTGTTTGACG	63.253	GAATGATTGTTGTGGTGG	63.676	111	()(ACCACG_5_28)MSQ-M01247R:134:000000000-AGGC8:1:1112:11357:12125	TGCAGATGAAATCCTGAATAATTGTTTGACGAGTTCTCGAAGAAAAACATCTTATGCAGCCAC	AACAACCACGACCACGACCACGACCACGAGAATGCCAAACACCACCACAACAATCATTCACGCTGATC
CCTGATATGATGAAATTACC	61.028	CATTCATTACAATAATCACC	59.237	106	()(ATTC_7_18)MSQ-M01247R:134:000000000-AGGC8:1:2118:21808:8503	TGCAGCCTGATATGATGAAATTACCATCTTTCAACGAAAGAACGAGTTGACTGCACAGCAGTC	AGTTTGCATTCATTCATTTAGTTAATTGGTGATTATTGTAATGAATGTACCATAACAATTAAGTGATC
CCTGTATTCAGAGCTTGC	63.256	AATCAGTACAGCGATTAGG	62.059	108	()(AT_2_13)MSQ-M01247R:134:000000000-AGGC8:1:1108:6232:13015	TGCAGATCCAAGGCCAGTCCTGTATTCAGAGCTTGCAAGTCACTCTTTGGCCTCTGCTGTTTC	CATATATATATATGAAGACCCCTCTAGAGCAAGAGATTCTTTTCCTAATCGCTGTACTGATTTGGATC
CCTGTCATTAATCTTAATTTCC	64.181	GATTTGTTCTCTACCACAGG	63.28	111	()(TTG_25_36)MSQ-M01247R:134:000000000-AGGC8:1:1106:18218:15662	TGCAGAAACCACCTGTCATTAATCTTAATTTCCATGTAATCAATATGAAATGCACCAACATAA	TACTGGATCCGTTGGCCAGACACCAACAACAACAACCTCCTGTGGTAGAGAACAAATCAGCCAAGATC
CCTTAAACAAATAAAGACTTCG	64.94	GATCATAATATTTTGTCAGCC	63.053	120	()(ATG_1_18)MSQ-M01247R:134:000000000-AGGC8:1:2113:6592:2877	TGCAGGAAATTCCCTTAAACAAATAAAGACTTCGAAGAACTCAGGAAGGACAATAATACATAA	TCATCATCATCATCATCAACACTATTGATGTCATTTTATTCTGTGTAGGCTGACAAAATATTATGATC
CCTTACTACTGTCACATCCC	63.126	CAGACAGACAGATATAACGC	61.792	77	()(ACGT_2_13_ACAG_33_48)MSQ-M01247R:134:000000000-AGGC8:1:2107:4868:12952	TGCAGATGCTGGTTGTTCGAAAAAAACACCTTACTACTGTCACATCCCACTCTGGTCAGTAGT	TGTACGTACGTACGAAGTTCTGCGTTATATCTGTCTGTCTGTCTGTCTAAACAAAAAACTCTACGATC
CCTTACTGCTGTCACACC	63.222	CCTACTTTATTTTCTTTTCTCC	63.394	74	()(AGG_4_15)MSQ-M01247R:134:000000000-AGGC8:1:2117:29146:16314	TGCAGATGCTGGTTGTCCGAGGGAAACACCTTACTGCTGTCACACCTCTTTGCCGTCATCAGT	TGAAGGAGGAGGAGGGGGAGAAAAGAAAATAAAGTAGGAATAGTGAATATCAAAAAAGATAAAAGATA
CCTTGAGTAGAACTGATCG	61.817	TTTTGCGTATATATAAAGGC	62.831	120	()(ACAG_5_16)MSQ-M01247R:134:000000000-AGGC8:1:2106:22631:13147	TGCAGCCTTGAGTAGAACTGATCGTTGTCGTCTTTGTGGCTGTCGTTGGTAGGTGCATATCAC	AGCCAGACAGACAGACTCGAATCGAATTGTATTTCAATCATGCCTTTATATATACGCAAAATCAGATC
CCTTTTAGCTTCCTCTGG	64.868	ACTATCCTCTCTCATCCTCC	63.358	101	()(AGGG_18_29)MSQ-M01247R:134:000000000-AGGC8:1:1115:14190:22062	TGCAGTTGAGGGAAACTGGCGCTTCCTTTTAGCTTCCTCTGGTATTGGCACCCATACAGTACA	GGTGGATTAGGTGGGAAGAGGGAGGGAGGAGGGGGATTGGAGGAGGATGAGAGAGGATAGTAGGGATC
CCTTTTGTGTAACAAGGC	63.478	GTACCCTCAATTACTGTCG	61.861	120	(TTTC_29_40)()MSQ-M01247R:134:000000000-AGGC8:1:2111:27086:5824	TGCAGCCTTTTGTGTAACAAGGCGAGAGGAAAGAAAGAAAGAAGGGGTAGCATAGGTTAGAAG	TGTATATATAGTGATTTCTAACGATTGAATACAATTAGGGTTCGACAGTAATTGAGGGTACAGAGATC
CGAACTCTATCAGTCATAGC	61.137	GCCTTTTAGTAAGAAATGC	61.944	98	()(AG_1_12)MSQ-M01247R:134:000000000-AGGC8:1:1117:5499:14718	TGCAGAAAATTATCTTATTCTTGAAAAGTACGAACTCTATCAGTCATAGCTTCTCACTAGAAA	CTCTCTCTCTCTGTTTGTCTTAACATACGTCTCACTTTGTTCTTTGCATTTCTTACTAAAAGGCTATA
CGAAGAACTACCAAAAGC	63.027	CTTGATTTGTTCTCTGCC	62.937	109	()(TTG_16_30)MSQ-M01247R:134:000000000-AGGC8:1:1103:22460:18334	TGCAGCCTACACGAAGAACTACCAAAAGCATCAATCAAAAGATACAAGTATTTATAAACAACT	CCGTTGGCCAGATATCAACAACAACAACAACCTCTTATGGCAGAGAACAAATCAAGCGAATTCCGATC
CGACAACTAAAATATCATCC	61.475	AAATGTGATTTCTATTGTCG	61.727	94	()(TTG_1_12)MSQ-M01247R:134:000000000-AGGC8:1:2110:19224:10748	TGCAGGTGCTCTGCCGACAACTAAAATATCATCCAAATATATAGCTACTCCTCGGATATCAGA	CAACAACAACAACAGTGACAACAACGACAATAGAAATCACATTTTCTCTCATTTTCAGACAATTGATC
CGACATATCGCTTACACC	64.054	AGAACAAGATGAATGTGTCC	63.058	122	()(ATG_15_29)MSQ-M01247R:134:000000000-AGGC8:1:1113:14449:17649	TGCAGACGACATATCGCTTACACCTTACAGTTTATCAACATTACAAATTAGAGTGAAAGTACT	TAATCTGCTTCTACTGATGATGATGATGAAAAACCGCCAAAATGGGACACATTCATCTTGTTCTGATC
CGACTGATATGTAGTATGGC	61.915	ATGAAATGAAAAGATGAGG	61.447	101	()(AACT_3_14)MSQ-M01247R:134:000000000-AGGC8:1:2114:3209:16058	TGCAGCTTAGTATTGACTGAATTATATCGACTGATATGTAGTATGGCTACTAATCTATGTGAA	GATTAGTTAGTTAGAAATGTAATCTGCCACACTAGTATTCATAAACCTCATCTTTTCATTTCATGATC
CGAGCTAGTCACTAGTGAGC	64.01	GAGTTAAGTGTTTTATTCATTCC	63.263	98	()(AAC_8_19)MSQ-M01247R:134:000000000-AGGC8:1:1102:17100:2949	TGCAGAAATCACCTCAACGAGCTAGTCACTAGTGAGCTGATATTTACTTACAATTGGGGGTTG	TACGACGACAACAACAACACAACCTGGAGGAATGAATAAAACACTTAACTCACATTCGACTGATGATC
CGAGTACAAAATAGCATAGG	62.264	TCACAAGTGAATTAAATTGG	62.588	103	()(TTTG_5_16)MSQ-M01247R:134:000000000-AGGC8:1:1105:27769:14815	TGCAGGTACGCCTTGGTGACGAGTACAAAATAGCATAGGACATAAGTGAGAAAGGTTTTTCTG	AAAAAACAAACAAACAGTACTATTAAGTAATTTTGTTACCAATTTAATTCACTTGTGATAAACTGATC
CGATAATGAACGTACTATAGC	61.427	GTCTCTAAATGTCGCTACC	61.36	112	()(AG_17_32)MSQ-M01247R:134:000000000-AGGC8:1:2119:12853:21255	TGCAGCTATTTACTGCCGATAATGAACGTACTATAGCATTATATAGCTATCAAACAGTAATAC	TCCACCATCACCCCTGTCTCTCTCTCTCTCTCTTTTACAGAGGAAGGTAGCGACATTTAGAGACGATC
CGCATTGATATTATTATTCC	62.282	ATCTTGTCTTCTCATCACG	61.531	122	()(ACTT_9_24)MSQ-M01247R:134:000000000-AGGC8:1:2110:12786:15289	TGCAGCTGTCGCATTGATATTATTATTCCCATTCCCACCTGAACTACCACTGTTAGCAGCAGT	AACAGGCGTAAGTAAGTAAGTAAGTACAGCAACAGTTAATGTAATGAACGTGATGAGAAGACAAGATC
CGCTATGTCTTACAGATAGC	61.946	ATTTGATATTTGTCAAGCC	61.957	108	()(ATTT_18_29)MSQ-M01247R:134:000000000-AGGC8:1:1101:17618:18669	TGCAGCGCTATGTCTTACAGATAGCACCCAGCCTTGCCTCAATCTATTGCTCAGGCACAATAA	AGTAGCCATGTTACAACTAAATAAATAAAAGGCTTGACAAATATCAAATTAGACACTATAGAGTGATC
CGCTGATAACAATATTCG	62.079	AAAACACGTTACATTTGC	61.273	108	()(AGTC_11_22)MSQ-M01247R:134:000000000-AGGC8:1:2110:23674:9879	TGCAGAACCGCTGATAACAATATTCGATTTTATAACCATACCATTATTTGTAATTTGGCTTGA	GGGGACTTGAACTGACTGACTGAGAAGCTGTAGCGCAAATGTAACGTGTTTTTATCGTATTTAAGATC
CGTAAATTGGAATGATATACC	63.388	AACATTGAGAGTAGGTGAGG	62.743	112	()(TTG_16_27)MSQ-M01247R:134:000000000-AGGC8:1:1111:28698:13901	TGCAGTTCGTAAATTGGAATGATATACCAACAGTTAATGTGACAAACAGGATAATAGAGCGAG	CGCCTCGATCACATCAACAACAACAACATCCAATGCCTCACCTACTCTCAATGTTACTACTGCTGATC
CGTACGTACGTAGTTCTACG	62.915	TGTTTAGATGATTTTCATGC	62.531	92	(ACGT_24_35_ACAG_49_60)()MSQ-M01247R:134:000000000-AGGC8:1:1107:24100:19357	TGCAGATGCAACAGCAGTTTAGCCGTACGTACGTAGTTCTACGTAGTATCTGTCTGTCTGTCC	TAGTTGATGATTATGATGTGCTCTTACTAGAGCATGAAAATCATCTAAACATGTATTCCCGAAAGATC
CGTAGAAATTACCATGACC	62.14	TTGTATATACACATCAGACAGC	60.995	120	()(ACAG_3_18)MSQ-M01247R:134:000000000-AGGC8:1:1116:8558:17846	TGCAGTCGTAGAAATTACCATGACCTATAATCAAATAAAAGAAGTCCACAGGTTAAATGCGAT	CCCTGTCTGTCTGTCTGTCAGTCTGTCTCTCTCTCTATCTGCTGTCTGATGTGTATATACAATTGATC
CGTAGGGAATAATATGTCG	62.767	AAAAGAGAAGAGGAAAAGG	62.587	107	()(TTTC_17_28)MSQ-M01247R:134:000000000-AGGC8:1:2116:29555:11636	TGCAGTATAGCCAGAGCGTAGGGAATAATATGTCGTTTTAGCAAGTGTTCCTTTAAGTTTAAT	TGCACACCACCCACCTTTTCTTTCTTTCCCTCCCTTGCTCCCTTTTCCTCTTCTCTTTTCCTTTTCTT
CGTATTGTCAGAGTGATGG	62.986	CACTAAGACCCCTCTTCC	63.698	112	()(ACC_13_24)MSQ-M01247R:134:000000000-AGGC8:1:2106:8694:16131	TGCAGAAAATGCCTCGTATTGTCAGAGTGATGGACTGAGATAATTCATACATGTCATTAGCAG	GAGGACGGTCGATGGTGGTGGTGGGAGCGTGCGGTGCTGGGGGAGGAAGAGGGGTCTTAGTGTGAGAT
CGTGAAAGTTATGTAATTGC	62.751	GTTCTCCTCTAACTATTGTAGC	61.008	107	()(ATC_29_40)MSQ-M01247R:134:000000000-AGGC8:1:1101:19668:16660	TGCAGTTAACGTTATAATAACGTGAAAGTTATGTAATTGCTTGAACCATAAATCGTTATTGAC	GTATAACATGTAAAGTATCCCGTCAGTAATCATCATCATCAGCTACAATAGTTAGAGGAGAACTGATC
CGTGCTATAAACACAACC	61.462	CAAAGAATACAAGCAAAGC	63.182	107	()(ATG_10_33)MSQ-M01247R:134:000000000-AGGC8:1:1114:22402:17669	TGCAGACTACCTAGTTGAGGCCCGTGCTATAAACACAACCACTTAATCTTCCTCTAGACATTT	AGAGAATTGTCATCATCATCATCATCATCATCAATCATCTATTTATGCTTTGCTTGTATTCTTTGATC
CGTGTTAGACTGTTTCAGC	62.902	ATGTAGATCTGCACTATTGG	61.295	113	()(AAG_25_36)MSQ-M01247R:134:000000000-AGGC8:1:2101:18762:18184	TGCAGGGACCGTGTTAGACTGTTTCAGCAATGTGGGAATACTGATTGACTATTACAGTCATCT	TTACGTTTCAGTATACCTATTGGTCTTCTTCTTCTTGGCCAATAGTGCAGATCTACATCAACCGGATC
CGTGTTTAGGTTCTGACC	62.757	ATCGTAGTGGAACTCAGC	62.111	112	()(ACT_3_14)MSQ-M01247R:134:000000000-AGGC8:1:1108:20864:8840	TGCAGCTCTTTCTGGAACACGTGTTTAGGTTCTGACCTCGCCCTAGTGAGAACATGTGTCTCT	ATCTACTACTACTATTGCACCATCTATTGACGGCGTTGCAAATAGTATTGCTGAGTTCCACTACGATC
CTAAAACAGAATTCCTTAGC	60.912	GTTTGCTTCTGATATCAGG	62.03	102	()(ATT_13_24)MSQ-M01247R:134:000000000-AGGC8:1:2115:24121:6928	TGCAGAACGCTCTAAAACAGAATTCCTTAGCTATAAGTTGTGTTGAACCATCGGAAATTCGAG	ATTATTGATTGTAATAATAATAATTTATTTCCTGATATCAGAAGCAAACCATTTTTACAGGCAAGATC
CTAAAGTAACTCTTTTCTGAGC	61.621	AGAAACTGAAACACATCTGG	63.572	102	()(ATACAC_19_36)MSQ-M01247R:134:000000000-AGGC8:1:1110:25208:9238	TGCAGAAACCCTAGAGAGGATACTAAAGTAACTCTTTTCTGAGCTATCAGGAAGTCCAGATAT	TAATCATTTCTATCTTTATGTGTATGTGTATGTGTATAGTCCAGATGTGTTTCAGTTTCTAATTGATC
CTAATACAAGATTCAAGTAAAGG	61.578	CCTATGTCAATGAACTAATCC	62.669	97	()(TGGG_12_23)MSQ-M01247R:134:000000000-AGGC8:1:2115:15142:15939	TGCAGGTTGAGGAAAACGGTGTTCGGACAAACCTAATACAAGATTCAAGTAAAGGAATATAGA	TTTCAAACTTATGGGTGGGTGGGGGGACTCATGAGTTTCGTTTCGGATTAGTTCATTGACATAGGCTC
CTAATGTGAAGACGTGACC	62.189	GGCTTACTCCTAATATCAGG	62.828	107	()(ATT_9_20)MSQ-M01247R:134:000000000-AGGC8:1:2114:25056:20073	TGCAGTTCTAATGTGAAGACGTGACCGGTGGAGTTCAACCGTGTCGGGTGTGAGGCAGTTACC	CAAAGTAGTAATAATAATAACAATTCATTTCCTGATATTAGGAGTAAGCCGTTCCTATAGGCAAGATC
CTAATTTAAATTCATCACGG	62.233	GATCAACAGTATTGGATGG	62	106	()(ACTG_1_12)MSQ-M01247R:134:000000000-AGGC8:1:2118:22583:13493	TGCAGGTTCATTACCTAATCCCATAGCTAATTTAAATTCATCACGGGTAATAAAGCCATCACG	TGACTGACTGACATCTATAGCTTCATCTTTCTTAGTTATGACATTGTGTCCATCCAATACTGTTGATC
CTACAATCCTTGGTAGAGC	61.436	CTCAGAAGTGTGGTCAGG	62.688	103	()(TG_1_18)MSQ-M01247R:134:000000000-AGGC8:1:1119:11734:2795	TGCAGCTACAATCCTTGGTAGAGCAAGGTGACAGTCATATTCAACCTGGACAATTTTGTTGCA	TGTGTGTGTGTGTGTGTGTATGAATTCCTGACCACACTTCTGAGGAGGCACTGACATCAGGATGGATC
CTACACTGTTTGTCTTCACC	61.172	TATTGACGAAGAATTTTCC	62.181	89	(TG_47_58)()MSQ-M01247R:134:000000000-AGGC8:1:1104:11651:10480	TGCAGAGGCTGCTGCTACACTGTTTGTCTTCACCTACATTTGTTGATGTGTGTGTGTGTATAA	GAAACATGCAGATTTTCCTGGGAAAATTCTTCGTCAATAAATTGCCCAATACAACCCATCACGTGATC
CTACAGTCAGAAACATTTGC	61.941	TAAAACAAGTAAACTCCACC	61.313	95	()(ATTC_3_14)MSQ-M01247R:134:000000000-AGGC8:1:2102:11504:16950	TGCAGCCTACAGTCAGAAACATTTGCTGATATTCACACACGATTGCTGCATTATCTTGATCAC	AAGAATGAATGAATTTTGGTGGAGTTTACTTGTTTTAATGGATGCTCTCTACTCGAACACTGTTGATC
CTACGTTTTGTTACAGGG	60.861	TCAATTAACCATGTATCAGC	62.378	116	(AAAT_47_58)()MSQ-M01247R:134:000000000-AGGC8:1:1102:9955:1960	TGCAGTAGCGTTGCCTACGTTTTGTTACAGGGACAACGATACAGAAATTTATTTATTTGACTG	TAACATTTGTGCTAAACGGAGGTAATAATGACTGTGAAATGAAGGTGCTGATACATGGTTAATTGATC
CTACTGCTTATCTTCATGG	59.66	ATCACTCTGTCAATTATTGC	61.142	102	(ACT_47_58)()MSQ-M01247R:134:000000000-AGGC8:1:1117:12874:4609	TGCAGCTGTTGCAGCAGCTGCTACTGCTTATCTTCATGGTACTGTAACTACTACTACTAATAA	ACAATATGGATCGTTAACGTAAACATCTGGATTTGCAAGCAATAATTGACAGAGTGATCCAGATGATC
CTAGGAACTTCAGGAGAGG	62.978	TTTGGATGAAGACACACG	64.58	118	()(TG_1_38)MSQ-M01247R:134:000000000-AGGC8:1:1101:8277:20910	TGCAGGCAAGCTAGGAACTTCAGGAGAGGCAAGGGATTTTCTGTGCTTCGGAGGAAGGTAGTT	TGTGTGTGTGTGTGTGTGTGTGTGTGTGTGTGTGTGTGCTCACTCACGTGTGTCTTCATCCAAAGATC
CTAGTGTGATGACGTGACC	62.374	GATCAAGATTCTTAAAGTATGC	61.779	125	()(AGTC_11_26)MSQ-M01247R:134:000000000-AGGC8:1:1111:16958:5084	TGCAGTTCTAGTGTGATGACGTGACCGGTGGAGTTCAACCGTGTCGGGTGTGAGGCAGTTACC	CTACGTTGTAACTGACTGACTGACTGATACCGTAACTGTGGTTTAAGCATACTTTAAGAATCTTGATC
CTATAAGGTTACAAGATTCACC	61.699	AAGTTGAGACATCCATACC	60.653	99	()(TGG_14_28)MSQ-M01247R:134:000000000-AGGC8:1:1117:25464:12161	TGCAGTTTAATAACAATATATTCTGCTTTCTATAAGGTTACAAGATTCACCTAGTAACAATGA	ATCATAAATGGTAGTGGTGGTGGTGGTGTAGTAAACAACAATTGTGGTATGGATGTCTCAACTTGATC
CTATATACACAAAAGTTTCGC	61.562	ATGTTAACCTTCACGACC	62.146	123	(ATAC_41_52)()MSQ-M01247R:134:000000000-AGGC8:1:1108:18304:24719	TGCAGCTATATACACAAAAGTTTCGCAGCATGTATGCTACACATACATACATACTTTCTTTTT	ATAATCGTTCGCTATAAGGAATAAAAATATAATGAATTGATGCAACGGTCGTGAAGGTTAACATGATA
CTATCAGAATTATTCAACGC	61.918	ATGTTGATATCTACTGCTGC	61.454	82	()(AGC_11_22)MSQ-M01247R:134:000000000-AGGC8:1:2109:14988:14835	TGCAGAGCTAGCCTGTTGTATAGTTAAACTATCAGAATTATTCAACGCTTTGATAGAGGTGTG	AGATGGACAAAGCAGCAGCAGCCTCGGCAGCAGTAGATATCAACATACACAACGAAAAAAGCAAGATC
CTATCATTGTCAGTGCTGG	63.23	AGTAAGGTAGTAATGCTAATCG	62.127	107	(ACT_46_57)()MSQ-M01247R:134:000000000-AGGC8:1:1109:9011:15626	TGCAGTATTACTATTACTATCATTGTCAGTGCTGGTAGTAGTAATAGTAGTAGTAGTGGGATT	GGGTCTACTTATCAGTGCACTTTCTCAGTGTTCACCACGATTAGCATTACTACCTTACTACTCTGATC
CTATGAGGGAACTAATACTCC	61.515	ATCTCATCAGTAGCATTAGG	60.652	125	()(ATT_28_39)MSQ-M01247R:134:000000000-AGGC8:1:1118:24295:11117	TGCAGTCTATGAGGGAACTAATACTCCCCTGTGAATGCGATCCTGATCCAGTTGGGTTCAGTG	AGGCAACACAAATATCATTATAATGATAATAATAATAATTCGTATCACCTAATGCTACTGATGAGATC
CTATGCTTAATTTGAGATAGC	60.987	TATTCTTCTAGACGAATTGG	61.396	111	(ATTG_32_43)()MSQ-M01247R:134:000000000-AGGC8:1:2105:5779:16211	TGCAGCCTATGCTTAATTTGAGATAGCAGGTATTGATTGATTGTCTGTCAACTGATGAAAGAT	ATTGTATTTAAATTCTTTGCTGATGTACTTGTACCAATTCGTCTAGAAGAATAAAGGTAAAATCGATC
CTCAATAGAGTTGTCTCCC	60.568	ACTAGTCTATGCAAGTGAGC	60.739	70	()(AG_1_14)MSQ-M01247R:134:000000000-AGGC8:1:1104:9753:6586	TGCAGTGGGGGAAGGGGTGAAGCAATCCTCAGTTTTACTCAATAGAGTTGTCTCCCAAAGATA	CTCTCTCTCTCTCTAACTCTCTAGCTCACTTGCATAGACTAGTAATGTAAATAATTTGCATGTAGATC
CTCAATTTCTACTCATCGG	62.104	TGGCTTCACATCATTACC	63.843	109	()(AT_24_39)MSQ-M01247R:134:000000000-AGGC8:1:1106:12325:15676	TGCAGAACGTCAAAAATCTCAATTTCTACTCATCGGATTATTTCGAATAATTTACTCAATTTT	TTTAAGTGGATATGAACATATAAATATATATATATATATTTCATGGTAATGATGTGAAGCCATGGATC
CTCACAAAGGAAGGAAGG	64.861	GTAAGGTTTGACAATTTTAGG	62.887	115	(TTCC_24_35)(AAGG_19_30)MSQ-M01247R:134:000000000-AGGC8:1:1102:20391:17077	TGCAGCGATACTGCCTTCTCACAAAGGAAGGAAGGGGTTAGAAAAGGTCGACCCTAAAATTGT	CGATACTGCCTTCTCACAAAGGAAGGAAGGGGTTAGAAAAGGTCGACCCTAAAATTGTCAAACCTTAC
CTCACAGAATCTGTTTGC	60.386	CACTAAATCTCTTTTCTGACC	62.151	80	()(TGGG_9_20)MSQ-M01247R:134:000000000-AGGC8:1:2110:18357:3773	TGCAGAGGACCTGGGTTCGGTTCCCGGCATCCACATGGTGGCTCACAGAATCTGTTTGCCTCC	AGAAGCTGGGTGGGTGGGTGGATGGGGGAGGGGGTTGGTCAGAAAAGAGATTTAGTGCAACACAGATC
CTCACCTTGTACCTTTACC	61.194	ATCCATTGACCAGATACC	61.416	117	()(AAC_35_46)MSQ-M01247R:134:000000000-AGGC8:1:2108:23524:11031	TGCAGTACCATCGCCTCACCTTGTACCTTTACCACCTGGTTTTTTAAATCGTCTATTTTATTT	CCTTGACTGGAAGTTGGTTTGTTCTCTATCATAGGTTGTTGTTGTTGATGGTATCTGGTCAATGGATC
CTCACGAATACCATAACC	60.036	GATCTTAATGATAATCCACC	60.102	110	()(ATG_16_36)MSQ-M01247R:134:000000000-AGGC8:1:1103:22325:5886	TGCAGATTACCTGGTTCGGGTCCTCACGAATACCATAACCAGTGGTTTGAAACACTAAGTAGC	TCATTTAATGATGACGATGATGATGATGATGATGATGTAATAAAATATGGTGGATTATCATTAAGATC
CTCATAGCTTTGTATTCGC	63.045	TGAATTGTTCAACTTTTCG	63.7	109	(AAG_25_39)()MSQ-M01247R:134:000000000-AGGC8:1:1104:7638:4256	TGCAGCTCATAGCTTTGTATTCGCCTTCTTCTTCTTCTTATAGTTATTGTTATTAATGTTCAT	TAGGCTATGAATGTTAACGTTCCCACTAGGACGAAAAGTTGAACAATTCAAAACATCCATTTTTGATC
CTCCATATGAGGTAACAGG	61.706	GAAAGACTGCATACAACTACC	62.777	100	(ATTG_33_44)()MSQ-M01247R:134:000000000-AGGC8:1:1105:13880:13469	TGCAGCATATGCTCCATATGAGGTAACAGGCATTGATTGATTGATAGAACTGTAATGAAAATT	TCTGTAGAGGAATAATAGGGGAATGAGGTAGTTGTATGCAGTCTTTCTGTTTGGGGTGTACATAACCG
CTCCCGAATACCATAACC	64.916	GTCAAGTGAATACTACACATTGC	64.659	98	()(TTGC_13_28)MSQ-M01247R:134:000000000-AGGC8:1:1111:21903:9309	TGCAGGTTGCTTGGTTGGGGTTCTCCCGAATACCATAACCAGTAGCTAGAAACGCCAGGGGAA	CATTGACCTAATGCTTGCTTGCTTGCTTCACTTGCAATGTGTAGTATTCACTTGACATGACACAGATC
CTCGCCTAAGCTATAAGC	63.206	GAGTGAGTGTTTGAGTGAGG	63.408	79	()(TCCC_17_28_ACTC_48_63)MSQ-M01247R:134:000000000-AGGC8:1:2116:27266:20995	TGCAGTGCAGTGTACTCGGCATTTCGTTGAGAGGTGCATATCTCGCCTAAGCTATAAGCGCCA	ATTTCCCCCCTCCCTTCCTCCCTCCCTCACCCCCTCCCTCACTCAAACACTCACTCACTCACTTCATC
CTCGTAGTTGGATCTTGG	62.845	TAATGAAAACATTCTTGGC	63.055	85	(CCCG_34_45)()MSQ-M01247R:134:000000000-AGGC8:1:2107:3706:9785	TGCAGTTAAAAAGCTCGTAGTTGGATCTTGGGAGCGGGCGGGCGGTCCGCCGCGAGGCGAGTC	AGAGCGAGAGCATTTGCCAAGAATGTTTTCATTAATCAAGAACGAAAGTCGGAGGTTCGAAGACGATC
CTCTACTTTGGGTAACAGG	61.504	ATCTTCCCATTAACATCG	62.513	105	(AATC_47_58)()MSQ-M01247R:134:000000000-AGGC8:1:1109:5113:13475	TGCAGAATGCTGATCGGCTGTCCATGCTCTACTTTGGGTAACAGGCATTGATTGATTGACTTG	CACTTGATTTGTCAGATAGCCATGTTGACTTCGTCAACTGTTGGTGGGTCGATGTTAATGGGAAGATC
CTCTCAATTGAATTTTCC	59.451	GATCAAGGAAATTACTGG	59.282	100	()(AGTC_19_30)MSQ-M01247R:134:000000000-AGGC8:1:1103:16107:7483	TGCAGAAAACAGGTGCAAACTAACGCCATAGCCTCTCAATTGAATTTTCCTTTGCCATTTTGA	AAGTTCTACGTTGTAACAGACTGACTGACTAAGACAAAGTTAGAATGTGTCCAGTAATTTCCTTGATC
CTCTCCAATGAGAATTCC	61.497	TAGTAACGATATAAGTCCCC	60.696	82	()(TG_6_21)MSQ-M01247R:134:000000000-AGGC8:1:2114:22984:10998	TGCAGTGCGCACCCTCAAATCTCAAGAAAAATAATTAATGCTCTCCAATGAGAATTCCCATAC	TATTGGTGTGTGTGTGTGTGTATGTGTGTATGTACGTAGGGGACTTATATCGTTACTATTGAATGATC
CTCTCCCTCTTTCACAGC	64.595	TCTGGGTGGTCATTATACC	64.466	115	()(TG_1_36)MSQ-M01247R:134:000000000-AGGC8:1:1109:17336:16119	TGCAGGTATGACTCTCCCTCTTTCACAGCTAGGCCTCAACTAAAAGCCAGCCATTAAGGACAT	ACACACACACACACACACACACACACACACACACACTCTGACAGGTATAATGACCACCCAGAGGGATC
CTCTCTCTCTTTCTCTCTCC	60.668	GATAATTTCCGTTTGTAGC	62.136	95	(AG_15_26_TG_45_62)()MSQ-M01247R:134:000000000-AGGC8:1:1113:26414:8971	TGCAGAGTCTCAGTCTCTCTCTCTCTTTCTCTCTCCCCCTCATGCACACACACACACACACAC	CATACTATCATCGTATGTTATCAGTTAAGCTACAAACGGAAATTATCTTAAGCATGGAAAATTTGATC
CTCTGACTAGAGGAAGAAGTCC	64.937	CAACTTACTTTATTCGTTAGTGC	64.664	121	()(ATT_21_32)MSQ-M01247R:134:000000000-AGGC8:1:1117:10167:7242	TGCAGCCCCTCTGACTAGAGGAAGAAGTCCAACGTCAGCAAGAAGCGTTAATTCTACAGGCAA	CCCTCTCTTTATAATAACTGTTATTATTATTAATATTACTGTGCACTAACGAATAAAGTAAGTTGATC
CTCTGAGAGAGGTAATAGGC	62.271	CGCATTTTACTTAACAGC	61.794	103	(AAGT_43_62)()MSQ-M01247R:134:000000000-AGGC8:1:2104:12953:5289	TGCAGGTAACCGACCCATGCTCCTCTGAGAGAGGTAATAGGCGTAAGTAAGTAAGTAAGTAAG	ACAAAGACAGCTTAGCAATAACAATATGGTCGTCAACAAATAAGCTGTTAAGTAAAATGCGATGAATC
CTCTGTAGAGTTGATCTTCG	60.832	GAAATACTAGAATTCGATCG	61.082	104	()(ACT_5_16)MSQ-M01247R:134:000000000-AGGC8:1:2104:7229:11657	TGCAGCTCTGTAGAGTTGATCTTCGAGGGCCACCCTTCTAGGTGGAACTTCCTGACTTCTTGT	TGACAGTAGTAGTAGTACGTATGTTCGATCGAATTCTAGTATTTCTCCTGGCGCCACAAATATGGATC
CTCTGTTACACCACTCCC	61.978	TCAAACAGAAGAAACATACC	61.37	116	()(AATG_25_36)MSQ-M01247R:134:000000000-AGGC8:1:1104:25571:20814	TGCAGCGCCCTCGTCTCTGTTACACCACTCCCCATCGTGGAAGTAAGGCACTGTCCTCAGTGC	TCACATTATCACAGATTCTTAAATGAATGAATGAATATTTTTTAAAGGTATGTTTCTTCTGTTTGATC
CTCTTCTAAGGTTGCTGC	62.779	GTCATATGTTTTACGAGGG	62.14	120	()(ATTG_13_24)MSQ-M01247R:134:000000000-AGGC8:1:1104:11652:6532	TGCAGCTCTTCTAAGGTTGCTGCCGGTCCCAAGCCCGGATAAAGGAGGAGGGTTGGACATAGG	TTGAGGAGGTATTCAATCAATCAACCAATCAATGCCTGTCACCCCTCGTAAAACATATGACGTCGATC
CTGAAAACTTGAATGTTACC	61.341	GATCTTACCATGAAATTGG	61.842	121	(AG_41_52)()MSQ-M01247R:134:000000000-AGGC8:1:1105:17472:8341	TGCAGAGGTGGCTGAAAACTTGAATGTTACCAATTCTCTCAGAGAGAGAGAGAAAGAGAGAGA	GAAAGAGAGAGAGATAAGGAAGAAAAAGATTATATGTAAAGAATTCGAGCCAATTTCATGGTAAGATC
CTGAAGCAATCGATTAGC	63.744	ATCAGCTTTGGTGAATAGC	64.585	122	()(AG_7_38)MSQ-M01247R:134:000000000-AGGC8:1:2102:18892:14451	TGCAGCATTCTGAAGCAATCGATTAGCCGCTTAAATGTAAACGAATAGATGGCTAGTGTGATA	AGAGGGAGAGAGAGAGAGAGAGAGAGAGAGAGAGAGAGCTATTCACCAGCTATTCACCAAAGCTGATC
CTGAATAGCTGTTTTGTCC	62.256	CTGAGAGAGGTAACAGGC	61.768	107	()(ACTT_21_32)MSQ-M01247R:134:000000000-AGGC8:1:2101:23648:22239	TGCAGGCACTGAATAGCTGTTTTGTCCTAGTACGGGACCCCATAGCAGCGCGCATCCACGACC	CTTGAAGGAGCTAGTCACTACTTACTTACTTACGCCTGTTACCTCTCTCAGAGGAGCAGAGGCCGATC
CTGAATGTTGAGGATTACC	61.552	TTTCTACCATGACCTTCG	63.415	102	()(ATTT_9_20)MSQ-M01247R:134:000000000-AGGC8:1:2106:24128:8561	TGCAGAGTCAGCGTCGTCGACGCTGAATGTTGAGGATTACCTTGACAACACCTATTATTATGC	AAGTGGAGATAAATAAATAAACTGGATAAAGTAAATTCTAAACGAAGGTCATGGTAGAAAAAGCGATC
CTGACTCATCTGACTCAGC	61.508	TGAATATAGTAAATTCTCGACC	62.184	103	()(ACAGC_3_17)MSQ-M01247R:134:000000000-AGGC8:1:1104:11569:4465	TGCAGCTCCTACCAGCACAGCTGCTGACTCATCTGACTCAGCCATTGACGCAGTTCTGCAACA	TGTGTGCTGTGCTGTGCCACATTTTTAAAAATCCATAGAAGGTCGAGAATTTACTATATTCACTGATC
CTGACTGTGATTGAATGC	60.851	GAAGTCAAAACCATTAGG	59.54	96	()(AT_21_32)MSQ-M01247R:134:000000000-AGGC8:1:1102:20724:12473	TGCAGATAACATACATTTTTGTCAGGCTGTATACTGACTGTGATTGAATGCTTTTAAAGTTAG	ATATACATCTTAGAACAGAATATATATATATAGGTCTCATTGCTACACCTAATGGTTTTGACTTCGAT
CTGAGGCTTTAGAGAAGG	61.931	TCTTTAACAAACATACTTACCC	62.367	116	()(TG_1_24)MSQ-M01247R:134:000000000-AGGC8:1:2103:24881:5735	TGCAGCAATGATGCCTGAGGCTTTAGAGAAGGCAGCATCAAATGTATGCATCCTTTAGGGAAG	CACACACACACACACACACACACAAATTATTCTTCTAAAACTATGGGTAAGTATGTTTGTTAAAGATC
CTGAGTTCAGCATTCTGC	63.662	AATGTGCATAAACACTTCC	62.342	79	(TG_43_56)()MSQ-M01247R:134:000000000-AGGC8:1:1102:25459:13366	TGCAGTAAATTTCACTGAGTTCAGCATTCTGCGTTTGCGTGAGTGTGTGTGTGTGTTATTTTT	GCTCAAAGCTGGAAGTGTTTATGCACATTTGTGGACACCTCTCCTTGCCAGTCCCCCAAATGGAGATC
CTGATCTATGTCCTTGTCG	62.276	ATGTGATTCAGTTTTCACC	61.502	106	()(ACTT_17_32)MSQ-M01247R:134:000000000-AGGC8:1:1115:10989:13870	TGCAGCCTATCATAAGACTGATCTATGTCCTTGTCGTTGCCATTGTTGATGGGTGCATAACAT	GGACGGGTAACAGGCGTAAGTAAGTAAGTAAGGATGGACTGGTGAAAACTGAATCACATGGAAAGATC
CTGATCTTTGTCTTCATCG	62.442	GAAGAAGAAAAGAATAGTTGG	62.003	88	()(ACAG_1_16)MSQ-M01247R:134:000000000-AGGC8:1:2119:12058:2225	TGCAGCCTATCATTAAACTGATCTTTGTCTTCATCGTTGCCGTAGTTGGTGGGTGCATAACAT	CAGACAGACAGACAGACAAACCAACTATTCTTTTCTTCTTCATCATTCAACACTACGAAAGTATGATC
CTGATGTGAAAACGAAGG	63.728	CGATGTACACATGTTTCG	62.343	94	()(ATAC_22_33)MSQ-M01247R:134:000000000-AGGC8:1:1102:15505:15357	TGCAGCCGGTGGAAACAGCCGCCTGTTATTCATCACTGATGTGAAAACGAAGGTTCGCTAACT	CTTACAGTTGGCGGGTGAAGTTATGTATGTATGAGCAACATAGAACCCGAAACATGTGTACATCGATC
CTGATTCCTTCAATAGTCG	62.104	ATCAATAGGTGGTAACTTGG	63.294	110	()(ATAC_1_12)MSQ-M01247R:134:000000000-AGGC8:1:1113:4857:15246	TGCAGTAGTCGGATTATATGTCTGATTCCTTCAATAGTCGATACGGTTAACGCATAACGTTAT	GTATGTATGTATGACCAACATAAAACCTGGTACATGTGTACATCGGTCCAAGTTACCACCTATTGATC
CTGCATCATGAAAACTGC	64.657	ATCAACTCAGTTTGCACG	64.057	118	()(TG_29_48)MSQ-M01247R:134:000000000-AGGC8:1:1102:21252:2183	TGCAGGTGGTTGACTGCATCATGAAAACTGCAACATCTCAAGGCAAGTTCGGAATATGGTGAA	TGACGACGGAATATGTGGTAAATTCATAGTGTGTGTGTGTGTGTGTGTGCGTGCAAACTGAGTTGATC
CTGCTAATGATGATGTGG	61.363	ATCAAGCTATTTCATCCG	62.983	117	()(ATG_25_42)MSQ-M01247R:134:000000000-AGGC8:1:1101:11054:3327	TGCAGCCATCATTGCTGCTAATGATGATGTGGACCCACCTGACACTGCTCCAGGATAATTAGG	TTAGAAGACCCACGTGATGACCCTGATGATGATGATGATGATAAAGGCGCGGATGAAATAGCTTGATC
CTGCTTTTAGTCTCATCG	60.715	TGAATGATACAAGGAAGG	60.291	92	()(TG_33_44_ATAC_21_32)MSQ-M01247R:134:000000000-AGGC8:1:1104:16284:1691	TGCAGTCAGCAGTACGACTTCGCCCTCAGACCTTGAGTAGCTGCTTTTAGTCTCATCGTTCTC	TCCTCTCCCCAACCAGTCCCACATACATACATACACACACACACATGATACCTTCCTTGTATCATTCA
CTGGAATTATATATCAGTTCC	59.912	ACTTCTCTCTTCTCATTTCC	61.286	111	()(TGCC_18_29)MSQ-M01247R:134:000000000-AGGC8:1:2116:16598:15797	TGCAGGCTGGAATTATATATCAGTTCCAATGAAAGTGTCTGGAATCAGTTCTGAAGCCATCTA	AGGTTGCACTTGTACAGCTGCCTGCCTGCATGTGGAAATGAGAAGAGAGAAGTCTAGGGAAACAGATC
CTGGCTTTTATTTTGAGC	63.499	AAACTGTGAAAATGTACGC	62.792	85	()(ATT_1_12)MSQ-M01247R:134:000000000-AGGC8:1:2110:17167:10263	TGCAGCAGGTTGGTCACTGGCTTTTATTTTGAGCTATAAGTGATAAGATTTCAAACAGTGAGT	ATAATAATAATAAGTAAAGCGTACATTTTCACAGTTTTTATTATTTATAAACAAAGAAAATCAAGATC
CTGGGAAAATAAGAAAGG	62.242	GGAGTTTCTGACAGTTCC	61.089	123	(AG_23_40)()MSQ-M01247R:134:000000000-AGGC8:1:2106:7773:4575	TGCAGCTGGGAAAATAAGAAAGGAGAGAGAGAGAGAGAGAAAGAGAAAGAGAGAGATCGCTTC	TGTGTGCCCGGGCTCTCAAGTACCAGCAACTCCCAAAAGTCAACATGGAACTGTCAGAAACTCCGATC
CTGTACTTTATACTCTGAGATCG	61.453	AGCTGTATACCACATTTGC	62.649	106	()(AGGG_26_37)MSQ-M01247R:134:000000000-AGGC8:1:1118:17435:19187	TGCAGATATGAGAGCCCACACTGTACTTTATACTCTGAGATCGTTCCTTGCTTTGGCTTGCTC	CCATAGCTCACAGCCTTCTGTCCTACCCTCCCTCCCTACTATGGCAAATGTGGTATACAGCTCAGATC
CTGTCAACATCAGCTTACC	62.434	GATCGATGCATATATGTGC	63.46	115	()(AGTC_19_30)MSQ-M01247R:134:000000000-AGGC8:1:1110:23015:16074	TGCAGGCGCCAGCAAACCTGTCAACATCAGCTTACCAAGACTCTCAAGGCGTCCGGATTTGGG	TTGACTAAACAGATGTGAAGTCAGTCAGTCAAATATAAAATATAACCTAGCACATATATGCATCGATC
CTGTCCATCTTCATCTGC	62.919	GAAGTTGTACTCGCTTCG	63.478	114	(TG_38_49)()MSQ-M01247R:134:000000000-AGGC8:1:2104:6633:9161	TGCAGATTCACTGTCCATCTTCATCTGCATTTGTTGCTGTGTGTGTGTGATAGTAGAGCTAGA	CTAATCTTCTCTGTATCGTTCCAATTTTAGTATATGTACCGCCGAAGCGAGTACAACTTCGGCGGATC
CTGTCGAATTCAGACACC	62.903	ATCTACTCTGTTTTCGCC	61.943	104	()(TTC_17_28)MSQ-M01247R:134:000000000-AGGC8:1:1117:27665:19679	TGCAGCGCCAACTCCCTATCCGCTGGACTGTCGAATTCAGACACCAACTTGGCCACCACCTCC	CAGAAACACTAATTGTGAAGAAGAAGAATTGGGTAAGCAATGTTTATTAGGCGAAAACAGAGTAGATC
CTGTGGTAGTGTGATTGC	60.937	CTGTCTCTAGGGAATAAGG	60.628	115	()(AG_3_44)MSQ-M01247R:134:000000000-AGGC8:1:1101:14069:5765	TGCAGATGTGCCCCTGTGGTAGTGTGATTGCCTACATGTGCAAGGCCTTGTGCAGTGACTTCA	GCCTCTCTCTCTCTCTCTCTCTCTCTCTCTCTCTCTCTCTCTCTCCCTTATTCCCTAGAGACAGGATC
CTGTGTAAAACTGTTTTATTTCC	64.241	CAGACCAGAATCTTGTTACC	63.28	99	()(AATT_19_30)MSQ-M01247R:134:000000000-AGGC8:1:1114:27799:12519	TGCAGCGCTCGATTACTGAAATCATCTGTGTAAAACTGTTTTATTTCCGACCAGCTTCCACAG	ATCACACTATTTGAAAGTATTAATTAATTACAAAGCCAACGGTAACAAGATTCTGGTCTGGAGTGATC
CTGTGTCCATCTTAGTATGG	61.394	CTTCACGAGAAGTAACAGG	62.049	102	()(ATTG_13_32)MSQ-M01247R:134:000000000-AGGC8:1:1114:7007:12078	TGCAGAAATAAACATCTGTGTCCATCTTAGTATGGGACTCCACAGGATTAAGCGCTAATGATG	TGTCTTAGCGTGTCAATCAATCAATCAATCAATGCCTGTTACTTCTCGTGAAGCATAGGTTGCAGATC
CTGTGTTAGCTCTTGTTCC	61.974	AGTTCATAACAACAATGACG	62.098	97	()(AATT_6_17)MSQ-M01247R:134:000000000-AGGC8:1:1108:21631:21313	TGCAGCCAAGCTTGAGACTACACTGCTGTGTTAGCTCTTGTTCCTATTTCTTTGATAAAATAC	TTAACTAATTAATTAATTTGAAAGTATTTGTATCTACCCGTCATTGTTGTTATGAACTGAAATTGATC
CTGTTGATTTATTGAAGGG	62.366	TATTCATGGTTTGATTATGC	62.635	95	()(AATG_21_36)MSQ-M01247R:134:000000000-AGGC8:1:2115:20950:8668	TGCAGTATGGCACCCAGGACTAGCGAAATCCTGTTGATTTATTGAAGGGAATCATGTAGGCTA	TATAACAGAGTAAAATAGTATGAATGAATGAATGAATCTAGGCATAATCAAACCATGAATAATAGATC
CTTAACAAAATTTTAGGCC	62.254	GTCAATAATTCATTCATTGC	61.969	108	()(ACTT_9_24)MSQ-M01247R:134:000000000-AGGC8:1:2107:11507:20537	TGCAGCGATTTACATATTCTTAACAAAATTTTAGGCCTTAATATTCATCGAATAGGGACTTTC	TAACAGGCGTAAGTAAGTAAGTAAGAACTGTTGAAGCGATAAGCAATGAATGAATTATTGACTTGATC
CTTAACAGAAGAAAGGGG	61.969	CAGGGATAGATAGATAGATGG	61.985	112	()(ATAG_13_36_ATAG_49_60)MSQ-M01247R:134:000000000-AGGC8:1:2112:25744:14256	TGCAGCAATGTTGCCTTCTTAACAGAAGAAAGGGGTTAGAAAAGATTGACCCTAAAAATGTCA	CTTTCTATTTTTCTATCTATCTATCTATCTATCTATCGATCTATCCATCTATCTATCTATCCCTGATC
CTTAGAATCAGTCACAGTGG	61.256	GTGCTTAAGTACAGTAACCG	61.929	105	()(TG_24_39)MSQ-M01247R:134:000000000-AGGC8:1:1102:13545:19361	TGCAGACATTAGGCGATATGGCTTAGAATCAGTCACAGTGGCGCAAGTGTATTTACTCTTTAA	TTGATTATCCATGGCTGTATCTCTGTGTGTGTGTGTGTGATACGGTTACTGTACTTAAGCACTTGATC
CTTAGACTGTGAAACTGGG	61.809	GATCATTTTAAAGAAGAGAGG	61.801	103	()(TG_5_18)MSQ-M01247R:134:000000000-AGGC8:1:2114:27978:15300	TGCAGCTTGAATGGCTTAATGGTAATGGTCTTAGACTGTGAAACTGGGTTACTGGGGGGTCGA	TATGGTGTGTGTGTGTGTGGGAGGGGAGTTGAATAACTTATTCAACACCTCTCTTCTTTAAAATGATC
CTTAGAGGAAATTCAGAACC	62.446	AGAGAAAATTGACTCTGACC	61.936	102	()(TG_1_16)MSQ-M01247R:134:000000000-AGGC8:1:2119:6795:14347	TGCAGCTGTCAGTCACTTAGAGGAAATTCAGAACCACGTTGCGTCTCAGGAAATGGACGTCAC	ACACACACACACACACCGTGGTACTCCTATGGAGGTCAGAGTCAATTTTCTCTTTCCACTGTGAGATC
CTTAGCCTGTCATGTTAGG	62.402	GCTACGTATGACCCTACC	62.183	87	()(TG_21_32)MSQ-M01247R:134:000000000-AGGC8:1:2114:20723:23873	TGCAGTTCTGGCTTTGAGTGCGCATGAAAAGAGGCTTAGCCTGTCATGTTAGGCCTCTGGTCT	GTGTGTGTGTGCGTGTGCATGTGTGTGTGTGTATGTTAAGGTAGGGTCATACGTAGCCCAAGGTGATC
CTTAGTCTAAACATAAATCGC	60.983	GTCAGAGTTTCGAAGACG	62.658	89	()(ATT_13_24)MSQ-M01247R:134:000000000-AGGC8:1:1118:8440:9203	TGCAGATTCCCTATCGAAAAAGTGGACTCCTTAGTCTAAACATAAATCGCAACTGTAGTTTAA	TAAATAAAGCCATTATTATTATTATACTGGACAGATCGTCTTCGAAACTCTGACTTTCGCTCCTGATC
CTTATCAATAATTGCCTGC	63.069	GAAGGTATTCTCAATGAAGC	63.026	103	(ATTT_41_52)()MSQ-M01247R:134:000000000-AGGC8:1:2101:9285:18255	TGCAGTTCTTATCAATAATTGCCTGCAAGCCTACACATCGTAAATAAATAAACTGATGATTGT	CTGGAGTTAACATTGTAGTTACCGACGCTTCATTGAGAATACCTTCCTTGAATCGTACCCACAAGATC
CTTATCATTGGTAACCAGC	62.369	GAACGAATACAATCACTACG	62.061	114	()(ATTG_16_27)MSQ-M01247R:134:000000000-AGGC8:1:1114:27435:6989	TGCAGGAGCTTATCATTGGTAACCAGCGATTAATTGAGTTAATGCTGGAACAAACACGCATCC	AGTTGACTTAAGAGCATCAATCAATCAGTGGTACTATTCGTAGTGATTGTATTCGTTCTGGCTAGATC
CTTATCTAAAGGTTGTTGG	59.37	GATCACATTCTATAGCCC	59.017	97	()(TC_4_45)MSQ-M01247R:134:000000000-AGGC8:1:2108:18602:4773	TGCAGAGTTGACACCAAAGGGGAAGTGTGCAGTGCCTTATCTAAAGGTTGTTGGGAAGAGAAA	AAAAGAGAGAGAGAGAGAGAGAGAGAGAGAGAGAGAGAGAGAGAGCTTTAGGGCTATAGAATGTGATC
CTTATTAAAATTTCCAGCC	62.053	ATGAACACCAAACAAGTACC	63.575	109	()(ATT_8_22)MSQ-M01247R:134:000000000-AGGC8:1:1109:7249:13144	TGCAGTTTCTTATTAAAATTTCCAGCCAGATGATGGCTTCTCTTGATAGGAATGGTATCTTCT	TAATAACAATAATAATAATAATGCTAGTTACAGGGTACTTGTTTGGTGTTCATACAATAGCCACGATC
CTTCACATAGGGTAACAGG	61.935	GCTGGTCAGTATCACTGC	63.163	100	(AATC_51_62)()MSQ-M01247R:134:000000000-AGGC8:1:1104:23414:17550	TGCAGAATGCTGGTCGGCGGTTTATGCTTCACATAGGGTAACAGGTACTAATTGATTGATTGA	GACACTTTTATGTGCTGATAAAGTAAAGATTTTGAAAACAGTATGCAGTGATACTGACCAGCATGATC
CTTCAGACGTTGAGTAGC	60.03	TTCAGACAGACAGATATAACG	61.226	98	()(ACGT_17_28_TCTG_44_55)MSQ-M01247R:134:000000000-AGGC8:1:1113:8448:22991	TGCAGTCAGCAGTACGACTTTGCCTTCAGACGTTGAGTAGCTGCTTTTAGTCTCATCGTTCTC	GCTACGGTCGGGGATGTACGTACGTACGAAGTTCTGCGTTATATCTGTCTGTCTGAATGTTGTCGATC
CTTCAGTGCTGAGAATGG	63.485	TCAAGTTATACAGGAAATTCC	62.754	102	()(TTGC_5_20)MSQ-M01247R:134:000000000-AGGC8:1:1116:5888:9165	TGCAGGCCTTCACCACTATGCCAGGTTTCTTCAGTGCTGAGAATGGACCCAGAGCCTTACGGC	CCTCTTGCTTGCTTGCTTGCTTTCGTATGTGTCTGAGTTTGGCCAGGAATTTCCTGTATAACTTGATC
CTTCATTAGAAACTAAAGTGC	60.639	ATGAAATTAACAGTGTAGCC	61.096	119	()(AATG_6_21)MSQ-M01247R:134:000000000-AGGC8:1:1101:21529:2124	TGCAGTAACCTTCATTAGAAACTAAAGTGCATAACAATGAATGTTAGTTTATCTACACGTAAA	AATTGTGAATGAATGAATGAACGAATGAATGAACTAATATTGTCGGCTACACTGTTAATTTCATGATT
CTTCATTTACTTTTCTAGTTGC	62.431	ATCATTCAGCTATCAGGC	62.413	101	()(AAAC_22_33)MSQ-M01247R:134:000000000-AGGC8:1:1113:14670:2826	TGCAGTTTTTCCGTATAATCAGTCTCATGTCTTCATTTACTTTTCTAGTTGCTCTTCTGTTAT	GAAGTTCATTCAGGAGAAGCCACAAACAAACAAGTTTGCTTTAAAAATAGCCTGATAGCTGAATGATC
CTTCGCATAGATGTTTGG	64.281	GATCTAACGTTAATGCGC	63.968	103	(CCGG_50_61)(CCGG_9_20)MSQ-M01247R:134:000000000-AGGC8:1:1108:3541:14362	TGCAGGAGGGTGCGCAGAGGTTAAAAAACCTTCGCATAGATGTTTGGCAGGCCGGCCGGCCAC	GTTTGGCAGGCCGGCCGGCCACGATAGCAAATAGCCTTTCAGTCAATCAAGCGCATTAACGTTAGATC
CTTCTGTTGAGGTATAATGG	61.266	CATATATATCCAGATGAGCC	61.108	107	()(TTTG_17_28)MSQ-M01247R:134:000000000-AGGC8:1:1111:20213:18147	TGCAGCCACATCTACGTGCTTCTGTTGAGGTATAATGGCCATACATAACAGTTACTTTTAAGG	TATACCACAATGGCAGGTTTGTTTGTTTATGGGCTGAATATGGCTCATCTGGATATATATGGTTGATC
CTTGACATACAGGTTTTGG	62.768	GTTGAGTCTGTTTGTCACC	61.471	96	(TTTG_45_56)()MSQ-M01247R:134:000000000-AGGC8:1:1113:19515:24462	TGCAGAGGCTTCAGCCCTTGACATACAGGTTTTGGGGTGTCCGTTTGTTTGTTTGTTCACCAA	CAGATGGGCATAGAGTCCATGGGAATTGGGGTGACAAACAGACTCAACACAAGGTAGTGTGCTGGATC
CTTGTTAATCATATAAAGAAGCC	63.944	CTGTGCTACTCTGTAACGG	63.049	123	()(ACTT_28_39)MSQ-M01247R:134:000000000-AGGC8:1:1104:11177:8689	TGCAGAGCTTGTTAATCATATAAAGAAGCCTGACATGTCAGATTTCACGGATGGTTCACGCAA	AAGTTTAGCCTAGTTAACTGCATTACCTACTTACTTACTCCCGTTGCCCGTTACAGAGTAGCACAGAT
CTTGTTCTGATAAATGAAGC	61.574	GATCAGTTATACGGATGTCC	63.097	105	()(AACTG_21_35)MSQ-M01247R:134:000000000-AGGC8:1:1114:21455:13195	TGCAGGTTCTTCCTTTACTTGATGGTTCTTGTTCTGATAAATGAAGCTGAGGGTCTGGTACAA	CACTGTGTCCTTGGCCACTCTGAACTGAACTGAACGAACGTTGTTCTAGGACATCCGTATAACTGATC
CTTGTTGTTTAATTTCACC	59.833	GTAACTCTTGTTCATGATGC	61.402	100	(ATT_32_46)()MSQ-M01247R:134:000000000-AGGC8:1:1102:20952:4012	TGCAGCTGCTTGTTGTTTAATTTCACCACTCAATAATAATAATAATAGTTTGTCGTCTCTAAA	TTCTCAGTCACCAATCAGTCAACAGCATCATGAACAAGAGTTACATCAGAATTCATTACACGTGGATC
CTTTCCATACAAGTCGTACC	63.789	TATTATTGGAAGCTGACTGG	64.588	101	(ATC_41_52)()MSQ-M01247R:134:000000000-AGGC8:1:2108:14982:23289	TGCAGGAAACATTGCTTTCCATACAAGTCGTACCACGATTTGATGATGATGAGTGACTGAGCT	CTACAAAAGCTTACTCATCAGTAATACTAGGCCAGTCAGCTTCCAATAATATAATTCTCAACTCGATC
CTTTCTGTTCTTTTATGAATCC	64.118	TAGACTCAACAACAACTACAGC	63.023	90	()(ATG_1_12)MSQ-M01247R:134:000000000-AGGC8:1:2103:13702:14430	TGCAGTGGAGCAAATGCATTAACTTTCTGTTCTTTTATGAATCCTAGACTTAAAGCTATTTTA	ATGATGATGATGTTCTTGCTGTTGTTGCTGTAGTTGTTGTTGAGTCTAAGAATGTCAACATGTGGATC
CTTTGAATATATGTTGTGGC	62.325	ATCTTCTCCCTCTGTTTACC	63.993	120	(AATG_41_60)()MSQ-M01247R:134:000000000-AGGC8:1:2114:27387:10517	TGCAGCAAGTTCTTTGAATATATGTTGTGGCTTGTAGTTTATGAATGAATGAATGAATGAATG	TGTTGTATTGGATTTTTGTTTTTAGAGAAAGAGTTTGAAGTTGGGTGGGTAAACAGAGGGAGAAGATC
GAAAAGTATAACGTTATTGGG	63.171	CAAACAGAGCTTCAATGG	63.968	121	(ATT_31_42)()MSQ-M01247R:134:000000000-AGGC8:1:2112:15859:20441	TGCAGTGAAAAGTATAACGTTATTGGGATTTATTATTATTATAACAGTCACTATCGGTGGTAA	CAACGTAGCATCTCTCTCTAGTTTGCCAGCCTAGACGTTTCTGTCCCATTGAAGCTCTGTTTGCGATC
GAAAATGCAACATGTTGG	64.627	GAATCCTGTTGAGAAACG	62.693	104	()(TTC_14_25)MSQ-M01247R:134:000000000-AGGC8:1:1107:11540:2297	TGCAGAAAATGCAACATGTTGGGACACAAAGAAACTTTGTGCAGGCAGAAAGACACACGCACT	CTGTGTTCTTTGGTCTTCTTCTTCTCCGTTTCTCAACAGGATTCCAAGTTAATGCCTGCCTCTTGATG
GAAAATGTTAAATCTTCTGC	61.154	CAATTGAAACAGATTTTAGG	61.907	93	(ATT_49_60)()MSQ-M01247R:134:000000000-AGGC8:1:2111:24093:3431	TGCAGAAAATGTTAAATCTTCTGCTCACATCATCTTTTATTATTATTTTTATTATTATTATTT	TCGGCATATATGACCTAAAATCTGTTTCAATTGGAAATATACATTTACACCTTGTCTACCCATGGATC
GAAACAGAGGTGAATTAGG	61.121	GATCACATCAATTTCATGC	62.805	123	()(ATG_16_33)MSQ-M01247R:134:000000000-AGGC8:1:1110:3084:10014	TGCAGCTACGAAACAGAGGTGAATTAGGTTATTAGTGAGCTGATTATTATGATGAGGTTAAAG	CGGATGATTCTCATCATGATGATGATGATGATGTTGATTTTAATAAGTAGCATGAAATTGATGTGATC
GAAACGTTTTGTTAAACC	60.283	GGTTATTGTTCATTTATAGG	58.697	99	()(ATT_19_30)MSQ-M01247R:134:000000000-AGGC8:1:2102:21009:1765	TGCAGAAACCATATACTTATAAGTGAAACGTTTTGTTAAACCGAAAGAGACGTGGTTGCCATT	TTTATATATTATTATGCAATAATAATAATATTTTTCAATCCTATAAATGAACAATAACCAATTTGATC
GAAACTTCAGAACAGTTGC	61.82	GATATTATGTTATCTCTAATCCC	60.248	95	()(AAAAC_22_36)MSQ-M01247R:134:000000000-AGGC8:1:1105:25034:17216	TGCAGTGTGTTGGTACCACTGATTAAAGTGAAACTTCAGAACAGTTGCTTATCCTGCTGATGC	TTTCTGAACTTCAATTATTAAAAAACAAAACAAAACTGGGATTAGAGATAACATAATATCTATCGATC
GAAAGAAAGAAAGAAAGAGG	62.18	ATACTCCCAACATTCAACC	63.695	101	(TTTC_17_40_TTTC_45_56)()MSQ-M01247R:134:000000000-AGGC8:1:1119:22868:5339	TGCAGGAAAAGGTAGGAAGAAAGAAAGAAAGAAAGAAAGAGGAAGAAAGAAAGAAAAAAAGGA	GTAGGTAGCTTTAAAACTGCCTACGGGGTTGCTTAAACTCGGTTGAATGTTGGGAGTATCGAACGATC
GAAAGATGAGGTTTACAGC	61.282	CTCTCATGTACAAAACGC	61.072	93	()(ATT_1_12)MSQ-M01247R:134:000000000-AGGC8:1:1106:26536:18455	TGCAGTTCAGACGAGGTGAAAGATGAGGTTTACAGCAAGCTTATGGACCTCCTCCAAAAAGCT	AATAATAATAATAGTTTATTCTCAGGTAGCGTTTTGTACATGAGAGCATACCAGTTTACAGGCATGAT
GAAAGTCTGAGTCAAACTGC	63.348	GAATTCAGCAAATATTTCG	63	84	()(ATT_11_22)MSQ-M01247R:134:000000000-AGGC8:1:1109:12654:20406	TGCAGCACATGATTTCTAAACTGTAAGAAAGTCTGAGTCAAACTGCTCAAGCTAAATGGCTCT	ATGCATACTTTTATTATTATTATATTCCGAAATATTTGCTGAATTCATGCCAGCTTACAGGCATGATC
GAAATCACGAAATCTTCC	61.959	CAAAATAGTAATCCAGATGC	61.697	92	()(ATG_1_15)MSQ-M01247R:134:000000000-AGGC8:1:1106:18935:4195	TGCAGCAATGAAATCACGAAATCTTCCGGCCTACTTTATCTTGTCAATATTCATGTCATGTTT	GATGATGATGATGATAAGCATCTGGATTACTATTTTGTATTTGTTCTGTAGATGGATTAACTTTGATC
GAAATGAAGCGATATAGACC	63.332	TGTGATATTATCCCTGACG	62.955	104	()(ATG_19_33)MSQ-M01247R:134:000000000-AGGC8:1:2103:19248:2699	TGCAGCTCTTCTAGTTGAAGAGGAAATGAAGCGATATAGACCAACAAAAAACTATCTGGAACA	TTGACTGAATCGCCTCAATCATCATCATCATCACCAACAACAACGTCAGGGATAATATCACACAGATC
GAACTACAATCAAGTACTTGG	60.281	ACACATGAATGATTAACACC	61.324	102	()(ATT_1_12)MSQ-M01247R:134:000000000-AGGC8:1:2109:6416:10061	TGCAGATTTGTGTGTGTGAAATGAACTACAATCAAGTACTTGGATTACAAATATCAAGTCATA	ATTATTATTATTAATGAAATGACTATTTCTCTTAAAATTAGGTGTTAATCATTCATGTGTGCCAGATC
GAACTGAGCTGAAAATCC	61.91	GATCTATTTCCTAGTAGTAATCG	60.649	104	()(ACT_5_19_ACT_22_39)MSQ-M01247R:134:000000000-AGGC8:1:2107:16765:1489	TGCAGTTTGTATCCACAACCGAACCAGGGAACTGAGCTGAAAATCCTCAGGTTTCTCGACGAA	ACAATACTACTACTACTACTGCTACTACTACTACTACTACTGTTACGATTACTACTAGGAAATAGATC
GAACTTGTTGTGTTTGTCG	63.29	TTGTTCATCATTCAAGTGG	63.484	112	()(AAAC_23_34)MSQ-M01247R:134:000000000-AGGC8:1:1119:22897:18875	TGCAGGTTTGCTTGAACTTGTTGTGTTTGTCGGATTTTACTGGTTCCAAATATTACGTCATAT	ATGATAAAATTGTTCTTTGAAGTGTTTGTTTGTTTTTATTCTCCACTTGAATGATGAACAACACAATC
GAAGAAAACACATACTCTTCC	61.865	ATTTATTAAGTAGGCTGAGC	60.685	113	(AGC_35_46)()MSQ-M01247R:134:000000000-AGGC8:1:1114:23022:19006	TGCAGGAAGAAAACACATACTCTTCCTCTTGGAACAGCAGCAGCAGTATTTTTTTCTTTTTAA	ATGATTATCATTACTGTCCTTTCTTCAAGTCAGTGCTCAGCCTACTTAATAAATATGTACTTCAGATC
GAAGAATAATAGCTTCTTGG	60.696	GATCGACAGTACCAAACC	62.2	109	()(ATT_23_34)MSQ-M01247R:134:000000000-AGGC8:1:2107:28792:16021	TGCAGGCCATGTTACGTGTACACGAAGAATAATAGCTTCTTGGTTCATCATGAAACAGTTTTC	GATGGAACGACCTATTATCAGCTAATAATAATAAATAAACAAAATGTCATGGTTTGGTACTGTCGATC
GAAGACTCGAAATGAACC	61.661	TTGTGACAAATAAGTTTTCC	61.871	121	()(TTG_1_12)MSQ-M01247R:134:000000000-AGGC8:1:2117:15044:21316	TGCAGCGAAGACTCGAAATGAACCGTCACTTCCAGCGACCAATAGCAACTGCTTTTTGAAAAT	TTGTTGTTGTTGTAGTGACGATGATGGTCAGGAGTCATCGAAAGGAAAACTTATTTGTCACAAGGATC
GAAGATTCTCTAAAATAATCTGG	62.775	GACAACAACTGTTATTACATAGC	62.142	110	()(AG_11_22)MSQ-M01247R:134:000000000-AGGC8:1:2105:27711:14109	TGCAGAAGATTCTCTAAAATAATCTGGATAACTTAATAATGACAGAATGAATTAGCTAATTGT	TATTTCAGTAAGAGAGAGAGAGTGTGAGCTATGTAATAACAGTTGTTGTCAGTTCACAGATTAAGATT
GAAGGAAAGGTTAGAAAAGG	64.692	ATTATTAGTGAATGCTGATAAGC	64.027	93	()(ATG_7_18)MSQ-M01247R:134:000000000-AGGC8:1:1102:28211:11498	TGCAGCGATGCTGCCTTCCCACAAGGAAGGAAAGGTTAGAAAAGGTCGACCCTAAAAATGTCA	TCCTTCTCATCATCATCACCATTATCTACGTGCTTATCAGCATTCACTAATAATTCATTTAATTGATC
GAAGGAATGATTCTTAATGG	63.115	CCTCATACAGATACACATGC	61.996	106	()(ATTTT_4_18)MSQ-M01247R:134:000000000-AGGC8:1:2115:18682:6092	TGCAGAAATTGCATGTGAAGGAATGATTCTTAATGGAATCGGTACAAGGGCCTTCCTAAAAGA	AATTTTTATTTTATTTTATGTGCATTGGTGTTTTGCCAGCATGTGTATCTGTATGAGGATGTCAGATC
GAAGGAGGTCATAAAAGG	61.43	TCTTATAAAATTCTTGGTGC	61.808	106	()(AT_20_31)MSQ-M01247R:134:000000000-AGGC8:1:1111:26067:8844	TGCAGCGATGCTGCCTTCTTAACGGAAGGAGGTCATAAAAGGTCGACCTTAAAAATTTCACAC	ATTACACATCAGTCATTCGTATATATATATAGTATGTTTAGTAAATGCACCAAGAATTTTATAAGATC
GAAGTACAGTATGATTCTGCC	62.571	CATTTTCATGAAATATGGG	63.066	86	()(TG_16_35)MSQ-M01247R:134:000000000-AGGC8:1:1116:12875:16762	TGCAGTTAGGTTTTATGTATATACAAAAGAGTACTTGAAGTACAGTATGATTCTGCCTGGTTA	AAGGATACATATATGCACACACACACACACACACAAGTTCCCATATTTCATGAAAATGTTCAAGGATC
GAAGTCAGAGGACAAAGC	61.605	CAGATTTACTCAGCTTGC	60.632	124	(TG_49_62)()MSQ-M01247R:134:000000000-AGGC8:1:1119:19966:9563	TGCAGAAGTCAGAGGACAAAGCACAGGACTAAGTTCTTTAAGAAGAACTGTGTGTGTGTGTGT	AAGAGTAAGGAAGACAGAGAAACTCTAGAAGGTCAAGAGGAAGTGAGCAAGCTGAGTAAATCTGGATC
GAAGTGGTGTATGACTATCG	61.318	GAGTTGTATGTAGCAAGTGC	61.944	96	()(ATAG_9_20)MSQ-M01247R:134:000000000-AGGC8:1:2116:27711:15177	TGCAGTTTTTATTGAAAATTATGGGAAGTGGTGTATGACTATCGATTGATAGAAGTGCCTAAA	ATATACACATAGATAGATAGGCAGATATATATACATGCACTTGCTACATACAACTCTAAAAGATGATC
GAATACCGTAACCAGTGG	62.865	CTAAAATGAGGACCTCTCG	64.118	101	()(ATAC_22_33)MSQ-M01247R:134:000000000-AGGC8:1:1115:15012:11568	TGCAGACTTACCTGGTTAAGGTCCTCGCGAATACCGTAACCAGTGGTTGGAAACGCTGGGTGA	TGTGCTAGGTTTTATTTTGATCATACATACATATCCATGCACACATCGAGAGGTCCTCATTTTAGATC
GAATATTTGGTCAATGAACC	63.472	ATCGAATAATTCTTCATGC	61.966	111	()(ATG_34_45)MSQ-M01247R:134:000000000-AGGC8:1:2117:20464:3234	TGCAGAACCTGCCTAAGTGTGAATATTTGGTCAATGAACCACATCCAGGTCTGAAACCATCTT	CAGTTTTGATTCTGATGTTTTGGCCCATGATATTGATGATGATGAAATGCATGAAGAATTATTCGATC
GAATCCAATCTCTGTCTCC	62.769	GACTCCCATGACTTGTCC	64.326	101	()(ATAC_4_15)MSQ-M01247R:134:000000000-AGGC8:1:2104:17626:16411	TGCAGGAATCCAATCTCTGTCTCCCTAGTACTGAGATTACAGGCATGGCTGTTGCACTCAGCT	TATTATGTATGTATGGCAGTCAGAGGACAAGTCATGGGAGTCAATTTTCTCCTTCCACTAGGCAGATC
GAATCGTTTAGTTCTAATAAGC	61.908	TCAAATACTAAAAGCCTACG	62.359	114	()(ACC_6_17)MSQ-M01247R:134:000000000-AGGC8:1:1113:27248:5603	TGCAGCTATGCCCAGAGAATCGTTTAGTTCTAATAAGCACCAACTTGAATCATAAGGAGAGAT	TGGACGTGGTGGTGGTGACGAATGCAAATGACGGATAGAGGATATTCGTAGGCTTTTAGTATTTGATA
GAATCTTTGAAAGAGTGTAGG	62.151	GTCTTTTACTGCCTCTGC	62.467	118	()(TCTCCC_13_36)MSQ-M01247R:134:000000000-AGGC8:1:1103:17578:6410	TGCAGAGAATCTTTGAAAGAGTGTAGGAGATGCCACTGCCAATACCTTTTCTTATTAGTGGAG	GGAGAGGTAGAGGGAGAGGGAGAGGGAGAGGGAGAGGCAGAGGCAGAGGCAGTAAAAGACTGAGGATC
GAATGGTGCTACCTACCC	64.639	CATGTCTCCTATACACTGGG	63.883	97	()(TTTTG_4_18)MSQ-M01247R:134:000000000-AGGC8:1:2101:13130:17027	TGCAGCCAAGGAATGGTGCTACCTACCCCTGAAACAGGCATTTCCACCTCAGTACATCTAATC	AAAAAAACAAAACAAAACAGAAACCCAGTGTATAGGAGACATGGGACCCAATCAAAAAAGCAAAGATC
GAATGTAATGCAACTTTGG	63.185	ATCATCCATTACATTTTGG	62.232	117	()(AGCT_25_36)MSQ-M01247R:134:000000000-AGGC8:1:2114:15912:7771	TGCAGAATGGGAATGTAATGCAACTTTGGTTGGAACTCAAATCGTTAAGTGATTCCATGATGA	GGTACTCATTTACGAACCGACTGTAGCTAGCTAGCTTATCTATACCAAAATGTAATGGATGATTGATC
GAATGTATGTATGCATGTGC	63.111	AGATGTTTAAACAGTCCTCC	62.271	119	(ATAC_41_52)()MSQ-M01247R:134:000000000-AGGC8:1:2113:26041:15472	TGCAGTAGAATGTATGTATGCATGTGCATGTATGTATATATGTATGTATGTATTTTTAAAGGT	TCATTCTTACCTAGATGGGAAAGCATGTTTAGTGAACAGGAAGGAGGACTGTTTAAACATCTTTGATC
GACAAACAAACACAACTCC	62.022	TCTATAAAACCACTATACAGGG	62.303	116	()(AG_1_26)MSQ-M01247R:134:000000000-AGGC8:1:1106:22824:22231	TGCAGAGAAGGCAAGACAAACAAACACAACTCCAGCTCTAGGGATACCTGACAGTAGCCCCAT	AGAGAGAGAGAGAGAGAGAGAGAGAGGAAGAGAGGAAGAGAGCTCCCTGTATAGTGGTTTTATAGATC
GACAACTTGAAATTGATACC	60.809	AGGAGTTTAATGACTGAAGC	62.714	98	()(ACTG_13_24)MSQ-M01247R:134:000000000-AGGC8:1:1101:16144:8827	TGCAGTTACGCGAAATCAAGACAAAATGACAACTTGAAATTGATACCAAATGACGAAAGTCGG	TCTACGTTATAACTGACTGACTGAATAATCAAAAACCAAATGCTTCAGTCATTAAACTCCTTATGATC
GACAAGTATTCAATCATTTCG	63.652	ATCTGAGACTGTCGGTCC	63.982	105	()(TG_1_12)MSQ-M01247R:134:000000000-AGGC8:1:2113:21351:9684	TGCAGTGTCTACAGTACGAAAGTTAAGACAAGTATTCAATCATTTCGAACTCCTCCAAATAAT	GTGTGTGTGTGTGGGGGGAATTACACGACTTTCATACTACTGCAAATTGGGACCGACAGTCTCAGATC
GACAAGTGAAATAGTCAAGC	60.979	GATCACAGCTAACTTTATCG	61.648	128	()(ATG_27_38)MSQ-M01247R:134:000000000-AGGC8:1:1103:26308:19911	TGCAGACAAGTGAAATAGTCAAGCGCGTTGGTTACTTTCCTTGTCTTGGATGTTTGATCACCA	CTACACTCATAAGTCACTGGTATTTAATCATCATCATCTTCTAAACATCGATAAAGTTAGCTGTGATC
GACAATAAGGAGACAACAGC	63.439	AAATAACGTGTCAATTTCG	63.112	99	()(AAATT_12_26)MSQ-M01247R:134:000000000-AGGC8:1:1117:10254:10906	TGCAGTCAGTGGGAGCATAGGCAGAGACAATAAGGAGACAACAGCGCGTGTCCCTATCTTAAC	TCTTCTTCATATTAATTTAATTTAATGCTATACAGTTGTAACGAAATTGACACGTTATTTTGCAGATC
GACACAACAGTGGTGACG	64.176	GTTCTCCAAATGACCACC	64.784	92	()(AT_33_44)MSQ-M01247R:134:000000000-AGGC8:1:1111:19801:12797	TGCAGATAACTGAATCGATAATATCGGCCATCCCTGCCCAGACACAACAGTGGTGACGGGTAT	ACTGGAACAAAGTTACACTGGACGCTCGGGTTTATATATATATATCGTGTGGTGGTCATTTGGAGAAC
GACACCCTTTGTTTAACC	62.018	GATCAATTTAGGTTCTCCC	62.895	128	(ATTC_47_58)()MSQ-M01247R:134:000000000-AGGC8:1:1101:22905:9538	TGCAGACACCCTTTGTTTAACCTTTTCCAAACCATGATGGAAGGTGTTCATTCATTCACTGAT	ATTCACTGATGAAATTGCCTGGTCGTACGCCGTATGTAGCTTACTCCATGGGAGAACCTAAATTGATC
GACACTTGCCCTCTATCC	64.362	ATCATTGAGTGTCCTGTGG	64.68	127	(TG_29_42)()MSQ-M01247R:134:000000000-AGGC8:1:1112:11325:24207	TGCAGACACTTGCCCTCTATCCCTTGGAGTGTGTGTGTGTGTGGGGGGGGGGAGAACTCACCT	TGAAATTTGCAGGTGACATTGATGGTGTCGTTGAGAAGCCCCAAAGCCCCACAGGACACTCAATGATC
GACAGACAGACAGATACAACG	63.398	GAGTATCGTGGGACAACC	64.857	100	(ACAG_3_18_ACGT_34_45)()MSQ-M01247R:134:000000000-AGGC8:1:1102:18769:9602	TGCAGACAGACAGACAGATACAACGCAGAACTTCGTACGTACGTACATCAATTCAGGTTGCCA	CTAACGACAGCATTGCTCACTCGGTTGTCCCACGATACTCGAGCAATGCTTCGGAGACACCTATGATC
GACAGATGTTACATTTGTGC	62.074	TCCACATGGAGTAACAGG	63.406	101	()(ATTG_17_28)MSQ-M01247R:134:000000000-AGGC8:1:2111:23227:16634	TGCAGCTGCAGCCATGACAGATGTTACATTTGTGCAGTGGTATAAGTAATGTAGAGATACTAG	TATTCATGGCTGTAAATCAATCAATCAATTAATGCCTGTTACTCCATGTGGAGCATAGGCTGTCGATC
GACAGCAGTAAGGTATTTCC	63.082	GCAGATGTGAGGATATGG	63.029	111	()(AGGCG_16_30)MSQ-M01247R:134:000000000-AGGC8:1:1105:10794:9453	TGCAGCGAGGTGTGACAGCAGTAAGGTATTTCCCTCGGATAACCAGCATCTCCAGCGATGCTT	TGCTTCGACTCGCCACGCCTCGCCTCGCCTCTCATTCCCAATCCATATCCTCACATCTGCAACTGATC
GACAGTCCATCTTTGTAAGG	63.28	TGTTTATGAATAACAAAGGG	62.271	103	()(AATG_1_12)MSQ-M01247R:134:000000000-AGGC8:1:2119:25180:20049	TGCAGTTCTGGAAGGGACAGTCCATCTTTGTAAGGAAGGCATAGTGGCTGGAGGGATTCTCCT	TTCATTCATTCAATCAATTCTTGTCTACAATCAACCCTTTGTTATTCATAAACATACTTATTATGATC
GACATCTATGCTACCTCACC	63.073	CAGTTGATTGAAATTTTCC	62.221	115	()(ATT_26_37)MSQ-M01247R:134:000000000-AGGC8:1:1105:24854:7417	TGCAGTCATTCCGTGACATCTATGCTACCTCACCCATTGATGTCGATGACTGTTGCATACTAG	TGAAGTAATCCAATAGCTTTTAGATTAATAATAATAACGTCCTCATGGAAAATTTCAATCAACTGATC
GACCACATTCTAAAAGCC	62.267	TGTTGTCTAAATCAGATTGG	62.105	83	()(TG_9_24)MSQ-M01247R:134:000000000-AGGC8:1:2103:8987:23104	TGCAGGATTCTGGGCCATTCCATTGTTGGACTACCAGGACCACATTCTAAAAGCCAGACTAAT	CCCCCCCCCACACACACACACACAGATATCCACAGGCCAATCTGATTTAGACAACACCTCATGAGTTC
GACCTGTTAACTGGAACG	62.757	AAGTATTTGTGATTTTGAGG	61.094	119	()(TG_1_36)MSQ-M01247R:134:000000000-AGGC8:1:1102:3043:8789	TGCAGACCTGTTAACTGGAACGCTGATGAGACCACTCAGTGTGAATGAACCAACGCTTGCTGC	ACACACACACACACACACACACACACACACACACACTCACCTCAAAATCACAAATACTTTTATGGATC
GACGATACATCATCATTGC	62.883	TTTGATTTCATATTCTCTGC	61.887	107	()(ATT_10_21)MSQ-M01247R:134:000000000-AGGC8:1:1107:17835:3886	TGCAGACGATACATCATCATTGCCTGATGACCAACTAACATGTTATTCAACTGTTGATGTAAG	TACTACTACTAATAATAATAATAGAAAGCAGAGAATATGAAATCAAATTCAGTATAGTACGATGGATC
GACGTCGTAAACAACAGC	63.884	GATCGTGAACAGTGATGG	63.423	124	(TTG_28_39)()MSQ-M01247R:134:000000000-AGGC8:1:1106:10481:11080	TGCAGCTAGACGTCGTAAACAACAGCAACAACAACAACAGGTAGGGCAAACAGAAGGCAGAGA	AGTTGAAACAGCTGTCTACTATTGCCTTCCATCGCTTTTGCTTTTGCTGCCCATCACTGTTCACGATC
GACTACAATATGATAAATTGGC	62.46	CTGTTAACTTTCTATGAGCG	62.156	114	()(ATT_4_15)MSQ-M01247R:134:000000000-AGGC8:1:2109:14030:6701	TGCAGACTACAATATGATAAATTGGCTTTTGTGAACCGTGTACCGTTATTAATTAATTCAACA	AGCTATTATTATTATTGTTTGAAATACTATGACTCGCTCATAGAAAGTTAACAGCTTGGTGGCTGATC
GACTATCAGTCATGGAACACC	64.904	AGAGTACAACTTCTGTAAGATGC	63.157	121	()(TG_5_28)MSQ-M01247R:134:000000000-AGGC8:1:1119:25926:7555	TGCAGACTATCAGTCATGGAACACCTGTCGCTCACTTTACGGTGTACACTTGACCTGTTACTC	ACTAACACACACACACACACACACACACAACATCTCATGCATCTTACAGAAGTTGTACTCTGTAGATC
GACTGTAAACTTTGTTGTCG	61.932	TAATAAGGTTGCTATTTACG	60.251	104	(AATT_34_45)()MSQ-M01247R:134:000000000-AGGC8:1:2115:7226:17235	TGCAGACTGTAAACTTTGTTGTCGTTAACCCTGTAATTAATTAATATCTTCATATAGTGTGAA	GGCAAGAGGTTAACAAACTCATTTCGTAAATAGCAACCTTATTATAAGGTGCTAACCAGAAAAAGTTC
GACTTCATGGACTGATGC	62.58	CAATCAACTCTCTACTCTATGG	61.791	87	()(ATTG_13_24)MSQ-M01247R:134:000000000-AGGC8:1:1112:25028:7122	TGCAGCCATCGAAACGACTCAAACCAGATGCCAGTGACTTCATGGACTGATGCCATGTTTTAG	GTGGAGAATTCCATTGATTGATTGTTCAACAATGAACCATAGAGTAGAGAGTTGATTGATACACGATC
GACTTCCACTTCTAGTTAGC	59.789	TCTACACCTTCTATAAGATGC	60.28	101	()(TG_23_34)MSQ-M01247R:134:000000000-AGGC8:1:1107:18512:21794	TGCAGAAATAACGCTTCTTGCTGAAGTCGGACTTCCACTTCTAGTTAGCATGGCTGGAGCGCT	TCACCATTTCATATGCACACAAACACACACACACCATTGAAATGTGCATCTTATAGAAGGTGTAGATC
GAGAAATTCTTGTTTGACG	62.18	ATGGTTTCACATCATTACC	61.638	111	()(AT_28_41)MSQ-M01247R:134:000000000-AGGC8:1:2115:14893:18204	TGCAGTGTCAGTGTTTGAGAAATTCTTGTTTGACGGCAAAATGTTAGGTAGGGTGATAGTAAC	CCGAGTGCTGTTTAAATGGATATGAACATATATATATATATCTTGGTAATGATGTGAAACCATGGATC
GAGAACCACCACTCTAGG	61.257	CTCTTTGAGCATCACTCC	62.418	113	()(AG_1_24)MSQ-M01247R:134:000000000-AGGC8:1:2104:15195:14324	TGCAGGTTGAGAACCACCACTCTAGGGAGAAGAAGTAAGTGTACTGTTGGGAGGCCAGCATCC	GAGAGAGAGAGAGAGAGAGAGAGAGCCGGTGGCCACATAGGAGTGATGCTCAAAGAGGCAGGTGGATC
GAGAAGGGTTAAACAGGG	64.144	CATCTTTTCATTTCTTCAGC	64.103	108	()(TTTC_26_37)MSQ-M01247R:134:000000000-AGGC8:1:1119:11190:5904	TGCAGGTCCCAAGTCCGGATATAGGAGAAGGGTTAAACAGGGAATTAGCAACCCCATCTCATA	ACATGGAACGTTTACACGATGTGGGAGAAAGAAAGAAGCTTCCAAATAGCTGAAGAAATGAAAAGATG
GAGACCATTTCTTCCTAGG	62.936	GTTTAGATACTAATCATACTCTAGTACG	62.228	110	()(ATAC_1_20)MSQ-M01247R:134:000000000-AGGC8:1:2105:12419:12354	TGCAGAGACCATTTCTTCCTAGGAATCTCTACATAACAGGGATTCACAGAAAATTTGATAGAC	TATGTATGTATGTATGTATGTTCGTACTAGAGTATGATTAGTATCTAAACATGTACTCCAGAAAGATC
GAGACGTTTTGAGACTCG	62.658	ACACTAACAGGCTCATGC	63.081	109	()(AG_25_36)MSQ-M01247R:134:000000000-AGGC8:1:1111:16738:13142	TGCAGCTGAAGAAGGCAGAGACGTTTTGAGACTCGCCTAGGGTTACGTAACAAGTCCAGGTTC	GAGACAGAGACAGAGAGAGAGACAGAGAGAGAGAGACAGAGAGAGCATGAGCCTGTTAGTGTTAGATC
GAGAGCAATGATTATGACG	62.723	GGTTCAGATAATGATATTCTGC	64.366	79	(TG_51_62)()MSQ-M01247R:134:000000000-AGGC8:1:1101:14577:21584	TGCAGGGCAAATGGAGAGCAATGATTATGACGATTTACATTGTTCAAAACTGTGTGTGTGTGT	TCTCATGCAGAATATCATTATCTGAACCCACATTCAATGTGTAGTCATTGTTTGCTTATTTAAAGATC
GAGAGGTATGTATTCTTAGAGC	60.8	CTGTGCTCTACTTTAGGG	59.869	111	()(ATTG_17_32)MSQ-M01247R:134:000000000-AGGC8:1:2114:6926:15979	TGCAGTGTAAGGAGAGGTATGTATTCTTAGAGCAGTCAGTTACAACGCAGAACTTAGAACATG	TGTTTTACTGTAAGATCAATCAATCAATCAATGTCTGTTACCCTAAAGTAGAGCACAGGCCGTCGATC
GAGATACAACTTGACATTGC	61.402	CAATTAATCATGTACTTGTATCC	62.049	117	()(ATT_28_39)MSQ-M01247R:134:000000000-AGGC8:1:1103:11195:23574	TGCAGAAATGAAGAGATACAACTTGACATTGCTCGGAATCAGCGAAAATTATTGGACTCAAGC	TAGTCATATATCTGGGGTACGCTTCAGAATAATAATAATTGAGGATACAAGTACATGATTAATTGATC
GAGATAGACAACAAAGATGC	60.744	TATCTCCTGAACTTTTGC	60.036	113	()(ACTG_25_36)MSQ-M01247R:134:000000000-AGGC8:1:1111:26584:21325	TGCAGTCAGTGGGAGCGTAGAGATAGACAACAAAGATGCAACAGCATGCGTCTCTATCATTTC	GAGTGTAGCAAGTGCTACGTTGTAACTGACTGACTGATATATAGTTTAGTGCAAAAGTTCAGGAGATA
GAGATGATATCATGGATACG	61.15	ATGGATACCAAACACAGC	62.864	60	()(AG_3_14)MSQ-M01247R:134:000000000-AGGC8:1:1113:6500:20600	TGCAGCAGCTAATAATAATGATGAAACTAATGATAATGACCTGAGATGATATCATGGATACGT	GTAGAGAGAGAGAGGGATTGGCTGTGTTTGGTATCCATTAGTAATAAATTAGAATAGAACGAATGATC
GAGATGTTGATTGGAGTAGG	63.069	TTGTCACATACACTTCTTCC	61.505	103	()(ATT_11_25)MSQ-M01247R:134:000000000-AGGC8:1:1107:20075:5704	TGCAGCTTAAATCGACGCGAGATGTTGATTGGAGTAGGAGTATGATAGAAGAGACTGACAGAC	GACACTTAACTAATAATAATAATAAGTATACCTACATGGAAGAAGTGTATGTGACAATAATGGTGGTC
GAGATGTTGTCTTTCATTCC	62.927	CTCACCACTATATGAGGAGC	63.368	97	()(TG_1_26)MSQ-M01247R:134:000000000-AGGC8:1:2110:27228:11673	TGCAGAAGTATTTTATGTTCATCAATATCAGAGAGATGTTGTCTTTCATTCCTGCTTCTGCAC	CACACACACACACACACACACACACACTACATTAAGTTGCAGATAGCTCCTCATATAGTGGTGAGATC
GAGATGTTTGATCATAATCG	61.54	TTTTGTATATTCTGAAGGG	59.682	93	()(AATG_10_21)MSQ-M01247R:134:000000000-AGGC8:1:1113:6614:10844	TGCAGTTTATCTAAATGAGATGTTTGATCATAATCGAACACATTGGACCAAGTCAACCTTCGA	GTGACCTAAAATGAATGAATGCATCTCCCTTCAGAATATACAAAAAAGTAATTATATCATGAACGATC
GAGATGTTTTACGTTCAGC	62.183	TATTCATTAATCACTGAGGC	61.734	97	()(ACTT_1_20)MSQ-M01247R:134:000000000-AGGC8:1:2108:4826:17567	TGCAGACTGTTACAGAGATGTTTTACGTTCAGCTGATAGTTTTGAAAGGCATCATGGTATTCT	TAAGTAAGTAAGTAAGTAAGTAAATATGCCTCAGTGATTAATGAATACCAATTAGTAGAAAGTAGATC
GAGCAGTCAAGATAGAAGG	61.062	TCAATACATACATAGATAGGTAGG	61.138	114	()(ATAG_1_40)MSQ-M01247R:134:000000000-AGGC8:1:1107:17874:5147	TGCAGAAATCTCAAGGGAGCAGTCAAGATAGAAGGTTTAACTTCAGGTCTAACATTTGCTTTT	TATCTATCTATCTATCTATCTATCTATCTATCTATCTATCTACCTACCTATCTATGTATGTATTGATC
GAGCTAGTCACTAGTGAGC	58.093	GATCAATTGTTTAGATAGTCC	59.454	114	()(ATTT_30_41)MSQ-M01247R:134:000000000-AGGC8:1:1107:13995:2847	TGCAGGAATTACCTCAAGGAGCTAGTCACTAGTGAGCTGATAATTAGTTACAATTAAGTAGGT	CCACAACAACCCCCTTAATTGTAACTAAATATTTATTTATTTACTGTGGACTATCTAAACAATTGATC
GAGCTTTACGACTACTCACC	63.058	GGTTAGTTCGTGCATAGC	63.5	108	()(AAAT_19_30)MSQ-M01247R:134:000000000-AGGC8:1:1106:11746:21494	TGCAGGTCTTAAGAGCTTTACGACTACTCACCTACAGGCAATAGAACGTTTTCCCTCCAGGCA	GTGATATGTCGGAATATTATAAATAAATAACGCCTACTGCTATGCACGAACTAACCGCAACGCTGATC
GAGGAGGATATTTGGAGG	63.729	ACTTCCATACTTACTACCCC	61.821	117	()(ACC_22_33)MSQ-M01247R:134:000000000-AGGC8:1:2114:5100:19970	TGCAGAGGAGGATATTTGGAGGCCTGCCACTAACAGGTTGCTCAGAGCCCCATGGGACTGTTT	GGAAGGAGTAGGGTGGGTTGGGGTGGTGGTGGTAGAGGGGGTAGTAAGTATGGAAGTGGAGGGTGGGG
GAGGATTGTACCTGGTGG	64.922	ACCTTAAGCAGCTGAACC	64.909	106	(AG_41_62)()MSQ-M01247R:134:000000000-AGGC8:1:1104:2577:16635	TGCAGGGCTGGGAACAAGACTGGAGGATTGTACCTGGTGGGAGAGAGAGAGAGAGAGAGAGAG	TAGGTTCAATAAGAGACCCTTTCTCAAAAAATATGACTAGCCAAATGGTTCAGCTGCTTAAGGTGATC
GAGGTTAGAAAAGGTCGG	64.368	AAGCAGTGATTAATATGAAGG	63.027	93	()(AATC_23_34)MSQ-M01247R:134:000000000-AGGC8:1:1118:25794:19651	TGCAGCGATGCTGCCTTCCCACAAGGAAGGGGAGGTTAGAAAAGGTCGGCCCTAAAAATGTCA	GATACCAAAACATTCAGTTATCTGATTGATTGATATCTGCCTTCATATTAATCACTGCTTATCTGATC
GAGTAACTAATGCTATTGGG	61.15	CTGACTCTGATTTTGAAGG	61.738	101	()(AAG_1_15)MSQ-M01247R:134:000000000-AGGC8:1:1112:24350:6823	TGCAGAGTAACTAATGCTATTGGGGCTGCTTATTTACAATCTCATAACATATGAAATCTTTCA	CTTCTTCTTCTTCTTTTTCTTTCCTTCAAAATCAGAGTCAGGCATACAGCTTGTGTCAGTGGCAGATC
GAGTAAGTCACTCCCAGG	61.257	GCAAGCTTGAATCTTAGC	63.203	110	()(TG_1_12)MSQ-M01247R:134:000000000-AGGC8:1:2118:21979:3061	TGCAGGGGAGTAAGTCACTCCCAGGGACCTCAGCCATTCTGAACATGCTCCCAGGGTCATAGG	CACACACACACACCCGCCATTCCCCCTCCAGTTGTGCTAAGATTCAAGCTTGCTCACACCTAGCGATC
GAGTAAGTGACAGGTGAAGC	63.191	AAACTCACTTCATATTCCG	61.752	119	(TG_49_62)()MSQ-M01247R:134:000000000-AGGC8:1:1104:18819:15558	TGCAGAGTAAGTGACAGGTGAAGCCTCTCCCAAGTTAGCCTCTGACCTACACACACACACACA	AGATATGATTCTGTCTCAGGAAAAGGTGACTCATATATGCCGGAATATGAAGTGAGTTTGCTGTGATC
GAGTAGAGGTGGTACTCTCC	61.227	GCTTCCTTAGAGATGTGG	62.067	103	(ACAGCC_44_61)()MSQ-M01247R:134:000000000-AGGC8:1:1108:16335:19724	TGCAGAGTAGAGGTGGTACTCTCCATGAGAGCAGCCCCAACCTCAGCCACAGCCACAGCCACA	TCATATGCCAGTTGTATCCACTTCCCCACATCTCTAAGGAAGCAAACCTCAGGCCTCTTCTGGGGATC
GAGTATTAACGACTTAAATTGG	62.329	AACCGTAAGCTAGAGAGG	61.655	112	(AAATTT_43_60)()MSQ-M01247R:134:000000000-AGGC8:1:1103:15026:24030	TGCAGATGAGTATTAACGACTTAAATTGGTTCTCTGAAAGATTTAAATTTAAATTTAAATTTA	TGCAAAATATGACATCAAGTGCATGAGAATAATTCCCCCTCTCTAGCTTACGGTTCATTCAGACGATC
GAGTGAGTTTTAGGATAGCC	62.449	GCTAACATTCATAATGAAGG	61.697	91	(AAAC_50_61)()MSQ-M01247R:134:000000000-AGGC8:1:1112:24269:8510	TGCAGAGTGAGTTTTAGGATAGCCAGGGCTACACAGAGAGACCCTGTCTCAAACAAACAAACA	GGCTTTCCTTGCCTTCATTATGAATGTTAGCCCTCTGGTGAGACAATTTCACTCATGGCTCACAGATC
GAGTGATATTGATGAATCTGC	62.948	ATCCATGTGTCTGTTTGG	63.077	94	()(AT_17_28)MSQ-M01247R:134:000000000-AGGC8:1:1106:15771:14834	TGCAGTAATGTTTTTAAATGAGACAGAGTGATATTGATGAATCTGCAAGTTCAATAAATTCAC	ACACAACCAAACATCAATATATATATATAAGCAATACCCAAACAGACACATGGATTTTTACATAGATC
GAGTGTCCCTATCTTTCC	60.546	TGCATTAGACTAACCAGC	61.053	74	()(ATAG_13_32)MSQ-M01247R:134:000000000-AGGC8:1:1110:28240:8300	TGCAGTCAGTGGGGGCATAGGCAGATACGAAAAAGAGGCAACGACGAGTGTCCCTATCTTTCC	GATAGATGTATGGATAGATAGATAGATAGATAAACATGCTGGTTAGTCTAATGCAATACTTACGGATC
GAGTGTTCCTTTCTTTCC	60.963	GATCTGAATTAGTTGTTCTCC	61.651	87	()(AATTG_9_23)MSQ-M01247R:134:000000000-AGGC8:1:1119:13044:24474	TGCAGTCAGTGGGGGCATAGGCAGATACCACGAACAGGCAACGACGAGTGTTCCTTTCTTTCC	AATATTGGTGAATTGAATTGAATAACAAATATCAGATTGACACAAGTGGAGAACAACTAATTCAGATC
GATAAAGTTGCACAAACG	61.627	ATAAAAGTGAATGATTCAGC	61.026	102	()(ATTT_13_24)MSQ-M01247R:134:000000000-AGGC8:1:2110:3989:12274	TGCAGTTACCCACCGACGGAAATGGATAAAGTTGCACAAACGTATCACGAATCGACTGAATTA	TTTAAGTTTTCCTTTATTTATTTAGAAGGCTGGTGAATTCAAGCTGAATCATTCACTTTTATTTGATC
GATAAATGCTCAGACAACG	62.945	TCTGAGGCTATCTTTATTCC	63.037	116	()(AAG_22_33)MSQ-M01247R:134:000000000-AGGC8:1:1106:29365:16178	TGCAGTCACCCATCGATAAATGCTCAGACAACGACCTTACCATTCTGCTGGGATAGTTCAACG	TATCGGAAACAATAAGAAGGGAAGAAGAAGAAGGGAGGAAGTAACGGGAATAAAGATAGCCTCAGAGA
GATAATCATTCCCATATGG	61.741	ACAGGACATAATATGATTCC	60.179	100	()(ATTT_9_24)MSQ-M01247R:134:000000000-AGGC8:1:1113:11401:22699	TGCAGTGTCGATAATCATTCCCATATGGCCTATTGTCATATGAAAATTGGGTAATACTAAATT	GGTTAAGAATTTATTTATTTATTTTGGAATCATATTATGTCCTGTATAAGAACTTATCGATATGGATC
GATAATGATGATGTTGAAGG	61.305	GAGTAGGTAAACTTGTACTTGG	61.647	105	()(AATT_13_24)MSQ-M01247R:134:000000000-AGGC8:1:1118:27028:20690	TGCAGAAACTGGTAGTGGATAATGATGATGTTGAAGGGATGCGTTAAGACCTGTGTAAAAGTC	TTCCCATTCAGTTAATTAATTAATGGACTAAGTACACCAAGTACAAGTTTACCTACTCGATTTCGATC
GATACACAAATTGTCACTGC	62.074	ATCAACACAGTGATCTAAGC	60.836	109	()(AATG_9_20)MSQ-M01247R:134:000000000-AGGC8:1:1116:11405:20523	TGCAGTTACCGTGTATTCAGATGATACACAAATTGTCACTGCAATCTATTAAACACAGAACAA	TCACCCACTCATTCATTCATCTCATTCTTTTCCACTCAACTGATTGCGCTTAGATCACTGTGTTGATC
GATACAGCAGTTTAATCAGG	61.421	TGGTATGCTTTCATATGC	61.808	97	()(ATT_1_12)MSQ-M01247R:134:000000000-AGGC8:1:1103:17080:5971	TGCAGTCTACTAAATATTAGATACAGCAGTTTAATCAGGACCCACTAAAAGCACCTACAAATA	TAATAATAATAAATTTATTCTCAAGCAGCTTTTTGCATATGAAAGCATACCAGTTTACAGGCATGATC
GATACCATTCAATTCCTCC	63.347	TTTGACAGAATGAATTAAGC	62.103	101	()(AT_4_15)MSQ-M01247R:134:000000000-AGGC8:1:1103:23075:20560	TGCAGATACCATTCAATTCCTCCTAAAAAAATATGCCAATCCATTTCGAAGCCACTAATTAGT	AATTATATATATATAACTAATGCTTAATTCATTCTGTCAAATTTTGTTTACAGAACAATACTTGGATC
GATAGCAGTATAAACCTTGG	61.15	ATACATAAAATCACCACCG	62.524	119	()(TTG_4_15)MSQ-M01247R:134:000000000-AGGC8:1:2119:22223:13374	TGCAGATAGCAGTATAAACCTTGGATAGGAAAAAAAAATACTTCTTATCAATTAAGCTACGAA	GTGGTTGTTGTTGTTATAGTGATGGTGGTGGTAGTGGTGACGGTGGTGATTTTATGTATTAGATGATC
GATAGGATCGATTGAATAGG	62.982	ATCAACCAATACATTCACC	61.638	111	(TGCG_44_63)()MSQ-M01247R:134:000000000-AGGC8:1:1118:10323:15213	TGCAGATAGGATCGATTGAATAGGTGAGTGATTGAGTGAATGGGTGCGTGCGTGCGTGCGTGC	GTGTACGTGTCTGTGTGATAAACTGGTTAATTGGTGAATGTATTGGTTGATTAGTTGATGAATTGATC
GATAGGATTTTAAGAGGAGG	61.94	CACCAGATTTCTAATCAGC	62.03	110	()(TG_1_20)MSQ-M01247R:134:000000000-AGGC8:1:2119:8505:5816	TGCAGCACTCAGATAAACAGATAGGATTTTAAGAGGAGGGAATGAGCAGGAGATGACTTTTAT	ACACACACACACACACACACCTTCATACCTACACACACAAGGATGGGCTGATTAGAAATCTGGTGATC
GATATATTGTTAAGTTCTCTACTGG	61.872	TAGTTAGTTGTGTTGGCG	62.063	85	()(AGTC_10_25)MSQ-M01247R:134:000000000-AGGC8:1:2118:21549:12893	TGCAGGCTACAAACCACTGAGTTTTTAAAAACTCCGATATATTGTTAAGTTCTCTACTGGTAT	TACGTTGTAACTGACTGACTGACTGAAATGTTGATGCACGCCAACACAACTAACTACTATATTCGATG
GATATCTCGTCTAATGCC	59.276	TTCAGTTAAATGAAACTAGC	59.189	89	()(AAAT_27_38)MSQ-M01247R:134:000000000-AGGC8:1:1101:10575:13407	TGCAGCGCAATAAACGCATCCTTTTGTCGGAAGACGGATATCTCGTCTAATGCCGAAAGTGAC	TACGCAAAATATATAAATATCACTGCATAAATAAATAAAATGCTAGTTTCATTTAACTGAAACTGATC
GATATGAGGGCAGTAAGG	62.19	AATATTGCAAATTCTCAGC	62.409	116	()(ACAGT_3_17)MSQ-M01247R:134:000000000-AGGC8:1:2113:15929:9070	TGCAGCGAGATATGAGGGCAGTAAGGTGTTTCCCTCGGATAACCAGCTTCCGCAGCGATGCTA	CATGTACTGTACTGTACGACATTTTCAACATTCCATCGAAGGCTGAGAATTTGCAATATTCACTGATC
GATCACTACTTTTACTACTACTAATACC	61.534	ACACTCACAATTACTTCCG	62.137	92	(ATT_49_60)()MSQ-M01247R:134:000000000-AGGC8:1:1101:19240:15920	CTGCCACCCCGATCACTACTTTTACTACTACTAATACCAATACCTCGAATAATAATAATAAAA	ACATGAAATATGAAGAGACCGGAAGTAATTGTGAGTGTTTTTGAGTTTAGAATTAAAAAGTGATGATC
GATCATAGCTAACATATACGC	61.151	GATATATAAGCAGTAAAGTTCG	60.295	100	()(ATT_1_12)MSQ-M01247R:134:000000000-AGGC8:1:1107:10356:4178	TGCAGTTATTGTATTTTCATGATCATAGCTAACATATACGCTCTACGTAATTTAAGAACGTAA	TTATTATTATTACTGTTATCATATCATTGTATAACGAACTTTACTGCTTATATATCAGTTATTAGATC
GATCCAGAGAAGACACTAGG	62.132	CTAAATTATTTGCCTACAGC	62.048	72	()(ACT_4_15)MSQ-M01247R:134:000000000-AGGC8:1:2118:25314:21616	TGCAGCCATTCGACCAGGCAGCCACTTGACGAAACAGGTCTGGATCCAGAGAAGACACTAGGA	CTGCTACTACTACTATTAATACTGAATGGAGCTGTAGGCAAATAATTTAGATGAACCGCATGATGATC
GATCGTACTGTGAAAATAGG	61.193	GGTAGATTCAATGTTATAACG	60.931	113	()(ACTT_1_12)MSQ-M01247R:134:000000000-AGGC8:1:1118:17667:17192	TGCAGATCGTACTGTGAAAATAGGTGATTTTGGTCTTACGAGACAAGCTGCCAAAAATACTTC	AAGTAAGTAAGTTTGTGTTTACAGAAACAGTTCGTTATAACATTGAATCTACCCTGGTTATTTTGATC
GATCTTTATTTCAATCATGC	61.335	ACCTCTATTAAAATTCTTCC	59.379	84	()(AT_19_30)MSQ-M01247R:134:000000000-AGGC8:1:1102:14143:22416	TGCAGTTAAAAAGCTCGTAGTTGGATCTGGGTAGTGCGATCTTTATTTCAATCATGCCTTTAT	CCAACTGTTTTGAAAAAAATATATATATATGTCATCAGGAAGAATTTTAATAGAGGTTAACCGTGATC
GATGAATTTTACGGTAAGC	62.136	GTGCATTTACTTACATGGG	63.031	99	()(ATG_7_18)MSQ-M01247R:134:000000000-AGGC8:1:2101:19826:20048	TGCAGCTCAGATAAAGTATAAGATGAATTTTACGGTAAGCTTTCTGACCTTCTTTGCAAAGCT	TCAGGATCATCATCATCAGTTGTACAAGACTCTTTTACCCATGTAAGTAAATGCACCGGTAACCGATC
GATGATACTTCGCTAACG	60.788	GTTTGGAATTTTCTATAAGG	60.757	101	()(ATT_26_37)MSQ-M01247R:134:000000000-AGGC8:1:1101:15902:7463	TGCAGTGTTGATACCATCGCACTGATGATACTTCGCTAACGTTTATGAGGGACGCTGCCAGAG	AGAAGTAATCCGACAGCTCGTAGATTAATAATAATAACATCCTTATAGAAAATTCCAAACAACCGATC
GATGATTTGCTGACAACC	63.109	CTGATGTACAAAATGCTACC	62.061	103	()(ATT_1_12)MSQ-M01247R:134:000000000-AGGC8:1:1102:14895:16917	TGCAGATGATTTGCTGACAACCAAAATGTCATCTAAATATACTGCAACTCCTTTGATATCAGA	ATAATAATAATAATTTATTCTCAGGTAGCATTTTGTACATCAGAGCATACCAGTTTACAGGCATGATC
GATGCTATCTTCTTAACGG	61.948	TGGTTACATCATGTAAAACC	62.141	116	()(ATT_19_36)MSQ-M01247R:134:000000000-AGGC8:1:1114:19679:19183	TGCAGCGATGCTATCTTCTTAACGGAAGGAAGGGGTTAGAAAACGTCGACCCTAATAATGTCA	TCGGAATACAGACTTCTCATAATAATAATAATAATACTGGTTTTACATGATGTAACCAAAGTAAGATC
GATGGTGAGGATATGATCG	64.602	ATCTCATATCTTCTAAAACTCTACC	62.755	101	()(AT_23_34)MSQ-M01247R:134:000000000-AGGC8:1:2102:20425:2745	TGCAGCACATGTGACGCTGGTCCAACAGCAGATGGTGAGGATATGATCGTCCTCGAGAACCTG	TCAAAATAGGCAGCGAAAAGAATATATATATATACTATGTACGGTAGAGTTTTAGAAGATATGAGATC
GATGTGATGTGTAACATTGC	62.532	TCACATCTGCATCAGACC	63.785	112	()(ATG_16_27)MSQ-M01247R:134:000000000-AGGC8:1:1119:25122:12482	TGCAGTCGTGATGTGATGTGTAACATTGCTGGTTACACATGATAACTTCGATGTCGCCTTATT	TTACATATTTGGGCATCATCATCATCAATAAACAAGGAGGGTCTGATGCAGATGTGAAGGAGTGGATC
GATGTTTCATATGTGTTTCC	61.223	GATCACCTGATTACAAACC	61.231	107	()(TTG_27_38)MSQ-M01247R:134:000000000-AGGC8:1:1107:18953:3071	TGCAGTCTTTTAAAAGCTTTGTCTAGATGTTTCATATGTGTTTCCTCGTCTAGGCTTGCTATC	ACAATCTGTTGTTGTGACTGTTGTGTTTGTTGTTGTTGCTGCGGTGGTTGGTTTGTAATCAGGTGATC
GATTAACTACTTTCATCAGGC	62.404	ATCATTAACTTACCATGTGC	61.502	94	(ACAG_45_56)()MSQ-M01247R:134:000000000-AGGC8:1:2118:17946:16629	TGCAGATAGATTAACTACTTTCATCAGGCTACTCAAACATTTGACAGACAGACAGATTCAACG	AGCAGTGACAGTGATTTGGCACATGGTAAGTTAATGATCTATATTACAAACTGATCGCTATAAGGATC
GATTACTGTGCTGTATGTTAGC	62.997	ATCAATTCGTGGTATCAGG	64.691	122	()(ATT_28_42)MSQ-M01247R:134:000000000-AGGC8:1:1103:18454:5838	TGCAGAGGCGATTACTGTGCTGTATGTTAGCAGGTGTATTTGTTGTTGTTTGTGGAATAGAAG	TTCATTTGATTTTATTCAATATAAGATATTATTATTATTATTGTCAATCCTGATACCACGAATTGATC
GATTAGAAGTCGTGACTGG	61.495	GACATTAATTTCTTGTGAGG	61.117	119	()(AT_1_12)MSQ-M01247R:134:000000000-AGGC8:1:2116:16659:21780	TGCAGTTTTGATTAGAAGTCGTGACTGGTGAAGTTCAAACTTGTCGGGAGTGTGACATCTATC	ATATATATATATCTGCTTATTGAATAATAGTTGTTTGGCCTGTTCCTCACAAGAAATTAATGTCGATC
GATTATAGATACCTTCGAAGC	62.121	CGATTTACATATATATGTGCG	62.931	94	()(ATAC_8_19)MSQ-M01247R:134:000000000-AGGC8:1:2112:15681:17258	TGCAGGTCTCTGATTATAGATACCTTCGAAGCATTACATGTGGTGAAATTAAGTACAGAATAC	ACTCCTAATGTATGTATGTTCGCACATATATATGTAAATCGATAGACAGAGTGGGATGTAACTTGATC
GATTATCCAACAATCATCC	61.298	GATCAGTAAAATTTTGGC	60.042	125	(TG_50_63)()MSQ-M01247R:134:000000000-AGGC8:1:1105:25079:19298	TGCAGTTGATTATCCAACAATCATCCACCATCTAAAAACTGCCTAATTAACACACACACACAC	ACAAATAGACACCATACGCATACTAAAAATGACAAAATGTTTAAATCGATGCCAAAATTTTACTGATC
GATTATGTCGACTGAACC	59.235	GTGAAAATCAAGTTAATACC	58.197	71	()(AACTC_4_18)MSQ-M01247R:134:000000000-AGGC8:1:1109:17830:14300	TGCAGTCTACAATCGGAGAAGTTTAGCGACATCGAAACACGGCGATTATGTCGACTGAACCAA	ATGGTTGAGTTGAGTTGATTTGTAAAGATTGGTATTAACTTGATTTTCACATTCTTAACGAATCGATC
GATTCCCTAAAATACTAGTTGC	63.786	TATACAAAATTTTGCAGCG	64.898	93	()(AATTT_3_17)MSQ-M01247R:134:000000000-AGGC8:1:1110:27699:12187	TGCAGTGAACGATTCCCTAAAATACTAGTTGCATAGGCTCTCGTCATTGATGCTGAGTATCTT	TAAAATTAAATTAAATTTTTCGCTGCAAAATTTTGTATAAATTAGCTCGCTCATCGTTTAATGCGATC
GATTCGCTAACTGATTGG	63.278	ATCGGCATTAATAAATAGG	62.273	112	(AAGG_30_41)()MSQ-M01247R:134:000000000-AGGC8:1:2107:26939:5586	TGCAGCGATTCGCTAACTGATTGGAAAAGAGGAAGGAAGGAAAACACGGGAGGGAAAGGGAGA	TTACTTTTCTTGTGTTCCTTTCTTGTCTAATTACACCTATTTATTAATGCCGATCTCACGAATTGCTC
GATTTAAATTGGTTCTACG	59.615	TATTATTCATCTGCTAATGC	59.951	101	()(ACT_18_29)MSQ-M01247R:134:000000000-AGGC8:1:1109:8009:4718	TGCAGATGAGTAATAACGATTTAAATTGGTTCTACGATAAGTCTTTCAATTTAAACCTTTCAA	AAATGCCGTAGTATTCATAGTAGTAGTAGCAGTAGCATTAGCAGATGAATAATATCAGTATCTGGATC
GATTTCACGTTGGTTAGC	63.192	ATTATTTGATGACTTTGGG	61.8	117	()(AGTT_10_21)MSQ-M01247R:134:000000000-AGGC8:1:1103:21086:19541	TGCAGTGGATTTCACGTTGGTTAGCTCTTTTAAAAAATTCTGAGCCGTTCTAAACATCCTTTG	TGTGTAATAAACTAACTAACTATCTGCTTTATGCACTCAATCCCAAAGTCATCAAATAATGCATGATC
GCAAATTACTTTGATGTAGC	62.06	ATCATTCATGAGAAAGACG	61.835	109	()(AAATC_32_46)MSQ-M01247R:134:000000000-AGGC8:1:1111:20177:6297	TGCAGTCATATGTTCATAGTGAGCAAATTACTTTGATGTAGCATTATGTAACAAGTTTTTCTA	GCTAATTTACTCAGTATGTTGTAAAATAAACTTTGATTTGATTTGACCCGTCTTTCTCATGAATGATC
GCAACAGAGTATACTTTCGG	64.217	GGTTGACTAGAGGAGTTGC	63.523	99	()(ATCGT_7_21)MSQ-M01247R:134:000000000-AGGC8:1:1110:10768:16753	TGCAGATGACTTTTCGCAACAGAGTATACTTTCGGAAGTAAAGCCTCTGTTTCCATCTATGAC	TGAATGACGATACGATACGATGACGATACGAGCAACTCCTCTAGTCAACCAGACTAGACGTTGCGATC
GCAATCTCAACATTGTGC	64.346	GATCTCAACAGCACCTCC	64.818	128	(ATT_34_48)()MSQ-M01247R:134:000000000-AGGC8:1:2106:22186:8632	TGCAGCAATCTCAACATTGTGCTGTTTTCTAAAATAATAATAATAATAACAACAACAATAATA	TCTGCTCTCTGCTCTCCAAAATGAAAACCTATAGCTTTTTCGGGGTCAGAGGAGGTGCTGTTGAGATC
GCACAAGTAAGAATATACGC	62.13	GATCATAATGTGTGAGCG	61.279	109	()(ACACC_4_18)MSQ-M01247R:134:000000000-AGGC8:1:2119:5743:13842	TGCAGATAGCATTGGGAAATGATGCACAAGTAAGAATATACGCACATAGAAAATGCAACACAC	CAACACACCACACCACACCCCTTCTACCCTCTCCTCCTTTTCCTTCCCCTCGCTCACACATTATGATC
GCACAATCAGTTATTACTAAGG	62.682	GATCACATCTAATCCATCG	62.01	113	()(AAG_3_14)MSQ-M01247R:134:000000000-AGGC8:1:2109:12803:20752	TGCAGCCCCCAGAAGTTTTGCACAATCAGTTATTACTAAGGTAATATCTGATCCATTGTCTAA	TCTCTTCTTCTTCTGTAATATATCAAACACAGCATCGTGTGAACAAATCCGATGGATTAGATGTGATC
GCACCAATCAGTTACAGG	63.49	GATCTAATTGTTAGCGTCG	62.822	115	()(ATTT_12_23)MSQ-M01247R:134:000000000-AGGC8:1:1115:8673:19202	TGCAGCTTCCATGTAGTGCACCAATCAGTTACAGGTAACAAATTATTTTGAAATGAGTATCGA	CAAAAATAAACTTTATTTATTTAACTGTAATGAAGAAGACAGACTACAACGACGCTAACAATTAGATC
GCACTCTGAGTCTTATCTCC	62.294	CTAAGGGATGACTCAGTAGG	62.761	114	()(AG_1_20_TG_21_34)MSQ-M01247R:134:000000000-AGGC8:1:1103:23300:10009	TGCAGGCGGCAGGAGGCACTCTGAGTCTTATCTCCGGAATGTAGATTCCTCCTTAACAGCCTT	TCTCTCTCTCTCTCTCTCTCACACACACACACACAAACACAGTTACCTACTGAGTCATCCCTTAGATC
GCACTGATTAGGAGTTCC	61.742	AGATATCAAGAAACAGTAATGC	61.876	107	()(ATTT_16_27)MSQ-M01247R:134:000000000-AGGC8:1:2110:13706:13265	TGCAGTGCGCACTGATTAGGAGTTCCACGCTAGGATGAAATAGCTCTCCAGTGCTCGCTGGTT	TAGTTTACATTTCAGATTTATTTATTTGTGCATTACTGTTTCTTGATATCTGATATCAACTTCCGATC
GCAGAACATTCATTTAGC	60.624	GATCGTAGTAAAATTCAGC	59.2	131	()(ACT_4_15)MSQ-M01247R:134:000000000-AGGC8:1:2104:12223:14847	TGCAGAACATTCATTTAGCGTGTGATTATTTCACTCTCTAAGTCAATCAGTCAGTGGTAATAT	ATCTACTACTACTACTGCACCATCTATTGACGGCGTTGCAAACAGTATTGCTGAATTTTACTACGATC
GCAGAAGAAGACCTCACC	64.288	CTCATTACAGGTGGTTGG	63.318	128	(TTG_28_39)()MSQ-M01247R:134:000000000-AGGC8:1:1114:7028:22570	TGCAGAAGAAGACCTCACCTCAAAATAACAACAACAACAAAAGAAAACATTCAAAAAACTGTA	TCTTCCGAAGGTTCTGAGTTCAAATCCCAGCAACCACATGGTGGCTCCCAACCACCTGTAATGAGATC
GCAGAATAAGTGTATTTGC	60.072	GATCTTTATCCGTAAAGC	59.483	131	(ATT_37_48)()MSQ-M01247R:134:000000000-AGGC8:1:1101:16807:6897	TGCAGAATAAGTGTATTTGCATACTTACTTTATTGATTATTATTATTATCCTAATAGGGACAT	AAAAATAAGTAGATTTTACTAAATGTTAGAAGATTCATGTTATGTTACAAGCTTTACGGATAAAGATC
GCAGAATAGTTTAGCTTCC	61.461	ATCTTGATGTAATGTATGCC	61.278	130	()(ACTG_9_20)MSQ-M01247R:134:000000000-AGGC8:1:2110:5673:4705	TGCAGAATAGTTTAGCTTCCTATTATTGTGTCGATGGTCTTGCGTACGTTAGCAGTTATCTAG	TTACGGCAGTCAGTCAGTCAGCCAGTTACAAAATACAAACTGGTTCAGGCATACATTACATCAAGATC
GCAGAATATACCTAAACCC	61.141	AGGAATGAGATAGAGGAGC	62.335	123	()(ATT_5_16)MSQ-M01247R:134:000000000-AGGC8:1:1113:19067:20760	TGCAGAATATACCTAAACCCTGAAAGATTAGACTAAAAACAATGGGCCTACATTTAATCTAGA	TGTCATTATTATTATTCTCCATATCTCTACTTCTTGTAATAGCTCCTCTATCTCATTCCTTTCGTATC
GCAGAATGTTATTATTCCC	61.698	AAGTTTGAGTACTGAATAAAGC	61.694	105	()(ATT_4_15)MSQ-M01247R:134:000000000-AGGC8:1:2109:22247:14225	TGCAGAATGTTATTATTCCCGTGGCTTATTTAATCAAACTAAATAATACTTTTATTGCTATGG	CTATTATTATTATTACTATAGCTTTATTCAGTACTCAAACTTCTTCTGCATTAAGGATTTTTCAGATC
GCAGACACCTCAACTACG	63.472	CATTACCTTGTCGTACTACG	62.417	96	(TTTC_50_61)()MSQ-M01247R:134:000000000-AGGC8:1:2116:6317:4644	TGCAGACACCTCAACTACGTTCTTCATCACATAATCACCTTCGTCTGCCGAAAGAAAGAAAAA	TAACCACGGATTACGTAGTACGACAAGGTAATGTGAGGCAAACATTTGTGGTGCCGATCTTTCTGATC
GCAGACAGTTATCTCATGC	62.37	AACTTTTCGACTCTGTGG	62.346	119	()(ATT_4_15)MSQ-M01247R:134:000000000-AGGC8:1:2114:5158:12439	TGCAGACAGTTATCTCATGCTATTCTATTTGATATAAAGCATCATGTTCAATCAAATCTTTTT	GGTTATTATTATTATATGATCCAGTGGTATGGTGTTCACCACAGAGTCGAAAAGTTCTTGGTTCGATC
GCAGACATTTGATAAATAGG	61.697	GTATGTACTATCCACATGCG	62.57	85	(AAC_32_43)()MSQ-M01247R:134:000000000-AGGC8:1:1101:9773:17510	TGCAGACATTTGATAAATAGGAATTCAGTACACAACAACAACACGATAATCATTAAAAAATGT	CACGCATGTGGATAGTACATACACTAATGGATACAAATATATATAAATATGTCAGTACATAACAGATC
GCAGACATTTTGATGAGG	63.431	TGTAACACCGATCAAAGG	64.132	125	()(TTTG_1_12)MSQ-M01247R:134:000000000-AGGC8:1:1119:5399:16229	TGCAGACATTTTGATGAGGATAACTGTAAATGTTATCAAAACTCTGAAAGTTGTGTTTTCAAG	AAACAAACAAACCAGAACTTTGTGTACAAAAGAAACTGGTTCAACCTTTGATCGGTGTTACAGATCGG
GCAGACTATGGATAGAGACC	62.408	TCAAATGCTAGTAACCTACG	62.522	129	()(ACT_6_17)MSQ-M01247R:134:000000000-AGGC8:1:1101:20977:15978	TGCAGACTATGGATAGAGACCGTAGATTCGATTTTGTGATGCGTCTCAGCATCCTAAAACCAA	CACCATAGTAGTAGTAGAACCCCACCAAGACTACACACACAACACTCGTAGGTTACTAGCATTTGATC
GCAGACTGTAAGCTCACC	62.662	AGCATCTCTCTCTAGTTTGC	62.696	103	(ACAG_33_44)()MSQ-M01247R:134:000000000-AGGC8:1:2108:24231:15624	TGCAGCAGACTGTAAGCTCACCAGCATGGAAAGACAGACAGACAGGGGCACCAAACCTTTTGA	ATTGGATAGCAACGTCTAGGCTGGCAAACTAGAGAGAGATGCTACCCACGGTGGTTTGAGTCGTGATC
GCAGACTTAAATGATAATGC	61.849	GTCATACTGACGTGATTAGG	61.318	116	()(ATTT_14_25)MSQ-M01247R:134:000000000-AGGC8:1:2114:4917:14791	TGCAGACTTAAATGATAATGCCTTCTGTTCATTATGTAAAGAAATTAATAGTTTCTGATGGTG	TATAGACTTCAACTATTTATTTATTCCTGAATACCTAATCACGTCAGTATGACTTAACAGATTAGATC
GCAGAGATTGTACTTCCC	61.742	GAGAAGAAACTGGTTGTAGG	62.832	109	()(ACTG_5_16)MSQ-M01247R:134:000000000-AGGC8:1:2116:9559:10251	TGCAGAGATTGTACTTCCCTAGAGTCACATGAACGTCAGACAGTTACAGAGATTAACAGTTTA	CAACTGACTGACTGACCGTTATCTGACCTACAACCAGTTTCTTCTCACTATAATGGAACCTTCTGATC
GCAGAGGTATTACATTGC	60.457	ACATGTCTAGACTCTATTAATGG	60.745	90	(AAAC_34_45)()MSQ-M01247R:134:000000000-AGGC8:1:1113:28563:16947	TGCAGTCGAAGACGCAGAGGTATTACATTGCTAGTTTGTTTGTTTGTATAGTCTCTTTAAAAG	ATCTTTCTAAAATAAACCATTAATAGAGTCTAGACATGTATAATTTTAAACACCAGCACATAAAGATA
GCAGAGTATAGTCATAACAGC	60.51	GTTGTCCTGACTATAATTGC	61.118	101	()(ATT_6_17)MSQ-M01247R:134:000000000-AGGC8:1:1111:19254:6008	TGCAGAGTATAGTCATAACAGCTAAGTACAATACTCTAACTCTGATTTATAGTACCTGAGGAA	GCTTAAATAATAATAATTGCAATTATAGTCAGGACAACCAAAGAGCTTACTATATAACCAAAGCGATC
GCAGAGTCCTCAGTTACC	61.432	GCTCTAACTGTGTGAAAGG	61.974	118	()(ATTG_1_24)MSQ-M01247R:134:000000000-AGGC8:1:1102:4480:18177	TGCAGAGTCCTCAGTTACCCGAACTGGACGTCCAGACTTTCAATAAATACTAAGTTGTTATGT	CAATCAATCAATCAATCAATCAATCAGTCTGGAGAACCTTTCACACAGTTAGAGCTTTTTCATGGATC
GCAGATAACACTATACTGTAACC	61.433	AAAGATACGGTTTGTTCG	63.184	126	(AT_39_50)(AT_33_44)MSQ-M01247R:134:000000000-AGGC8:1:1111:8240:12199	TGCAGATAACACTATACTGTAACCAGTTTATGATGTGATATATATATATACGAACAAACCGTA	ATAACACTATACTGTAACCAGTTTATGATGTGATATATATATATACGAACAAACCGTATCTTTGGATT
GCAGATAGTGTTCTGTTCC	61.417	TGAACTGCAATAGAAACG	61.993	90	(TTTG_21_32)()MSQ-M01247R:134:000000000-AGGC8:1:1106:12448:23931	TGCAGATAGTGTTCTGTTCCTGTTTGTTTGTTTTATCATTTATTTTATGTTCTTTCCTCTGCT	GTAAATCATCGTTTCTATTGCAGTTCAAGGATTTTGTTTCTAGAATACTTTTAATTTCCTTAGAGACC
GCAGATCAATTACTATGGC	62.309	CATTTAGTAACAGTGACTGACC	62.329	114	(TG_47_60)()MSQ-M01247R:134:000000000-AGGC8:1:1103:17815:7086	TGCAGATCAATTACTATGGCAACATCAGGTGAACCGAAAATACGTTGTGTGTGTGTGTGTTGC	TTCCCATTGATTTGTTATAGACTGAAGATGGTCAGTCACTGTTACTAAATGTGCATCTTGAGCGGATT
GCAGATTACAAGACCACG	63.733	ATGTAGGCTTTTGTTAATGG	64.126	118	(ATCC_27_38)()MSQ-M01247R:134:000000000-AGGC8:1:2117:9791:14501	TGCAGATTACAAGACCACGTGAAGAAGGATGGATGGATATGGGGCCAGTATTCCCATCACGTA	ATAATAATAACTACCTTCATCATAGTTACTAATCACCATTAACAAAAGCCTACATTTCTAATTAGATC
GCAGCACCACTAACTACC	63.004	GATACCTCTGTATTTCTCTTAGC	62.558	125	()(ATT_13_24)MSQ-M01247R:134:000000000-AGGC8:1:1101:10300:13247	TGCAGCACCACTAACTACCAAAAAGTTTAAGCTTCAATTTCTGTCTCTAACGTTAATATAAGT	CCTCTTTCCACTAATAATAATAATCTATCTGCAATACATGCTAAGAGAAATACAGAGGTATCAGGATC
GCAGCCATTATTACTATGC	63.073	ACATCATTACAAACTATGCC	61.502	113	(AT_21_32)()MSQ-M01247R:134:000000000-AGGC8:1:1103:19698:9828	TGCAGCCATTATTACTATGCATATATATATATTGAATGTTTCATCCTAATATGGGTCTCCTCA	AAACTATGTTTATCTGTTGAATTGATTATCGGCATAGTTTGTAATGATGTATCATTTATCTGTTGATC
GCAGCCTAATATATAACTGG	61.704	ACAAATGTACTTTATCTAGGC	59.987	123	()(TTC_11_28)MSQ-M01247R:134:000000000-AGGC8:1:1119:23320:13031	TGCAGCCTAATATATAACTGGTCTTTGTCGCCTTCGTGGCTGTCGTTGGTAGGTGCATAGCAC	TAAAGAAGAGGAAGAAGAAGAAGAAGAAAAGTACTTAATGCCTAGATAAAGTACATTTGTATTTGATC
GCAGCGACTTTAATTACC	63.281	AAACGAGTCTCAACTAGTCG	63.406	125	()(TTG_28_39)MSQ-M01247R:134:000000000-AGGC8:1:2113:16247:24075	TGCAGCGACTTTAATTACCGGCCTAATCAAGTGCTATTACTCTTGTGATTCATGCGTGTCGCA	CTCGTCCTTTTACTTGCACCCAAATACACAACAACAACAATACGACTAGTTGAGACTCGTTTTTGATC
GCAGTAACATCCATAAACC	62.068	ATCTTGAGTGTTATACGACG	61.522	130	(ACT_27_38)()MSQ-M01247R:134:000000000-AGGC8:1:2102:16641:4528	TGCAGTAACATCCATAAACCAACAAGACTACTACTACTCCAACATCTATTTATGTCTATAAAG	TTTCTGTCGCGTCATGGGCTATAGAAAAAAAAACAACTGCCTACACGCGTCGTATAACACTCAAGATC
GCAGTAACTGGAATATTGC	62.527	GTCTGTGAAAGGTGTTGC	63.066	109	(TC_22_63)()MSQ-M01247R:134:000000000-AGGC8:1:2118:15601:18909	TGCAGTAACTGGAATATTGCTTCTCTCTCTCTCTCTCTCTCTCTCTCTCTCTCTCTCTCTCTC	CTTCCCATGTCACTATTTACAGTGGCCAGCAACACCTTTCACAGACTGGTCCGTGAGGCCATGTGATC
GCAGTAATACGGAGTTACC	61.715	CAAGCTTAAGACTATTAGGC	61.198	128	()(AATG_1_12)MSQ-M01247R:134:000000000-AGGC8:1:1105:18347:6146	TGCAGTAATACGGAGTTACCATTAATATACAGAAAAGCCAAATTGAAACAACCTAGTTAGACT	AATGAATGAATGAACTCAGTCACAATGTTAAGTGCTTACTATCAAGCCTAATAGTCTTAAGCTTGATC
GCAGTACTAAGAGTCAAGACC	61.891	GTTAAGAGTACACAGCCTCC	62.836	107	(TG_51_62)()MSQ-M01247R:134:000000000-AGGC8:1:1115:4372:18563	TGCAGTACTAAGAGTCAAGACCAGGACCCTGCAACTGTTCTACTTCATAGCACACACACACAC	TGGATAGGCGTTTGCCCTGCACTGGGAGGCTGTGTACTCTTAACTCTGGTGACCACCAGGCCATGATC
GCAGTACTCAGACACTTAGC	60.992	AATTATTTCACCATTGAGG	61.8	125	()(TTTC_13_28)MSQ-M01247R:134:000000000-AGGC8:1:1117:21565:12407	TGCAGTACTCAGACACTTAGCTGTGACGAAAAAATCTATCTTCATTTGTATTAGACTCAAATG	TTTGTTCACAGAAAGAAAGAAAGAAAGAGTGGTAAACAGTTTGCCTCAATGGTGAAATAATTGGGATG
GCAGTAGCTAGAAAGTTTCC	63.081	ATTCAATGTCCTTAAAACG	62.244	121	()(ATT_12_29)MSQ-M01247R:134:000000000-AGGC8:1:2107:24742:6731	TGCAGTAGCTAGAAAGTTTCCAGTGCTACGGTCACTTGGTTATGCATTCCAATATTTAATGAA	TGCATTTCCATATAATAATAATAATAATATCGCCTCCACCGTTTTAAGGACATTGAATCTAAGCGATC
GCAGTAGTAGTAGTAGTAGTAGTAGTAGC	61.254	AAATAAATGGCCACTAGG	62.623	107	(ACT_4_27_ACT_37_63)()MSQ-M01247R:134:000000000-AGGC8:1:1107:23195:12097	TGCAGTAGTAGTAGTAGTAGTAGTAGTAGCAGTATTAGTAGTAGTAGTAGTAGTAGTAGTAGT	TACCTAGTATTGCACTCTGGAGCAAACCTAGTGGCCATTTATTTTTTTCTCCAAAGTCAGAACAGATC
GCAGTATCACATTCTTCTGG	64.197	CTCATAAACCACTCTGGC	62.771	112	(TC_50_63)()MSQ-M01247R:134:000000000-AGGC8:1:2104:11106:17668	TGCAGTATCACATTCTTCTGGTGATGTGTTTCCAACTTTAATGGCTATAAGAGAGAGAGAGAG	TGTTTGTTTATACATTTTGTTGCCCAGTCCTGCCAGAGTGGTTTATGAGACGAAAAAGACAAATGATC
GCAGTATCTGATGTATGTCG	62.235	ATCATCCAGTGAAAATGG	62.627	130	(ACT_40_51)()MSQ-M01247R:134:000000000-AGGC8:1:1115:8435:3140	TGCAGTATCTGATGTATGTCGATTACTTATTGTTCTCAATAGTAGTAGTAGAATTCATCTTAA	GTGTTAGTAGGCTATTGTAGATGTATATCTTATATCGTGTGATTGGTACCCATTTTCACTGGATGATC
GCAGTATTACAATTGTTGTACC	63.008	TTTAAGTTATATCGACTGTCG	61.662	117	(ACT_37_57)()MSQ-M01247R:134:000000000-AGGC8:1:1102:11820:10155	TGCAGTATTACAATTGTTGTACCTTGTTTTACTACTTAGTAGTAGTAGTAGTAGTAGTATATA	TACAAGTTTTATCAGTAATAAAAATAGAGCAAACGACAGTCGATATAACTTAAATACTTTGGCTGATC
GCAGTATTTGGTTATAGGG	62.055	AACTGATTCTATGAATTCGG	63.456	98	(AATT_37_48)()MSQ-M01247R:134:000000000-AGGC8:1:1103:2971:8209	TGCAGTATTTGGTTATAGGGTGGCCGATTGTCTAGATTAATTAATTAAGGAAAGCAAAACAAA	CATCTTATAAGATCACCGAATTCATAGAATCAGTTACTTTAATGGTAGTAATATATAAAAGGAAGATT
GCAGTGGTTTACAGTTCC	62.683	GGTTTCAAAGTGTGAGTAGG	63.488	111	(ATTC_20_31)()MSQ-M01247R:134:000000000-AGGC8:1:1110:24907:20623	TGCAGTGGTTTACAGTTCCTGAATGAATGAAGTCTCACATTTTATCTGATGGTAAGAAGAAAC	GTTTCCTATTCAGTTTTACAGCTATTATCCTACTCACACTTTGAAACCTAATGGCCATAGGTTCGATC
GCAGTTAATAAAACATCACC	61.62	GGATCCAGAATTAATTCG	62.391	116	()(TGC_13_24)MSQ-M01247R:134:000000000-AGGC8:1:2106:18574:21854	TGCAGTTAATAAAACATCACCGGGTAGTGTGATTGCTTGCTCTTTATATTGTTTTACCTGTTG	ATGAGCATAGACCTGCTGCTGCTGTAGACTTATTACGAATTAATTCTGGATCCGACCCTAAGATCGGA
GCAGTTAATCAAATTTCTTACC	64.487	TTTGGTAGTTTACGTATACAGC	63.398	91	(ATC_29_40)()MSQ-M01247R:134:000000000-AGGC8:1:1109:7473:12664	TGCAGTTAATCAAATTTCTTACCATGACTCATCATCATCAAATAACCCAATAAATAATACCGC	CTGAATGCTGTATACGTAAACTACCAAATTATATCTTTTTCAGTTGTATTAAACATAGCATGTTGATC
GCAGTTATTTCTGAACTTATCC	64.123	CCTTACTGCCTCATCTCC	64.662	109	(TTTG_52_63)()MSQ-M01247R:134:000000000-AGGC8:1:2109:24310:5097	TGCAGTTATTTCTGAACTTATCCTATTAACTAATTAATTTCCTATGAATCTACAAACAAACAA	GCCCATGGCAGTTCACACTGTGATGAAAGGAGATGAGGCAGTAAGGCTGGGGGGGGGGCACTGTGATC
GCAGTTCAGAATACTATTGC	61.576	TTTTCTATATGGTTGTGGG	62.746	118	()(ATT_19_30)MSQ-M01247R:134:000000000-AGGC8:1:1101:12448:10783	TGCAGTTCAGAATACTATTGCAATTCTCCTATCAACTTTAACTTGGAATCGTAGCACCACGGA	ATTGTTGTGATAATAATAATTATTATTATTGTCAATCCCACAACCATATAGAAAAACTACGGTTGATC
GCAGTTCAGTGATAAATAGG	61.421	ATAAGAGTAAATATGCTCAGC	60.204	118	()(ATT_13_27)MSQ-M01247R:134:000000000-AGGC8:1:1116:14674:5762	TGCAGTTCAGTGATAAATAGGTAATTATGATAAGATTTAGGGTTTCTGGGGTAACGCCTATTA	GAGAATAAAACTATTATTATTATTATTAGTTAATGCTGAGCATATTTACTCTTATAAATTGGGCGATC
GCAGTTGTAACTATTTATAGCC	62.527	GGATACTATATTGGGTAGGG	62.505	118	(ATTG_49_60)(TTTC_1_16)MSQ-M01247R:134:000000000-AGGC8:1:1101:10128:16605	TGCAGTTGTAACTATTTATAGCCTAAGAACATAAATAAAGAACCATTACAATCAATCAATTAA	AGAAAGAAAGAAAGAAAAAAGGTACACTTTCCTAACCCTACCCAATATAGTATCCATCATTTCAGATC
GCATACATATATATCAATGCG	62.674	CTCATCTGATACTCACTCACC	62.26	93	()(TGCG_1_16)MSQ-M01247R:134:000000000-AGGC8:1:1101:7178:13352	TGCAGAACGTGCATACATATATATCAATGCGAAAAAGTGTAATCGTTACTAACTGACTAGTTG	TGCGTGCGTGCGTGCGTGGGTGAGTGAGTATCAGATGAGTGAATGATGCAGTGACCTAATGAGTGATC
GCATACATCTGGACAGACC	64.517	GACAGTGGTTGATTAACACC	63.662	110	(AAAT_39_50)()MSQ-M01247R:134:000000000-AGGC8:1:2102:29155:11742	TGCAGGCATACATCTGGACAGACCACTGTATATATAAAAAATAAATAAATCTTAAAAAAAAAA	AAGATAAAGGTACAAGTGGCACTTATATCTGGGTGTTAATCAACCACTGTCTAACTGAACTTAAGATC
GCATAGTTGTATTGACTATTGC	63.224	ATCAGCTGTAATTTGTTGC	62.806	111	()(ATT_18_29_ATT_31_48)MSQ-M01247R:134:000000000-AGGC8:1:1118:9018:4852	TGCAGTATGGTGATGTGTCAGCATAGTTGTATTGACTATTGCTTTTTTCGTTGAAGTTAAGGC	ATATTTAATTATGAAAGTTATTATTATTACTATTATTATTATTATTATGCAACAAATTACAGCTGATC
GCATGATTCATTAAGAAGC	62.465	CTTCAGAATTTGATTTAACC	61.004	105	()(AAAC_10_21)MSQ-M01247R:134:000000000-AGGC8:1:2117:27511:12259	TGCAGTATTCAAAAATACTCACCAGCATGATTCATTAAGAAGCAATCAAGTCATATCATTGAT	TTAAAAAATAACAAACAAACATTATAAAATTACAAACTTTTCACCGGTTAAATCAAATTCTGAAGATC
GCATTGTGATGTACCAGC	64.177	GTTGTCTATGTTTCAGGAGG	63.28	123	()(AATC_23_34)MSQ-M01247R:134:000000000-AGGC8:1:1101:6737:5683	TGCAGCATTGTGATGTACCAGCATGGTGGTATTGGCTAGTACTTCTTTTGATGCAGTAAAGGC	GTAAAATGTCTTATCTTTTATTAATCAATCAATCCTTGTTATCCCTCCTGAAACATAGACAACCGATC
GCCATAAATTTTACCAGG	63.147	GAATTGTACGACTGGACG	63.49	93	()(TG_3_14)MSQ-M01247R:134:000000000-AGGC8:1:2118:21757:6766	TGCAGCCATAAATTTTACCAGGAAAACATTTGCTATTAATTTTTGAACTGTACTTAGTATCCA	TGCACACACACACAGCGTCCAGTCGTACAATTCCCACTTCCATCAATTCGTGATATACGGTGACGATC
GCCGAATATAATGAGACC	62.394	AAGGGTTAGAGACTTTCG	61.341	98	(AGTC_46_57)()MSQ-M01247R:134:000000000-AGGC8:1:1101:20140:5211	TGCAGGGATGCCTTGCTAACGAATGCCGAATATAATGAGACCGATGTCAGTCAGTCAGTTACA	ATTCACCTGTGCCACTGACAATGATTTCGAGCCATATCACCGAAAGTCTCTAACCCTTGGTTACGATC
GCCTCAACATACATAACG	61.22	TGTTTATACTTGTGCTAGTCC	61.106	112	()(AT_23_36)MSQ-M01247R:134:000000000-AGGC8:1:1107:21421:11145	TGCAGTCAACAGTAGGCCTCAACATACATAACGGATAAAGAAAAATCGTTCGATGCAAAATAA	CAAATATTTAACACTTTTCCTTTATATATATATATATCAGTAGGACTAGCACAAGTATAAACATGATC
GCCTCAACATATAGAAAGG	61.721	AATGATGATGATGATTTGG	62.34	97	()(ATG_19_30_ATG_43_54)MSQ-M01247R:134:000000000-AGGC8:1:1108:17981:13320	TGCAGCCTTTGCAGCCACCAGGAGGCCTCAACATATAGAAAGGGAAAAAAAATTTTCAGGTAC	TTACGATAAGTGAACAACATCATCATCATCGTCATCATCCAAATCATCATCATCATTTGTAATTGATC
GCCTCCAGTCAGTGTACC	64.867	CGACCTCAGTTTTAGTCG	63.311	119	(AAAC_31_42)()MSQ-M01247R:134:000000000-AGGC8:1:1101:18286:23327	TGCAGCCTCCAGTCAGTGTACCAGTCACTTACAAACAAACAACAAGCTTAGTAACCGGGCAAG	GATTAGAAAGCAAAATAACTGAACTCGGACATCTATGCAGTCGACTAAAACTGAGGTCGGTTGTAATC
GCGGAGTTATATATCATAGG	61.282	AGCTTTATCTTGTTAGTCTCC	61.51	119	()(ATG_4_15)MSQ-M01247R:134:000000000-AGGC8:1:1109:10855:2200	TGCAGGCGGAGTTATATATCATAGGTGTGTACATAGAAAAGGTGTTATTGTATACCGAAAATT	AGGTGATGATGATGATAATGACAATAATAATGAAAATTGGGAGACTAACAAGATAAAGCTCGAAGATC
GCGTTATAATCAGAATAAGC	61.78	GATCAACAATAACAAATGC	60.15	125	()(AGCG_18_33)MSQ-M01247R:134:000000000-AGGC8:1:1111:24286:3377	TGCAGTAGCGTTATAATCAGAATAAGCTTCAATAGCTACATCTTCATCAGTATCGATAGCAAC	TGAAGGTGGGACTAGAAAGCGAGCGAGCGAGCGATGAAATGAGTGATATGCATTTGTTATTGTTGATC
GCTACATCCTACAGCTAGC	61.905	TTAGTTGTGAGTTTTCATCG	62.554	104	()(TTTC_8_19)MSQ-M01247R:134:000000000-AGGC8:1:1111:26445:4750	TGCAGCGCTACATCCTACAGCTAGCACCCAGCCTTGCCTTAATCTATTGCTCAGGCACAATAA	TATAACTGAAAGAAAGAAACTGTTTCCGATGAAAACTCACAACTAAGAGGTATGAATAGCTGAAGATC
GCTACTATTTGACCACAGG	62.097	ATTACTTTAGTTTTAAGCCG	61.428	72	()(ATT_14_25)MSQ-M01247R:134:000000000-AGGC8:1:1116:3799:16017	TGCAGAAGAGAAAATTTAAAAGCAGAAAGCATACATATATATTGCTACTATTTGACCACAGGT	AACAAACCACTGATATTATTATTATGTTTTTCGGCTTAAAACTAAAGTAATTTTGACAACAGTAGATC
GCTACTTCACTATCTGTCTCC	61.675	CAAAATTACTCTCTATTTCTTCC	62.953	120	()(AAGG_29_40)MSQ-M01247R:134:000000000-AGGC8:1:1110:24787:22808	TGCAGAGGCTGCTACTTCACTATCTGTCTCCACTTGCATATGTCGCTGGATGTGGGATAGTAA	TGCACAAAGTGTAACAAAGAAAAAAAAAAAGGAAGGAAGGGAAGGAAGAAATAGAGAGTAATTTTGAC
GCTAGTAGGCATCTTGTCC	64.06	CTGAAGACAACTACAGTGTACC	62.071	101	()(ATTT_1_12)MSQ-M01247R:134:000000000-AGGC8:1:1106:24117:18852	TGCAGCGCTAGTAGGCATCTTGTCCTTTGCTCTTAAGGCCATGCATCGGCTTCAGTACCATGT	TTTATTTATTTACTATATGTAGGTACACTGTAGTTGTCTTCAGACTTACCATAAGAAGGCATCTGATC
GCTATATACACAAAAGATTCG	61.358	ATTGGTATTATTTGAAGCG	62.787	116	(ATGT_39_54)()MSQ-M01247R:134:000000000-AGGC8:1:2119:8698:13550	TGCAGCTATATACACAAAAGATTCGAAGCATGTATGCTATACATACATACATACTTTCTTTTA	TGATCAGTAATTTTGTTTCAAATTCAAAATATTTAATCGCTTCAAATAATACCAATTATTAAATGATC
GCTATATACACAAAAGTTTCG	61.562	ATGATAACCTTCACGACC	61.91	125	(ATAC_41_52)()MSQ-M01247R:134:000000000-AGGC8:1:1102:7306:17681	TGCAGCTATATACACAAAAGTTTCGAAGCATGTATGCTACACATACATACATACTTTCTTTTA	TTTATTCGTTCTCTTTAAGGCATAAATTTATATTGAATTTATGCAACGGTCGTGAAGGTTATCATGAT
GCTATATCCTACAGCAAGC	62.177	GAGAGTCAATGGCTAGACC	63.307	90	()(AT_1_12)MSQ-M01247R:134:000000000-AGGC8:1:1114:13044:12746	TGCAGCGCTATATCCTACAGCAAGCACCCAGCCTTGCCTTAATCTATTGCTCAGGCACAATAA	TATATATATATAAGGTCTAGCCATTGACTCTCAAGGGTGCACAATATCAAAAACTGTCCTCATAGATC
GCTCCTCTAGTCTCAACG	62.02	GTCTGAAGACAGCTACGG	62.738	90	()(ATTT_1_12)MSQ-M01247R:134:000000000-AGGC8:1:1112:7408:14987	TGCAGTGTGCAGACAGAAGGCTCCTCTAGTCTCAACGGCTTTCCTTCAGATTCTGGGTCTGAG	TTTATTTATTTATTACATGTAGGCACACCGTAGCTGTCTTCAGACACACCAGAAGAGGGTGTCAGATC
GCTCTGCTCTCCTGTAGG	64.904	TTCATTATGACGCTGAGC	64.561	96	(ATTCC_46_60)()MSQ-M01247R:134:000000000-AGGC8:1:1107:20625:12832	TGCAGACTTTGTCAGGCTGTCTGCTCTGCTCTCCTGTAGGTACATCCATTCCATTCCATTCCA	GTGACCCCCCAAGACTTCCACAGAACACTCTTGTAAGCTCAGCGTCATAATGAAGGCTCTGTGGGATC
GCTCTTTGTATACTCTAGTTCTAGC	63.742	AAACCATGAAGCTTTAGG	62.516	121	(ACTG_32_43)()MSQ-M01247R:134:000000000-AGGC8:1:2103:5861:21232	TGCAGACGCTCTTTGTATACTCTAGTTCTAGCAGTCAGTCAGTTTTAACTTAGTACTTGGTCG	TTGCTTTGAACTTAGTCGTCAATACATAGAGTGCTCATAAGCAAAACCTAAAGCTTCATGGTTTGATC
GCTGATTTTAGTCTCATCG	62.266	CTCTGAACTGGTCAAACC	62.151	80	()(ATTC_4_31)MSQ-M01247R:134:000000000-AGGC8:1:1119:6238:8129	TGCAGTCAGCAGTACGGCTTCGCCCTCAGACCTTGAGTAGCTGATTTTAGTCTCATCGTTCTC	GAAGAATGAATGAATGAATGAATGAATGAATAGACATGGTTTGACCAGTTCAGAGAAAGACCATGATC
GCTGCTGCTACACTATCC	63.261	GATAGATAGATAGATAGATAGATAGATAGG	61.497	99	(AGC_8_19)(ATAG_1_12_ATAG_17_56)MSQ-M01247R:134:000000000-AGGC8:1:1114:16921:15548	TGCAGAAGCTGCTGCTGCTACACTATCCGTCTTCACATGCGTTTATTGATGTGTGTGGGACAG	CTATCTATCTATCTACCTATCTATCTATCTATCTATCTATCTATCTATCTATCTATCCATCCCTGATC
GCTGGTATTGTTATAGGAGG	63.446	GCTTAAATCAAAGATTACCC	63.125	109	()(ATT_14_25)MSQ-M01247R:134:000000000-AGGC8:1:1117:13697:15441	TGCAGCAATAGCTGGTATTGTTATAGGAGGTAAATGATGAAACGTATTCAAGGTTTTTGTTTT	GGCACATGTGAGAAATAATAATAATATAAACATTAGGGTAATCTTTGATTTAAGCTCTGTATACGATC
GCTGTCCAGTATTGTTCC	62.449	AGGTGTGACATTTTCAGG	62.577	74	()(AAGG_1_12)MSQ-M01247R:134:000000000-AGGC8:1:1102:4623:13073	TGCAGTTGTAGAAGACTAAGAAAAAACGACTGGCAGACAAGCTGTCCAGTATTGTTCCACTTT	AGGAAGGAAGGAAGGGGTTAGAAAAGGTCGACCCTGAAAATGTCACACCTTTCCTTACTCCACGGATC
GCTTATGCTCCACTTAGG	62.884	AAGTAAAGTTACGTAATCGG	61.337	113	(ATTG_32_43)()MSQ-M01247R:134:000000000-AGGC8:1:1113:28277:11570	TGCAGCTTATGCTCCACTTAGGATCATTGGCATTGATTGATTGGTATGATTTTGAAAAATCAG	CATTTCAGTTTTCTGAAAAAAATTTCATCTTCACCGATTACGTAACTTTACTTTCACATCCAATGATC
GCTTATTGCATCATATCG	61.774	CATCTGGATAATGTGAACC	62	96	(ATT_52_63)()MSQ-M01247R:134:000000000-AGGC8:1:1101:25348:8807	TGCAGAAATTCCTTAGACGCGATTGTACCACGCTTATTGCATCATATCGATAATAATAATAAT	ATAGTCAATTATGTACAACATAGAACCTAACACGTATATGTATCGGTTCACATTATCCAGATGAGATC
GCTTGCATTTTATACAACC	62.99	TGTTGAATACTAAATCGTCC	61.727	101	(AATG_37_48)()MSQ-M01247R:134:000000000-AGGC8:1:2117:22087:22090	TGCAGTTTGCTTGCATTTTATACAACCATACTTCAGCATTCATTCATTTTAATTAATGATTCT	ATTGAAGCAGACGATTGGATATATTGGACGATTTAGTATTCAACAATTGGCCAATGAACATGTAGATC
GCTTTCAGATGTATAATACCG	63.574	ATCTTAGGGGAACACTCG	64.319	119	(TG_33_44_TG_47_62)()MSQ-M01247R:134:000000000-AGGC8:1:2118:10830:2170	TGCAGCAGAAATGCTTTCAGATGTATAATACCGTGTGTGTGTGTCTGTGTGTGTGTGTGTGTG	GCTCAGCCACTACAGTGCAAATGACTGGCGTATCCCAGGACTGGCAAGACGAGTGTTCCCCTAAGATC
GCTTTCAGATTAGCATCG	63.744	CGGTTACAAATAACTTATTGC	64.142	116	()(ATT_6_20)MSQ-M01247R:134:000000000-AGGC8:1:2111:26494:13150	TGCAGAACGGCTTTCAGATTAGCATCGTGTTGTTCGGGTGTGCTACCGTATACAATGATGTCA	CATGGTAATAATAATAATAAAGATAATGAGAGAACTGAGTGCAATAAGTTATTTGTAACCGTCCGATC
GCTTTCCTAAACTATATAATGG	62.068	TCAGTTTCAGTGAAAGAGC	62.189	93	()(ATTG_6_33)MSQ-M01247R:134:000000000-AGGC8:1:1103:11224:9486	TGCAGCTGTGCAGCTGTCTGTGCGTTCGCTTTCCTAAACTATATAATGGAAAAGGTAGTGAAA	CCACTTTGATTGATTGATTGATTGATTGATTGACACAGCTCTTTCACTGAAACTGAGGTTTACTGATC
GGAAAAGAATATGTTAAACC	60.47	GATCCTAACCTTTGTTCC	61.111	91	()(TTTC_33_44)MSQ-M01247R:134:000000000-AGGC8:1:1113:20224:24255	TGCAGGATCAGCTCGCTTCGGTGCCGAAATCGGTGAATTGGGGAAAAGAATATGTTAAACCTG	TTGCCGAATCCTTTAGTTTATCGTTCCGATTCTCTTTCTTTCTTCGATTCGGAACAAAGGTTAGGATC
GGAAAGAAAGAAATAATTGG	63.121	GATACTACAACATATCAAAATCC	61.218	105	(TTTC_29_40)(TTTC_12_23)MSQ-M01247R:134:000000000-AGGC8:1:1118:12235:14909	TGCAGCCTTTTGTGTCCCAACGCTAGCGGAAAGAAAGAAATAATTGGTAGCATAGTTTAGAAG	CAACGCTAGCGGAAAGAAAGAAATAATTGGTAGCATAGTTTAGAAGGATTTTGATATGTTGTAGTATC
GGAAAGAACCTGATAATCC	62.895	ATCATCGGTAAATAAGCC	62.339	105	()(AATG_21_32)MSQ-M01247R:134:000000000-AGGC8:1:2116:13754:12887	TGCAGTCAATCATAGCGAAGTGTCCAGGAAAGAACCTGATAATCCTGATGCGGGACCTAAACC	TGCTCCACGAGTAAAAGGTCAATGAATGAATGTCAGATTCTAGAGCATAGGCTTATTTACCGATGATC
GGAACTTTAGTTGTTCATGC	63.875	CAAAGAGAAAATCACAAGG	62.253	105	()(TTG_25_36)MSQ-M01247R:134:000000000-AGGC8:1:2118:15431:13668	TGCAGTTAATCATTTTCTGTAAGTGGAACTTTAGTTGTTCATGCTTGGTGGTTGCCTTTGATG	GAATAACAGATCTTTAATGGCTTAGTTGTTGTTGTTTGTTCTTCGCCCTTGTGATTTTCTCTTTGATC
GGAAGAGAGTATGTAATTTCG	62.469	TAATCGCTGACATATGACC	63.119	105	()(ATT_7_18)MSQ-M01247R:134:000000000-AGGC8:1:1116:27100:12622	TGCAGATGATGAAGAAGCTTTGTGGAAGAGAGTATGTAATTTCGTACTCGTGAAAATGCCATT	ATAATATTATTATTATTACCAAGTCGTTGTCCAATGAAGTTTATTGGTCATATGTCAGCGATTAGACC
GGAAGAGCTACATTTTAAGC	63.311	GATCTTGTATGCAATAATGG	62.112	110	()(ATT_10_21)MSQ-M01247R:134:000000000-AGGC8:1:2102:28060:12830	TGCAATCGACGGTGCAAAGATCGGAAGAGCTACATTTTAAGCGGAGGAAAAATCACTTGGTAT	AGGTATCAGTAATAATAATAATTATTATTTCCTGATAATAGGACCAAGCCATTATTGCATACAAGATC
GGAATACTTACCTACTTGTCG	62.526	CAATCACATTTATGACATGC	63.107	86	()(ATTG_12_23)MSQ-M01247R:134:000000000-AGGC8:1:1102:19572:4438	TGCAGAACACGTACTAACTCATCATTATTTTATAGGAATACTTACCTACTTGTCGCATTTTTT	ATAAATTAATGTTGATTGATTGAATTTCACTACTTAGCATGTCATAAATGTGATTGTTTTCTTTGATC
GGAATCATCACAGTGTGC	63.345	ATCTGGGACTGAGTAGTAGC	62.086	124	(AG_45_62)()MSQ-M01247R:134:000000000-AGGC8:1:2117:14870:24699	TGCAGTGGGAATCATCACAGTGTGCAAGCATGTGGTTGTCGGATGAGAGAGAGAGAGAGAGAG	GGCCATGGTGATGCAGAGAAGGGAGAACCAGAGGGGTAACCAGCTCAGCTACTACTCAGTCCCAGATC
GGAATGACTTTGATATGACC	63.026	CATAGTTAAGAATCCTGAAGG	62.534	100	()(ATTT_18_29)MSQ-M01247R:134:000000000-AGGC8:1:2109:25826:20867	TGCAGGTGAAGAATACTTCATCTAATCTTGGAATGACTTTGATATGACCATTCACGAGTTGTA	GGGATGAAATTCAACAAATTTATTTATTTGAATATTATAGTTAACCTTCAGGATTCTTAACTATGATC
GGACACTCATTGACTTGG	62.645	TCAATGTTTAAAGAGACACG	62.554	102	(AATG_49_60)()MSQ-M01247R:134:000000000-AGGC8:1:2110:26356:18838	TGCAGTCACCACATGCTTGGTGAAGTCAGGACACTCATTGACTTGGCAAATGAATGAATGTTA	TCAAATTGACTTTTACCTCCTGAAGAGGATGGAAGGAGAGGAATTCCGTGTCTCTTTAAACATTGATC
GGACACTGCATTACATATAGC	63.723	TCTGAGACAGCTACAGTGC	62.71	94	()(ATTT_1_12)MSQ-M01247R:134:000000000-AGGC8:1:2105:22276:15903	TGCAGCTTGTTTTTGGACACTGCATTACATATAGCTTCATGGTATTTCTCTCCTCATCCCTCA	ATTTATTTATTTATTATATGTAAGTGCACTGTAGCTGTCTCAGACACTCCAGAAGAGGGCATCTGATC
GGACACTTCAGACTCAGG	61.583	CAATAGATGATTGATTGGG	62.592	101	()(ATAG_1_28)MSQ-M01247R:134:000000000-AGGC8:1:1114:13429:13440	TGCAGCTCCCAGGGAGGCAGGGACACTTCAGACTCAGGTTAAAATCATCTCTGTGCTTAATGC	TCTATCTATCTATCTATCTATCTATCTATCTTATTTATCCCAATCAATCATCTATTGAGAGATAGATC
GGAGAACAGCTAATTAGAGC	62.881	ATCGATAATCTTTCTAAACG	61.061	100	()(TTG_1_12)MSQ-M01247R:134:000000000-AGGC8:1:2117:27008:14078	TGCAGGTTTAATGGAGAACAGCTAATTAGAGCACCACTGAACCAACCGGCTAGCATTTAACGG	GTTGTTGTTGTTTTTTTTCTAGTACTGTCGTTTAGAAAGATTATCGATTGATTCGAGTGAACTTGATC
GGAGCAGTCCTACTCTCG	64.668	GATCTTGAAGGAAGGTGG	64.356	128	()(TC_10_21)MSQ-M01247R:134:000000000-AGGC8:1:2110:5301:6809	TGCAGGAGCAGTCCTACTCTCGCTTGCCCTTCAGCTGCTCCTGTTCACCATGTGGTGATGTAA	GCAGGGAGGGAGAGAGAGAGATAAAGAGAGGGAGAAACTATTCTCACATTCCACCTTCCTTCAAGATC
GGAGCTAGTCACTAGTGAGC	62.82	CTATCTATCTATCTATCTATCTATCCC	61.318	104	()(ATAG_13_28_ATAG_33_60)MSQ-M01247R:134:000000000-AGGC8:1:1104:12605:17659	TGCAGGAATTACCTCAAGGAGCTAGTCACTAGTGAGCTGACAATTAGTTACATTTAAGGGGTT	AGATAGATAAATAGATAGATAGATAGATCAGGGATAGATAGATAGATAGATAGATAGATAGAAAGATC
GGAGGTATAAGCAAAGACG	64.538	AACAGTGCTGAACGTAGC	63.554	106	()(ACGT_9_20)MSQ-M01247R:134:000000000-AGGC8:1:1118:14131:18966	TGCAGCCAGTGGGAGGTATAAGCAAAGACGACAAAAAGACATCGGTGTGTGTCCCTATCTTTC	TTGACACAACGTACGTACGTTTAAAGCTCTCCCATGCTACGTTCAGCACTGTTTGGACGCACAAGATC
GGAGTAACTTAGCACTCAGC	63.279	CTAGTATCAGTGTGCTGTGG	62.256	104	()(TG_9_20)MSQ-M01247R:134:000000000-AGGC8:1:1104:10045:16520	TGCAGGAGTAACTTAGCACTCAGCATTTTTTAGGAGGCTCAGGCTCTGAGTTCATAGTCTACA	TAAAAAACTGTGTGTGTGTGTATGCCACAGCACACTGATACTAGAGGAAAACTCACACAAGTTGGATC
GGAGTACTGAATTCACCG	62.525	CGAGAATGTTAACAATCG	61.466	96	()(AATT_7_18)MSQ-M01247R:134:000000000-AGGC8:1:1111:8295:23246	TGCAGTTTCGTCGGAGTACTGAATTCACCGACAGTGACAACTCTCGATTCCTTTAGTAAACAC	AAAAGCTTAATTAATTAACAACTAAACGATTGTTAACATTCTCGGAATTGGTGCATTTTCAGTTGATC
GGAGTTCTACTTAATTTTAGTGC	63.131	CACCAATACTACTTATAATAACATGG	64.685	112	()(ACT_1_12)MSQ-M01247R:134:000000000-AGGC8:1:2101:21927:20685	TGCAGCGAACATTTTATGGAGTTCTACTTAATTTTAGTGCTAATATTTCACTAGAATTATCAT	TAGTAGTAGTAGCAGTAGTAGTAGTATTAGCATTATTATCCATGTTATTATAAGTAGTATTGGTGATC
GGATAGCAAGCTTAAATACC	63.392	AGAAAAGCACACAGAACC	62.269	112	()(TTTG_13_24)MSQ-M01247R:134:000000000-AGGC8:1:2104:4216:9311	TGCAGGATAGCAAGCTTAAATACCACCTCAGCAGGATAGCAAGTTCAAGTGGGGCAGACTGGA	CAAACAAACAGTCAAACAAACAAACTAGTGAAATGGTTCTGTGTGCTTTTCTGATATACTCATAGATC
GGATATGACAGCATTAAGG	62.15	GATCTCTTTCTTGTATGGC	61.048	125	()(ACTG_5_16)MSQ-M01247R:134:000000000-AGGC8:1:2111:9577:6378	TGCAGTGGGATATGACAGCATTAAGGTGTTTTCCTCAGTTAACCAGCATATGCAGAGATGCAA	CAACTGACTGACTGACCGATGTGATATCAATTACTGAGGTTTGAACTCTGCCATACAAGAAAGAGATC
GGATGAATTTTACAGAAACC	63.037	CCTAACTCTCTTCCTTTCC	62.494	109	()(ATT_13_36)MSQ-M01247R:134:000000000-AGGC8:1:1116:26943:10059	TGCAGCCCAGACGAACTGAAGGATGAATTTTACAGAAACCTTTGTGAACTTCTTCAAAAAGCC	GACGAACGGCCTAATAATAATAATAATAATAATAATCGATTATTGAGGAAAGGAAGAGAGTTAGGATC
GGATGATTGTTTCTTTGC	62.894	CTTCTTAGTCCTTCCTGG	61.449	103	(TTTG_41_60)()MSQ-M01247R:134:000000000-AGGC8:1:2101:28983:10759	TGCAGAGGTCTGAATGGATGATTGTTTCTTTGCTTGCTTTTTTGTTTGTTTGTTTGTTTGTTT	AGTTGGAGGCTGCTCAGTTTTAACTTCCGAGCCAAACCAGGAAGGACTAAGAAGGCTTGCTAAGGATC
GGCTCCAGAGACATTAGG	64.662	AGAGCTCCATAGTGTGACC	63.449	70	()(AAAC_3_14)MSQ-M01247R:134:000000000-AGGC8:1:2119:19806:22804	TGCAGCCTGCATGCGTGCCTGACTTGGGAGGAAGGGCTCCAGAGACATTAGGTCAATCAATGA	TGGTTTGTTTGTTTAAGACAGGGTCACACTATGGAGCTCTGGCTGGCCTGGAACTGCCTGCTGGGATC
GGCTTATCTATTTTCTATAATGC	63.596	GTTTGTTCTTAGTTTTCCG	62.083	94	()(ATT_1_15)MSQ-M01247R:134:000000000-AGGC8:1:2119:25536:6781	TGCAGTGGTTCTTGGACAGCGACAGGACTTTTTGGCTTATCTATTTTCTATAATGCGTACCTC	TAATAATAATAATAAGATAAAAGTGGAAATGAAGTATGGGTAAACGGAAAACTAAGAACAAACTGATC
GGGAATGATTATGAGAAGC	63.795	AAATGACTTAAATGATTCCC	62.773	110	()(ATG_18_29)MSQ-M01247R:134:000000000-AGGC8:1:1112:12238:3175	TGCAGTAGAAAGCGTATGGGAATGATTATGAGAAGCGTTTCTACTAAGTTTCTCAACATCTTC	TCATACCTAATAGAATTATCATCATCATCGTCGTCATCATCTTGGGAATCATTTAAGTCATTTTGATC
GGGACACAAAGAAACTCC	64.267	GGTGTTGAAGAAGTTATTCG	63.937	93	()(TG_1_18)MSQ-M01247R:134:000000000-AGGC8:1:1113:5825:21559	TGCAGAAAGTGCAACATGCTGGGACACAAAGAAACTCCTTGCAGGCAGAAAGACACACGCACT	GTGTGTGTGTGTGTGTGTGGGAGGGGAGTCGAATAACTTCTTCAACACCTCTCTTCTTTATAAAGATC
GGGATAGAAAACAGTTGG	62.103	GATCCAGGAATCAATACG	62.575	124	(ATCCC_26_40)()MSQ-M01247R:134:000000000-AGGC8:1:1114:16578:14170	TGCAGCAAGGGATAGAAAACAGTTGGGATGGGATGGGATGCTGGTAACATCACTCATCTCTGT	AGCAGTTGTGGGTCCTGGCTGTGCATGGAATTCACCTGGGGAGCCTTGAACGTATTGATTCCTGGATC
GGGATGAAGGAACTATCC	63.429	ATCTCCCTTTGCTATTGC	64.922	119	()(TTG_28_45)MSQ-M01247R:134:000000000-AGGC8:1:2111:23292:16609	TGCAGCAGCCTTGGGATGAAGGAACTATCCTCAACGCTTGGATTAGAGATGTAAATGAATGGA	TTAGAGATGTAAATGAATGGAATGATTAACAACAACAACAACAACAAAAGCAATAGCAAAGGGAGATC
GGGATGTGATGTAATATTAGG	62.766	GTAGGTCATCAGAGACTTAGG	61.52	99	()(TC_10_27)MSQ-M01247R:134:000000000-AGGC8:1:1101:10460:2880	TGCAGATTTGTTCAATCTGACTGTGGGGATGTGATGTAATATTAGGCACTGCTCAGCAGAGAA	TCTCTCTCCCTCTCTCTCTCTCTCTCTTCTCCTCCTTGCCCTAAGTCTCTGATGACCTACTCCAGATC
GGGGAGATAAAAGTAAAGG	63.044	CATTTGTGAGTACATAACTTATACC	62.928	95	(AAAAC_46_60)()MSQ-M01247R:134:000000000-AGGC8:1:1112:20914:22425	TGCAGAATAACTTTTTGAGGGGCCGGGGAGATAAAAGTAAAGGCTTGTTTTGTTTTGTTTTGT	CTTTATGTTGTCATTATGACTAGGCCATGTGGTATAAGTTATGTACTCACAAATGCTTGCAAGGGATC
GGGTAGTACAGGAGTCAGC	63.364	CTGTGGTTTTAGAGTATTGC	61.641	113	(ACAG_43_54)()MSQ-M01247R:134:000000000-AGGC8:1:1117:18965:20411	TGCAGGAAAACGGGGTAGTACAGGAGTCAGCGTGAAGGGGGTGACAGACAGACACAACACAAG	AATTAAGGAGTTCTCCTCTAGCTAACCTTCTCATGAATAATGCAATACTCTAAAACCACAGCCCGATC
GGGTATGTAACATGATGAGG	63.828	AAATAGATAAGTGTCTTTGCC	62.354	117	(AATG_33_44)()MSQ-M01247R:134:000000000-AGGC8:1:2102:22471:11784	TGCAGGGTATGTAACATGATGAGGTAACAAGTGAATGAATGAATCATGAAAACCTGTCACCTG	ACTCGAGTTATAAAGTTTCAAATCCAACATGAATTCGGCAAAGACACTTATCTATTTAAGCAAAGATC
GGTAAACGACTTTTGTAGG	61.931	GTTGGGTTCTATATTGTCC	60.949	102	()(ATTC_15_26)MSQ-M01247R:134:000000000-AGGC8:1:2113:20428:22449	TGCAGACAATAAGGGTAAACGACTTTTGTAGGTTACTACAGTTTGATAAAAGATGTCCTAAAA	TCGGTTCTAAATTCTCATTCATTCATTATTCTGGACAATATAGAACCCAACGCGAACGTGCTCAGATC
GGTAACAGACATTGATTGG	62.232	GATCTCTGATTCTTTTGTCC	62.259	111	(AAATC_46_60)()MSQ-M01247R:134:000000000-AGGC8:1:1101:8815:17453	TGCAGCCTATGCTCCACGTGTGGTAACAGACATTGATTGGTTGATTGATTTGATTTGATTAAT	ATTACCACTAGATGAGAAAAACAAAGATTGTGTCAATCTGTTATACTGGGACAAAAGAATCAGAGATC
GGTAACAGTATTGATAGAAGTCG	63.76	CAAATACGATAATTCATTGC	62.792	92	(ATT_20_34)(AATG_13_24)MSQ-M01247R:134:000000000-AGGC8:1:1109:21252:14459	TGCAGATAACAATATTAGCAATAATAATAATAATAGTGGTAACAGTATTGATAGAAGTCGTAG	ATGCACGAATCAATGAATGAATGAATCATCTTTGAATAATTGAAGGCAATGAATTATCGTATTTGATC
GGTATATAGCCAGTTGAGC	61.723	TCTATCTATCTATCTATCTATCTATCTACC	61.674	110	()(ATAG_1_16_ATAG_18_29_ATAG_33_64)MSQ-M01247R:134:000000000-AGGC8:1:2114:8813:17510	TGCAGTTTAAATGGTATATAGCCAGTTGAGCAGTGGCAGGTTAGTTAAACAATCTCTTTGAAA	GATAGATAGATAGATAAATAGATAGATAGGTAGATAGATAGATAGATAGATAGATAGATAGATAGATC
GGTATTAACTAAGACAGGGC	62.752	AGTTTGTCTTCCATGACG	62.828	108	(TTTG_41_60)()MSQ-M01247R:134:000000000-AGGC8:1:1102:7083:10532	TGCAGGTATTAACTAAGACAGGGCTCCTGTCTATAAGTAGTTGTTTGTTTGTTTGTTTGTTTT	GGACTTGGCGGATGAGCTTGCCCTTGTTGACGTCATGGAAGACAAACTCAAGGGCGAGATGATGGATC
GGTCACTATGACTAATACTAACCC	64.213	GAGAAAAGTGTCCGAACC	64.501	102	()(AAC_20_31)MSQ-M01247R:134:000000000-AGGC8:1:1113:20300:13548	TGCAGTCGCGCTCCTAGGTCACTATGACTAATACTAACCCAGTTTCTTTGTTAAGTACCTCAA	AATAAAACATCCAACGGCATTGTTGTTGTTGTACTCGGTTCGGACACTTTTCTCTTGCGTAATTGGTT
GGTCTGGATAAGAAATCACC	64.961	CTCCTACATGCAACATGC	64.49	116	()(TG_1_18)MSQ-M01247R:134:000000000-AGGC8:1:2116:9121:3706	TGCAGGTCTGGATAAGAAATCACCTGCTGTTTCTTAAGACAGTTCCTCTAAAGAACATGTTTC	GTGTGTGTGTGTGTGTGTGCCTGAGTGTTTCAGTGTATGCATGTTGCATGTAGGAGCCTGTGGGGATC
GGTGGAGTACTCAATAATAGC	62.261	CAATGTGAGAAGGATTCG	63.503	100	(ATT_37_48)()MSQ-M01247R:134:000000000-AGGC8:1:1101:18227:8829	TGCAGTTGTCGGTGGTGGAGTACTCAATAATAGCAATAATAATAATAACGGACAAATAAATTA	TCATTAGAATTCAGTCGATTTATGACATCGTCGAATCCTTCTCACATTGCATCGACGATGCTTAGATC
GGTGGTAGTGTAGACAATCC	62.83	TGACTGTGAATGTTGATGG	63.732	94	(TGG_14_28)(ACC_7_21)MSQ-M01247R:134:000000000-AGGC8:1:1113:18274:15638	TGCAGCAGTCGTAGGTGGTGGTGGTGGTAGTGTAGACAATCCATCAACATTCACAGTCACCAC	GTCGTAGGTGGTGGTGGTGGTAGTGTAGACAATCCATCAACATTCACAGTCACCACTGGGACAAGTTC
GGTGTAACAGCAACAAGG	63.714	GTCATCACTACCACCACC	62.125	95	()(TTG_1_12)MSQ-M01247R:134:000000000-AGGC8:1:2109:28528:8803	TGCAGCAAGGTGTAACAGCAACAAGGTGTTTCCCTTGGATAACCAGCATCTGCGGCAATACTA	TGTTGTTGTTGTTATAGTGATGGTGGTGGTAGTGATGACGGTGGTGGTTTTTTTTGTATCAGATGATC
GGTGTGACGAGTATATTTCC	63.305	GTATTCACTCTTTGTTTACTCC	61.308	106	()(ATG_12_23)MSQ-M01247R:134:000000000-AGGC8:1:2116:24852:8120	TGCAGCGCTTGCAATTCTGGTGTGACGAGTATATTTCCTGTGTATTAAAATGAAGACTGTCTT	TTAATGATGAAGATGATGATGATAATATAAGAAGAAAAGGAGTAAACAAAGAGTGAATACAATTGATC
GGTGTGTGAAAGTTGAGC	63.066	TCAGACTGTACACTTTGACG	62.467	104	()(CCG_5_16)MSQ-M01247R:134:000000000-AGGC8:1:2109:26483:15167	TGCAGTTTGGTGTGTGAAAGTTGAGCTTTTTGACTATTAATCCTTTGGTTCTCCTCATCTTAT	ACTACGGCGGCGGCGGTGGCGGTGATGACGTCAAAGTGTACAGTCTGAATTCGATGGACAAATGGATC
GGTTAAATTAATCAACATCG	61.953	AGCCTTAAGACTAATATGCC	62.911	105	(ATTG_50_61)()MSQ-M01247R:134:000000000-AGGC8:1:1102:24053:17552	TGCAGGGTTAAATTAATCAACATCGAAATTTGCATAGTTATATGTGAGGTCAATCAATCAATT	TACTTTTGTTTATCATTTGGTACGACGGCATATTAGTCTTAAGGCTATGGGTAGGGACAATTAAACAA
GGTTAGAAAAGGTCGACC	64.08	CTGCTAGTACACATCATTTGG	64.415	96	()(AGTT_13_24)MSQ-M01247R:134:000000000-AGGC8:1:1111:12730:15559	TGCAGCGATGCTGCCTTCTCACAAGGAACGAGGGGTTAGAAAAGGTCGACCCTAAAAATGTCA	TTCACTTCATTGAACTAACTAACTGTCATCAACACAGCAACAATCCAAATGATGTGTACTAGCAGATC
GGTTAGTCTCACTTCACTAAGC	63.711	GATTGAGATGATTGTGTGC	62.521	113	(AAAT_39_50)()MSQ-M01247R:134:000000000-AGGC8:1:1107:10121:6865	TGCAGTGAAAGGTTAGTCTCACTTCACTAAGCACTTTAATTTATTTATTTTTATCAAACAAAA	AAGGGTTTATTTGAAAGTTTATTGACATCTTAATAGCTCTGCACACAATCATCTCAATCAGATTGATC
GGTTAGTTTGTATTTTCTGG	61.073	ATCCCTTTATGTACCTTAGC	62.498	90	()(TTTC_26_37)MSQ-M01247R:134:000000000-AGGC8:1:2102:24472:14551	TGCAGTTGCCAAAATGCATCGTTCAGGCGTTCGTTTCAGTTGGTTAGTTTGTATTTTCTGGAA	GAACAGGTCAAGACTAATAATAAATAAAGAAAGAAAGAAGTATTAGGGCTAAGGTACATAAAGGGATC
GGTTCTAGACAGAAATAATGC	62.404	AGTGTTGATGCAGTCAGC	63.491	106	()(ATTT_14_29)MSQ-M01247R:134:000000000-AGGC8:1:1101:10575:20658	TGCAGTCAGTGAGGTTCTAGACAGAAATAATGCAAAGGTAGCGTACGTCTCGATTATTCTGGG	GCATCATGTTTAGATTTATTTATTTATTTAACATTTGCTGACTGCATCAACACTCCTATTCGTGGATC
GGTTGTTCTTTTCACACC	62.357	AAGGTAGCACTCAGTACAGC	63.411	105	()(TGG_17_28)MSQ-M01247R:134:000000000-AGGC8:1:2111:17919:12814	TGCAGTCAAAATCTCAGGGTTGTTCTTTTCACACCACCTGTATCAACCTACAGCACTCTGAGA	AATCTGGTGTCGTCTATGGTGGTGGTGGTTTGCGAAGAGCTGTACTGAGTGCTACCTTAACTGGAATC
GTAAAGGAGGAGGTTTGG	64.144	TGTACACACATATTCACATGC	62.911	89	()(TG_15_36)MSQ-M01247R:134:000000000-AGGC8:1:1110:9107:14408	TGCAGCTCTTCTAGGGTTGCTGTCGGTCCCAAGCCCAGGTAAAGGAGGAGGTTTGGGCATAGG	ATTTAAAGTATGCGTGTGTGTGTGTGTGTGTGTGTGGTGTGTGCATGTGAATATGTGTGTACATGAGC
GTAACAAACACTAAACACCG	62.266	CCTAGGACAACTATTTATTCG	63.024	92	()(ATT_2_13)MSQ-M01247R:134:000000000-AGGC8:1:1112:24988:13979	TGCAGTACAAAGTGACCGTAACAAACACTAAACACCGAATCATGATAGCTACAATTGAAATGG	CAATAATAATAATATTGGGATACACGAATAAATAGTTGTCCTAGGAGAACGATGCGAATTCGACGATC
GTAACATTTGCTGATATTCG	62.545	AGATGTTGTATTGTTATTAGTCG	61.971	101	()(ATG_4_15)MSQ-M01247R:134:000000000-AGGC8:1:2116:8322:15527	TGCAGCCTACAGTCAGTAACATTTGCTGATATTCGAACGCGATTGCTATACCGTCTTGACCAA	CATTGATGATGATGAGAAAGAAGATTTCACGACTAATAACAATACAACATCTACACATCTTCATGATC
GTAAGCGAGTAGTAAGTTCG	61.53	ATTTAAAGCGTATGATTGG	62.787	119	(AGTG_39_50)()MSQ-M01247R:134:000000000-AGGC8:1:1114:19859:14461	TGCAGTAAGCGAGTAGTAAGTTCGACATTAATACTTTATCACTCACTCACTAATTAACACATT	TTCTGGTGACCTGCTCATTTATACCCCGAAACAACGAACGCCAATCATACGCTTTAAATTCTACGTTC
GTAAGTTTACTTACGTGGC	59.528	TCTCACAATGGATTATGC	60.91	92	()(ATT_19_33)MSQ-M01247R:134:000000000-AGGC8:1:1117:12075:21614	TGCAGAATAACTACATTCAATTTTTGGTATAGAATGTTGTAAGTTTACTTACGTGGCATATAC	TTGGAATACTGGATTCTAATAATAATAATAATACAACTGGCTTCCAAAGCATAATCCATTGTGAGATC
GTAATATGGCTCAAAATCG	62.85	ATCGATAGTTCCCTGTAGC	63.543	95	()(TTG_7_21)MSQ-M01247R:134:000000000-AGGC8:1:1101:27225:12390	TGCAGCGATGCGGCCTTCCCATAAAAGAAGGGTGGGGTAATATGGCTCAAAATCGTTGGCAAT	CAGAATCAACAACAACAACAACACCAATCACGTCATTCTAATCGACCAGCTACAGGGAACTATCGATC
GTACACCATAATTGTGCG	61.915	TCTCATCATTGTTTAAATGG	62.375	126	()(AAG_1_12)MSQ-M01247R:134:000000000-AGGC8:1:1106:17679:13484	TGCAGTACACCATAATTGTGCGTTAGTTGCAGATAGGAAAGTTCTCGCAGCTAAACCATAAAA	AAGAAGAAGAAGAAAAAGAAAACCCAACCAGTTAGGATTGAGTGTTCCATTTAAACAATGATGAGATC
GTACACTCTAGAATTTCTGGG	62.004	TGATTATGATTAACTGACCG	62.447	113	(TTG_40_51)()MSQ-M01247R:134:000000000-AGGC8:1:1104:10601:9947	TGCAGCTTTAGTACACTCTAGAATTTCTGGGAAACAGGCACAACAACAACAAACTGTTATAGT	CTAAAGTTAAAAATGTGCCTTTGTAGCATCACATCATTTCGGTCAGTTAATCATAATCAACGGAGATC
GTACATTGAGCCAGTTAGC	62.259	GTTGTTATTGTCATCATTATCC	62.345	118	()(ATG_24_35)MSQ-M01247R:134:000000000-AGGC8:1:1117:29233:14847	TGCAGTACATTGAGCCAGTTAGCATTAGCATACGTTGTTTAACACACAATATTAACATGAAAT	CAATTTCAATTCAAAAGATGATAATGATGATGATGGGGATAATGATGACAATAACAACCATGATGATC
GTACCCGTTCTTTAGTCC	61.425	AGTTTCAAATTAAACTCTCC	59.805	93	()(ATTG_20_31)MSQ-M01247R:134:000000000-AGGC8:1:1110:12927:22656	TGCAGGTCATTTCTGTGGTCTTGCTCGTACCCGTTCTTTAGTCCCATTGTCCTAAAAACTAGC	AGCTGAAATATTTAAAGGAAATCAATCAATCTGAAGGAGAGTTTAATTTGAAACTATTTATACTGATC
GTACTGCACTCATGTACACG	62.877	TAAAAGCCTTCCATACACC	64.831	111	(TG_27_58)()MSQ-M01247R:134:000000000-AGGC8:1:1103:3311:8299	TGCAGGTACTGCACTCATGTACACGTACACACACACACACACACACACACACACACACAAAAA	TATCATATTTGAAGAAAAATGGTTCGGTAGGGTGGTGTATGGAAGGCTTTTAACCCAACCAAGGGGAA
GTACTTGAACTGATGTACGC	61.71	CGTAAGGAAAGACATTGG	63.331	83	(ACTG_48_59)(ATTT_29_40)MSQ-M01247R:134:000000000-AGGC8:1:2107:4897:16127	TGCAGGTACTTGAACTGATGTACGCATGTACCAAGTTCTACGTTGTAACTGACTGACTGCAGG	TGAGAACCAATGTCTTTCCTTACGCTATTTTATTTATTTATCAGTCATTCAGAGCATTCATCGCGATC
GTAGATTACTGTCTTGTCCG	60.897	CTATAGCACTTAAGCACTCC	61.315	104	()(TTTG_21_32)MSQ-M01247R:134:000000000-AGGC8:1:2103:17805:20960	TGCAGAAGTTTATGATGAATGTAGATTACTGTCTTGTCCGTCGAGGTGTTACTGATTGGAAAT	TGGGTTGTTTTTTTTTTTTTTTGTTTGTTTGTGAAATCTAGGAGTGCTTAAGTGCTATAGATGAGATC
GTAGCTTATGTCCTCTTCG	61.67	TAACAAAACAATTCTTGTGG	62.797	116	()(TGG_20_34)MSQ-M01247R:134:000000000-AGGC8:1:1112:25406:14578	TGCAGATTGTAGCTTATGTCCTCTTCGCTTCAAACATTTAATTAACCCTTATTTTTAGCCAAC	TATAACAGATTTATATTCTCACCACCACCACCACCTCCCCCCACAAGAATTGTTTTGTTAAGTTGATC
GTAGTAGAAATATTGTAGTATGAATACTCC	64.384	TTCCCAGTATGTCATAAGC	62.425	94	(ATT_49_60)()MSQ-M01247R:134:000000000-AGGC8:1:1101:6633:21414	TGCAGTAGTAGAAATATTGTAGTATGAATACTCCATTTGTAATAATTCTAATAATAATAATGG	TAGTAAATTTCTGAAGCTTATGACATACTGGGAAGTGTTCGCTAACAAAAAAGAGAGTTATGTTGATC
GTAGTCAGCATCTTTTACCC	63.082	GTTCCTGTGGTCTCTTGG	64.86	122	()(ACT_19_30)MSQ-M01247R:134:000000000-AGGC8:1:2101:11448:23725	TGCAGTAGTCAGCATCTTTTACCCTGAGGAACATTGGCAGTATGTTAGGAGAACACTTAAACC	AGGGGACCAAGAATGCATTACTACTACTACTCCAAAAAAAATTCCCAAGAGACCACAGGAACAGGATC
GTAGTGGTGGTGTTTGAGG	64.769	GCTGGCAAGTTTTATACC	63.057	96	(ACT_41_52)()MSQ-M01247R:134:000000000-AGGC8:1:1114:14981:10990	TGCAGTAGTAGTGGTGGTGTTTGAGGTAGCGGTGGTAGTGGTAGTAGTAGTAGGAGGAGGAGG	TTAGACAGTTATTTCATTCTAGGTATAAAACTTGCCAGCAATGCACATCTGCCCCCGAACCGAGGATC
GTAGTTGGTCAGCTGTCG	63.472	ATAATTAGCCACGTAGACG	62.609	124	(ATT_44_55)()MSQ-M01247R:134:000000000-AGGC8:1:1102:9381:17735	TGCAGTAGTTGGTCAGCTGTCGACGTCATAACAGAACTAGTCAAATAATAATAATCTTGATGT	AACTGTAGTTTTAGGGATTATGAATCCCTAACAGAAATGCGCTGTCGTCTACGTGGCTAATTATGATC
GTATGCACATCAATTCTAGC	61.998	ATCGATAATAGCGAGTGG	63.057	110	()(ATT_3_14)MSQ-M01247R:134:000000000-AGGC8:1:1108:6805:21207	TGCAGAATGTATGACTTGTACGTATGCACATCAATTCTAGCTGCCATATCACTTCAGCAGTGA	CGATAATAATAATATCGGTGAAAGTTTATGCAAACCAGCAACATTAGATCCACTCGCTATTATCGATC
GTATTAGTGTGGCTAAAACC	61.074	GAAAACAACTTGACAATCC	61.63	112	()(ATT_6_17)MSQ-M01247R:134:000000000-AGGC8:1:2109:9227:11468	TGCAGTGTTTAGTATTAGTGTGGCTAAAACCTCAGTACATAATGTTGTACTCGGAAGACGAAT	AAGTTTTATTATTATTAATTTGTTTGTTAGTTAAAGTTCAGGATTGTCAAGTTGTTTTCATTTCGATG
GTATTGCAAGATTGTCTGG	62.709	ATGCTCTCATGTACAAAAGG	64.098	91	()(ATT_1_12)MSQ-M01247R:134:000000000-AGGC8:1:1106:5624:12954	TGCAGCATTTATAGCAACAAAGTATTGCAAGATTGTCTGGTTACTATCGTGTATTTAATACTT	ATAATAATAATAGTTTATTCTCAGGTAGCCTTTTGTACATGAGAGCATACCAGTTTACAGGCATGATC
GTATTTTAAAAGCTGTGTCC	61.222	GATCTCCACAAAAGTAACC	60.803	128	()(ATT_4_15)MSQ-M01247R:134:000000000-AGGC8:1:1119:22231:19697	TGCAGTATTTTAAAAGCTGTGTCCAAATGTTTCATGTGTGTTTCCTCGTCTGGGCTTGCTATC	ATGATAATAATAATAATGATAATAATAACAAATTACAATCAATTGGAATGGTTACTTTTGTGGAGATC
GTCAAGGAGAGCTACAGC	61.941	CACCTGTTTACTTAATGAGC	61.641	120	()(TG_1_14)MSQ-M01247R:134:000000000-AGGC8:1:1112:18500:17186	TGCAGGTCAAGGAGAGCTACAGCTGTTAATATTTAAGAAAGTTTGCTGAATATCGAATTAGTT	TGTGTGTGTGTGTGTTAAATGCAGCGTTCTCGGTCACTTTCGCTCATTAAGTAAACAGGTGCTGGATC
GTCAATCATCGATAAATGC	62.683	ATCCTCTAATTTTGAACACG	63.654	127	()(ATT_10_21)MSQ-M01247R:134:000000000-AGGC8:1:1103:10268:2022	TGCAGTCAATCATCGATAAATGCTCAGCCAAGGACCTGACCATTCTAATGGGAGACTTCAACA	TACCGTTACTAATAATAATAACCATAATAACAGTAAAATGAATTTGCCGTGTTCAAAATTAGAGGATC
GTCACAAATTCAGAAGACG	62.355	CATTATGAGTTGTTTTGTGG	62.709	89	()(ACTG_33_44)MSQ-M01247R:134:000000000-AGGC8:1:2108:14106:23030	TGCAGTCAGCTTTGGCACTCGAACGCTTTAAACCCTCCTAGTCACAAATTCAGAAGACGAGTA	TGATGTACGCATGTACCAAGTTCTACGTTGTAACTGACTGACTGACCACAAAACAACTCATAATGATC
GTCACCCTTATCTAACCG	62.18	ACTACATTTCCACTCTAACG	60.879	112	()(AGTT_25_36)MSQ-M01247R:134:000000000-AGGC8:1:1111:25295:8012	TGCAGAAGACCGTCACCCTTATCTAACCGCCTAAGCGGCTCCTCTGGACCTAGATCCTTTACC	TGAAGAAAAAAAATTTGATTAAAATAACTAACTAACTTTCGTTAGAGTGGAAATGTAGTGGGCGGATC
GTCACTCCAATAGACTGTGG	63.501	CATAGCTGTGAATCAATCC	62.484	100	(TG_32_63)()MSQ-M01247R:134:000000000-AGGC8:1:1101:16462:16189	TGCAGCCTGTGAGTCACTCCAATAGACTGTGGTGTGTGTGTGTGTGTGTGTGTGTGTGTGTGT	TTACTAATACATTTGCCAAAATGAGATTTGGATTGATTCACAGCTATGGAGGTTCAAAGTCAGGGATC
GTCACTGACAATAACTCATGC	63.576	ATCCTCAAAACAACGACC	64.893	107	(AACAC_49_63)()MSQ-M01247R:134:000000000-AGGC8:1:2117:11148:5436	TGCAGCCTGTCGGGCACAATCACTGTCACTGACAATAACTCATGCACGCAACACAACACAACA	TCAGAAGACAGCTTCTATCATCGAGTTGACAACTGTCTTCATGGTGATTGGTCGTTGTTTTGAGGATC
GTCAGATTCTGTTTTGTAGG	60.819	GCATAATCTACAATTTCACG	62.545	79	()(AG_11_24)MSQ-M01247R:134:000000000-AGGC8:1:1111:23631:19511	TGCAGTATCTTAGTTATTCATTTTCAAAGTGAATACATCAGTCAGATTCTGTTTTGTAGGTGT	TTGTCCGTCGCTCTCTCTCTCTCTCCGCCCCTCATCGTGAAATTGTAGATTATGCTAGAATCGAGATC
GTCAGCAGTACGACTTCG	63.72	TCCAGACAAATTTAAACTCC	63.587	95	(ACAG_39_54)()MSQ-M01247R:134:000000000-AGGC8:1:1101:13444:7763	TGCAGTCAGCAGTACGACTTCGCCCTCAGACCTTGAGTCAGACAGACAGACAGATACAACGTA	AGAGGGCGTACTGATGGAGTTTAAATTTGTCTGGAGTAAGATGATTATCACAATAATAATAAATGATC
GTCAGCCTCTTCTTGTAGC	63.983	ACAATCCCTTTCAACAGG	64.956	99	(TG_41_52)()MSQ-M01247R:134:000000000-AGGC8:1:1109:12508:11208	TGCAGGCAAGTCAGCCTCTTCTTGTAGCCTTCCTGCTGAGCACACACACACAGGCTGTGTCTA	GTGGATGAGCGCTTGCTCCGGTGAGTCCTGTTGAAAGGGATTGTACCATGGGCCTGGAGGTCTAGATC
GTCAGGTGTGTGATGAGG	62.865	ATAGAGGCAGACAAGTGG	62.189	112	()(ACAG_2_41)MSQ-M01247R:134:000000000-AGGC8:1:1110:20076:21541	TGCAGTTGCCACCAGGTGTGTCAGGTGTGTGATGAGGATGAAAAGAATTGCCAGCCACCCCAG	CCTGTCTGTCTGTCTGTCTGTCTGTCTGTCTGTCTGTCTGTCTACCTATCCACTTGTCTGCCTCTATC
GTCAGTTGCTTCTCTATGG	61.741	ATCCTTAAGATTGTCCTGC	63.473	123	()(TTTG_36_47)MSQ-M01247R:134:000000000-AGGC8:1:1117:8199:22137	TGCAGACTGGTCAGTTGCTTCTCTATGGAAGGCCTGCTCTGTTTCTACACACCAACATAAGAT	GCATTTAGTTCCAAGCTGGAATTCACTATGCCAAGAACAAACAAACAGAGCAGGACAATCTTAAGGAT
GTCATCAATTTGAACTTCG	62.634	CGTCAATAAACGTTACTGG	63.531	111	()(AT_7_18)MSQ-M01247R:134:000000000-AGGC8:1:1113:8022:12472	TGCAGCCTTCAGTCATCAATTTGAACTTCGTTCGCTTGCGCTAATTCAACTTATTTCACCAAT	CTAAGGTATATATATATAGTCTGAATCATATTTACATCTCCAGTAACGTTTATTGACGTTTACGGGTC
GTCATTACAGTTAGTAAATCAGC	61.57	CACTTAATTCGTATGATATGG	61.599	90	()(ATT_1_12)MSQ-M01247R:134:000000000-AGGC8:1:1102:14624:6542	TGCAGAACAAAAAAATGTCATTACAGTTAGTAAATCAGCTTTAAAGTTACAATTTGAGAAATA	TAATAATAATAATGATAACAACCATATCATACGAATTAAGTGCGTCTTATGATGTGTGGGTCGCGATC
GTCATTACTGAGTTGCCC	62.449	GATCGTCTACATACATCGG	62.321	110	()(TTTC_21_32)MSQ-M01247R:134:000000000-AGGC8:1:2101:6336:20545	TGCAGTGTCTCCAGTTCACTGCGTCATTACTGAGTTGCCCTACGCTCCAGGCCACACGCTTAC	CTTCTTATTATTAAGTAATGTTCTTTCTTTCTAACATAGAGTCAAAACCCCGATGTATGTAGACGATC
GTCATTAGGAGAAGACTCG	60.816	CTAATCCCATATCCAACC	61.997	102	()(AT_2_17)MSQ-M01247R:134:000000000-AGGC8:1:1107:17053:12977	TGCAGTTCAGTGGCAAATAGGTCATTAGGAGAAGACTCGTGGTTTTTAGGGTAACGTGTATCA	CATATATATATATATATCCCAAGCACGGACAAAGGAGGACGGTTGGATATGGGATTAGCAACCCGATC
GTCATTCTGTCAGTAAACG	59.55	TGTAAGTTAGTCGTGATAAGC	61.326	109	()(ATT_28_39)MSQ-M01247R:134:000000000-AGGC8:1:2110:21483:15532	TGCAGTGCAGTAAACGCGTCATTCTGTCAGTAAACGAATGTTTCGCCTACGCCACAAGTGACG	TCACACAAATTTGGCCTAAAATCAAGTATAATAATAATACAGCTTATCACGACTAACTTACATTGATC
GTCCAGAAAATGATCAGG	62.208	GTTAGTGTGTATTTGAATATAGTACG	62.585	75	(ATAG_40_63)()MSQ-M01247R:134:000000000-AGGC8:1:1108:18017:10783	TGCAGTCAATCATAGCGAAGTGTCCAGAAAATGATCAGGGATAGATAGATAGATAGATAGATA	GACTTTCGTACTATATTCAAATACACACTAACTATTTATGTGGGTTAAAGTAGAATGTTTATTTGATC
GTCGTTAAGATGATTGCC	62.97	CGTTGTATCTGACTGTCG	61.291	95	()(AGG_3_14)MSQ-M01247R:134:000000000-AGGC8:1:1104:6181:16202	TGCAGAACGTCGTTAAGATGATTGCCTGTTAGAACAGTACTTCTGATAATTATGATGATATTT	GGGGAGGAGGAGGATTTCGACCGACAGTCAGATACAACGCAGAATTTCGTACGAACGTACATCAGATC
GTCGTTTGTGATATTTGC	61.057	CATTTATAATCGTTATCACC	59.277	83	()(ATG_19_33)MSQ-M01247R:134:000000000-AGGC8:1:1101:12809:14330	TGCAGTGCATTGGCATTTTTGTTACAATGATGCATTCACTGTTGTCGTTTGTGATATTTGCAG	GAGTATGACTTGTTTAGCGATGATGATGATGATGCGGATGATGGTGATAACGATTATAAATGTTGATC
GTCTAAAATTTTAGGTTTCG	61.179	GACTTCACATCATTATCAGG	61.002	107	()(AT_19_30)MSQ-M01247R:134:000000000-AGGC8:1:2115:19244:7751	TGCAGTAACACAAGTCATGTCTAAAATTTTAGGTTTCGTTGGTATATTTCCCTTTTTTTAATA	GCAGTTGAAGTTGATATGTATATATATATAAACATATTTTTCCTGATAATGATGTGAAGTCATGGATC
GTCTATTTCATCAATTTTGG	61.402	CATATTCTATATGTTCACACTCC	61.605	117	()(ATT_16_27)MSQ-M01247R:134:000000000-AGGC8:1:2105:12918:16675	TGCAGTCTATTTCATCAATTTTGGTTATTTACAAAGTGAACATTTTATTCCTATTATTATTCA	CCATTAATAATAACAATAATAATAATAGTAACAAGGAGTGTGAACATATAGAATATGGTTCAGGGATC
GTCTGTAACTGTTGTGATGG	61.614	TAGGAGAACGATCTGAGG	62.197	120	()(AATT_21_32)MSQ-M01247R:134:000000000-AGGC8:1:1111:24958:18928	TGCAGCGTCTGTAACTGTTGTGATGGAAGTTTCCTAAAACACGAATAATTTTAGAATATTCTT	GTTTTTTTGCTAAGCAGATTAATTAATTAATTTTCATGAGCTTTCCTCAGATCGTTCTCCTAGATCGG
GTCTGTCTGTCTCTCTACCC	61.524	CATGTAAGCTTGTGTATGC	61.15	94	(ACAG_13_36_ACAG_50_61)()MSQ-M01247R:134:000000000-AGGC8:1:1114:18889:18241	TGCAGCCTGCCTGTCTGTCTGTCTGTCTGTCTGTCTCTCTACCCATTCATCTGTCTGTCTGTC	AATGGTCATAGGTGGTACAATATATCCCCACAAACGCATACACAAGCTTACATGGGTCTCACCGGATC
GTCTTCGGTGAGTGTAGG	62.233	CTCCACTTAAGGTAACAGG	61.504	105	()(ATG_19_30)MSQ-M01247R:134:000000000-AGGC8:1:1114:20277:7537	TGCAGCTAAGTCGTCTTCGGTGAGTGTAGGTGGAAAATTTTTAACATATAAATTTGAGCTTTG	GTAGTAGTCGGTTATACAATCATCATCATCCATGCCTGTTACCTTAAGTGGAGCATAAGCCGCTGATC
GTCTTTCTCTTTCATCTTGC	62.93	CGTACAAAACATGTAAACG	61.748	109	(ACTG_49_60)()MSQ-M01247R:134:000000000-AGGC8:1:2107:3827:18022	TGCAGCGTCTTTCTCTTTCATCTTGCTTCATAAAGCAAGGAACATAAAGACTGACTGACTAAT	CAGCTCATATAAAACTTCCATTATAGAAGCAACGTTTACATGTTTTGTACGAAACAGTAACAATGATC
GTCTTTCTGGTCTCTCTGG	63.04	ATCTGACAGCTTCTTTTACG	63.857	96	()(AAAT_15_26)MSQ-M01247R:134:000000000-AGGC8:1:1119:7971:22379	TGCAGTCTTTTTTTCTTTTTTTTTCCAAGACAGGGGTCTTTCTGGTCTCTCTGGTCTCTCTGT	TAATTGCTATTTATTAAATAAATAAAAAAATTTCACACCAATGCATGCGTAAAAGAAGCTGTCAGATC
GTCTTTTCCTAATTTCTTCC	62.009	GCTTCACATCATTATCTCG	62.723	118	()(AT_24_39)MSQ-M01247R:134:000000000-AGGC8:1:1118:21204:3525	TGCAGCGTCTTTTCCTAATTTCTTCCTCGGCTGGATTTTAGTTAGTTTGTTCTCTCCCACTGA	CAGTGCGGTTGAAGTGGATATGAATATATATATATATATTTCGAGATAATGATGTGAAGCCATGGATC
GTGAAAGATGAGTTTTACAGC	62.924	TTGTAGTATGTACTAAATGGATGG	64.05	95	()(AGTC_6_21)MSQ-M01247R:134:000000000-AGGC8:1:2107:14521:7912	TGCAGTTCAAACGAGGTGAAAGATGAGTTTTACAGCAAGCTTTCGGACCTCCTCCAAAAAGCT	TTGTAACTGACTGACTGACTGACCATCCATTTAGTACATACTACAATAGAAACTAATTAATGATGATC
GTGAACTCAATTAGATACGG	61.193	CTAGACTAAGTGACACGACG	61.808	98	()(ATT_6_17)MSQ-M01247R:134:000000000-AGGC8:1:2101:9235:6324	TGCAGACAAGTGTGAACTCAATTAGATACGGCTGGAATAAAAAATTCAGGAACTAAATGAAAT	CCAAAATTATTATTATTCCATGTGACGTCGTGTCACTTAGTCTAGTGACTGATAGATAGAAGTCGATC
GTGAACTTACTAAACATGTAAGC	61.765	AACACTAACTGTGGTGACC	61.267	124	()(AAGG_25_36)MSQ-M01247R:134:000000000-AGGC8:1:2118:22235:16740	TGCAGTGAACTTACTAAACATGTAAGCAGTAATTGATGTGTTGTTAAGAAGACTTGAATGTCT	GAGACTAATTCTCATTTAGCAAGTAAGGAAGGAAGGTGAGAACCTGGTCACCACAGTTAGTGTTGATC
GTGAAGAGTTAAAGCTTACC	60.33	GATCAATAATAATTGTGCG	60.863	110	()(TG_25_36)MSQ-M01247R:134:000000000-AGGC8:1:2116:14013:13467	TGCAGTAATCTGGTTTTGCTTTGTGAAGAGTTAAAGCTTACCAGTGTAATCCTTCTTTCTTCC	TCCTATGTGCACTTGGGTATGTATACACACACACACATGTACACGCACACGCACAATTATTATTGATC
GTGAAGCTTCAGATGTCC	62.082	CTTCACAAGTATCTTCTCCC	62.62	82	(ACG_13_24)(ACG_25_36)MSQ-M01247R:134:000000000-AGGC8:1:1103:7514:19358	TGCAGTGATATCACGACGACGACGTTTGGGAGAAGATACTTGTGAAGCTTCAGATGTCCCCGG	CACAGCATCGATTGCAGTGATATCACGACGACGACGTTTGGGAGAAGATACTTGTGAAGCTTCAGATG
GTGAATGTCAGGTCCTCC	64.326	ATTGTCGTAGTCATCATCG	62.612	119	()(ATG_19_30)MSQ-M01247R:134:000000000-AGGC8:1:1102:5546:4931	TGCAGGCAGGTGAATGTCAGGTCCTCCTGGAGGTGCCACAAGTCCTGAAGGAAGGGAGTGCCA	TGAGAAATATAATAATAGTGATGATGATGATGCTGATGATAATGACGATGATGACTACGACAATGATC
GTGAATTGGGTAGGTAGG	61.94	CCTCTTAGAGATGGAATGG	63.69	100	()(ATAG_1_20)MSQ-M01247R:134:000000000-AGGC8:1:1101:17709:20826	TGCAGAATTAATCAAGCAAGTGAATTGGGTAGGTAGGTCATTTCGATTATCTTGGAAGTATCG	ATCTATCTATCTATCTATCTACTTATCCGTGATCATCCATTCCATCTCTAAGAGGTTTATATTTGATC
GTGAATTTAATTCGAAAAGG	63.929	ATAGTTACATTCTCGAGTTGC	62.729	100	()(TG_11_26)MSQ-M01247R:134:000000000-AGGC8:1:1107:23747:20248	TGCAGTATAAAATGATTGAAGATAGTGAATTTAATTCGAAAAGGAATTGATTTGTTTAAAGAA	TCCCTCCAGCACACACACACACACACGTAGACTTAATTGGCAACTCGAGAATGTAACTATGTTTGATC
GTGAGAATTAAAGAATGACG	61.347	TCATATGAAATGATTGACG	60.995	96	()(ATT_8_19)MSQ-M01247R:134:000000000-AGGC8:1:1101:15018:23237	TGCAGATAAAGCCACTGTACCAGTACCAGCTTGTGTGAGAATTAAAGAATGACGATTTAACTC	CATTTAGAATAATAATAATTGATAAACCTCGAAAGACAAGGTGTAGGCGTCAATCATTTCATATGATC
GTGAGATGCCTTCTATGC	62.71	CTAAATATAGGAAATGCACC	61.421	102	(TG_37_62)()MSQ-M01247R:134:000000000-AGGC8:1:2103:5644:14844	TGCAGTTTCCACAGTGAGATGCCTTCTATGCTTTGGGTGTGTGTGTGTGTGTGTGTGTGTGTG	TGAAATTTTCAATAGAAAACCTTAAATGAGGGGTGCATTTCCTATATTTAGAGACAGACCGCAGGATC
GTGAGATGTTCTTCCTTCC	62.995	TCTGATTAAGATGCTAATGG	62.031	80	(TTTC_37_52)()MSQ-M01247R:134:000000000-AGGC8:1:1112:9117:14742	TGCAGTTTCCATGGTGAGATGTTCTTCCTTCCTCCCTTTCTTTCTTTCTTTCCTTCTTTTTTT	GTCAAACATCCATTAGCATCTTAATCAGAGAGTCCAAAAAAGAAAAAAAAACTTCTCCCGCCTAAGAT
GTGATGGAATAAAGTTGC	60.12	GATCGAAGTTTATACAACC	58.712	106	()(ATTT_6_17)MSQ-M01247R:134:000000000-AGGC8:1:2110:21683:23910	TGCAGGTCAAATGCAGTTTCGTGTTGGTGATGGAATAAAGTTGCAGGCAGGACGATGACTCCT	GGATGATAAATAAATAAATTCCAAGATACTAGCCCTTAGTACCTGAAAAGGTTGTATAAACTTCGATC
GTGATGGAATTCATATCC	59.071	CATATATAAATGTGCATACG	58.494	105	()(ACTG_21_32)MSQ-M01247R:134:000000000-AGGC8:1:2109:21772:11442	TGCAGATAAAATTGCGAGTGATGGAATTCATATCCTCCTAAATATGAATGGCTATACGAAGGG	GTACAAAGTTCTACGTTGTAACTGACTGACTGACATTTCGTATGCACATTTATATATGATTATGGATC
GTGCTACTTGTCCTTATGG	62.097	CAACAAGCATTTGATACG	62.405	100	()(TGGG_10_21)MSQ-M01247R:134:000000000-AGGC8:1:1112:22045:16600	TGCAGCCGTCACTACCAGCGTGCTACTTGTCCTTATGGTTCGCAAAAAGAACGAAGCCACTGC	AGGCTAGTATGGGTGGGTGGGTTAACCGTGCCTTCAACGTATCAAATGCTTGTTGACACTACGTGATC
GTGCTTACTTCATATCATGG	61.84	AAAACATCTTCTTTTAGACG	60.925	124	()(ATT_24_38)MSQ-M01247R:134:000000000-AGGC8:1:2105:24140:6430	TGCAGTGCTTACTTCATATCATGGCACTTTAACTGCCTTGCTATTAAAGAACCCTACATCCTA	TTTCGAAAGCATAATATTACTAATATTATTATTATTATCTAAAACGTCTAAAAGAAGATGTTTTGATC
GTGCTTCAAGTGTTTAGG	60.375	AATAATGTAATTTAGGTGGC	61.115	91	()(AT_21_38)MSQ-M01247R:134:000000000-AGGC8:1:1114:3722:17167	TGCAGCGAGTTGAGCTTGCAAGGAGACTGGGTCTGTGCTTCAAGTGTTTAGGCACGGGACACA	TGGATTTAGTCAACTCGTCGATATATATATATATATATAATGCCACCTAAATTACATTATTAATGATC
GTGGAATTACAGAGTAAGCC	63.082	CTTGTTCATCGATGATGC	64.193	105	()(ACAG_17_32)MSQ-M01247R:134:000000000-AGGC8:1:1114:19973:13328	TGCAGTATTGCATGCATAATGTGGAATTACAGAGTAAGCCTTACTACGGTTAAGCGGAGAGTA	GGTCCTACGTTGTATCTGTCTGTCTGTCTGTCATACCTGGGGAGCATCATCGATGAACAAGGAGGATC
GTGGACTTGATTGATTCC	61.875	GTGTGTGTGTGTGTGTGG	61.945	99	(TG_40_55)(TG_23_46)MSQ-M01247R:134:000000000-AGGC8:1:2105:28704:8389	TGCAGTGGACTTGATTGATTCCCCAGCTCCTGCACTGAGCACACACACACACACATGCACACA	CAGACACACCCACACACCCACCCACACACACACACACACACACACAAAACTTATAAATGTTTTGGATC
GTGGTCAGGTAGATGTCC	61.381	TTGATAGTGATTGACTTTGC	62.265	90	()(ATT_13_24)MSQ-M01247R:134:000000000-AGGC8:1:1105:16742:12196	TGCAGGGGCAGCGTGGGAAGGTGTTGTGGTCAGGTAGATGTCCGAGTTCAACAGTCTCAGTTC	CAAGCAGAGAACATTATTATTATTAGGTCTTGCAAAGTCAATCACTATCAAGCGCTTTTACAGTGATC
GTGTAATGGTTTGAATATGC	62.033	TGATGTCAAACTCACAAGG	63.219	94	()(AAAAC_1_20)MSQ-M01247R:134:000000000-AGGC8:1:2119:24243:11820	TGCAGTTGATACTCTATACTAGTGTAATGGTTTGAATATGCTTGGCCCAGAGAGTGGCACTAT	AAAACAAAACAAAACAAAACCTTTAATTGGTTCCTTGTGAGTTTGACATCATATAACCCAGCCCGATC
GTGTAGACACACGAAGTCG	62.867	CTTGATAAGTTGTTAAGTTGG	61.083	97	()(ATT_21_32)MSQ-M01247R:134:000000000-AGGC8:1:1115:9186:1423	TGCAGGTTCTAAACACAATACTCAAGTGTGTAGACACACGAAGTCGGAAGACATTACTTCTAA	CAGGAAATAATAGTATTAACAATAATAATAATCAAATAACCAACTTAACAACTTATCAAGATGCAACA
GTGTCTTCAGTTAAACTGG	58.886	ATCAAGGTTTTCTGTAGC	59.116	93	()(TG_1_46)MSQ-M01247R:134:000000000-AGGC8:1:1118:19586:17570	TGCAGGGTCGCTGTGGATGGACACTGTACAGTGTTTGGGTGTCTTCAGTTAAACTGGATTATA	GTGTGTGTGTGTGTGTGTGTGTGTGTGTGTGTGTGTGTGTGTGTGTATTGCTACAGAAAACCTTGATC
GTGTGTGTGTGTTTCTGC	61.164	CATATCAAACCAAATTATCC	61.527	110	(TG_13_28_TG_36_63)()MSQ-M01247R:134:000000000-AGGC8:1:2106:25091:18687	TGCAGATTGCATTGTGTGTGTGTGTGTGTTTCTGCGTGTGTGTGTGTGTGTGTGTGTGTGTGT	GGATGAACTAGTAATTCTCCATCGAGCTACGGAAGCAGAAGTGGGATAATTTGGTTTGATATGTTGAT
GTGTTAATCATATAAAGAAGCC	62.08	ATCTGTGCTACTCTGTAACG	61.467	123	()(AAGT_27_38)MSQ-M01247R:134:000000000-AGGC8:1:1115:10571:5894	TGCAGAGCGTGTTAATCATATAAAGAAGCCTGACATGTCAGATTTCACGGATGGTTCACGCAA	AGTTTAGCCTAGTTAACTGCATTACCTACTTACTTACTCCCGTTGCCCGTTACAGAGTAGCACAGATC
GTTAAACACTGTGTGTCGG	63.126	ATGATTGTGAATCTTCATCG	64.303	106	()(ATGT_15_26)MSQ-M01247R:134:000000000-AGGC8:1:2116:6843:5420	TGCAGTTAGCTGATGTTTCGTTAAACACTGTGTGTCGGCTGGTACGACAAACCCCAGAGCCAG	TCTAGCATACTTAAATGTATGTATGTCCCAGCCACCTCGGTCGATGAAGATTCACAATCATATCGATC
GTTAAATTTGCTTTTCTGC	62.709	ATCCTTCATATGTCAATGG	61.722	127	()(ATCT_19_30)MSQ-M01247R:134:000000000-AGGC8:1:1118:24192:19326	TGCAGTTAAATTTGCTTTTCTGCATACAACGTTATGTGCTTTATACATTCTGTGAATAAAACT	ATGATACTTTAAAAAAAGCTATCTATCTATGTATTATTGCGCAAATGACCATTGACATATGAAGGATC
GTTAGAAAAGGTCGACCC	64.08	CAAAGTAGCAGCTGTAAGC	63.231	95	()(AAAT_19_30)MSQ-M01247R:134:000000000-AGGC8:1:1113:17583:23654	TGAAGCAATGCTGCCTTCTTAACGGAAGGAAGGGGTTAGAAAAGGTCGACCCTAAAAATGTCA	GAACAAGTACACATAATGAATAAATAAATACATATACAGCCATTATGCTTACAGCTGCTACTTTGATC
GTTAGAAATGGTCGACCC	64.569	GACATTAATTCCTTGTGAGG	63.521	94	()(AT_1_12)MSQ-M01247R:134:000000000-AGGC8:1:1117:25065:9641	TGCAGCGATGCTGCCTTCTTAACGGAAGGAAGGGGTTAGAAATGGTCGACCCTAGAAATGTCA	ATATATATATATCTACTTATTGAATAATAGTTGTTTGGCCTGTTCCTCACAAGGAATTAATGTCGATC
GTTAGATTATGGTTATCAAGTGG	63.769	TCAAATTGGAGAAGAAAGC	64.729	102	()(ATT_25_36)MSQ-M01247R:134:000000000-AGGC8:1:2116:18240:16602	TGCAGTAAACATAAATCATCATTTTTGAGTTAGATTATGGTTATCAAGTGGAATTCAGTATAT	GTATAAAGAAAATATTCTATTACTATTATTATTATTCAATCCCTATCGCTTTCTTCTCCAATTTGATC
GTTATACCGTTATTAGTTCG	59.23	AGAAAACTTGTTCAAACC	59.035	125	()(AACT_27_38)MSQ-M01247R:134:000000000-AGGC8:1:1111:12970:2641	TGCAGGCGTTATACCGTTATTAGTTCGTCTTTTAAAATCTCCTCATGAAAGTATGCTTATTCC	TTTATAGTTTTTTTTATTACTGACTGACTAACTAACTAAATAACTAAGAAGGTTTGAACAAGTTTTCT
GTTATATACGTGTGTGTCTGC	61.533	GATCCTATTTTATGAAGAAGC	62.054	124	(TG_45_60)()MSQ-M01247R:134:000000000-AGGC8:1:2105:9422:17753	TGCAGGAAGTTATATACGTGTGTGTCTGCACGCACGCGCACATACACACACACACACACATGC	CCCATCAGGGTCCCAAGAAGCCCATCCTGGACTACTCCCTTTTCAGTGCTTCTTCATAAAATAGGATC
GTTCAGCTGTAATCTGTGC	62.602	TGGTTCATGTCTGTCTGC	64.025	88	()(TG_1_34)MSQ-M01247R:134:000000000-AGGC8:1:2107:17866:17344	TGCAGACTCAACCCCTTGCCCTGACTCCAAGGGCTCCACAGTTCAGCTGTAATCTGTGCTTAA	TGTGTGTGTGTGTGTGTGTGTGTGTGTGTGTGTGAGTGTGTGTGAGGCAGACAGACATGAACCAGATC
GTTCAGTATTTGACAAGTGC	61.633	AATGAGACACTTTTAGAAGG	60.179	93	(TG_52_63)(ATAC_8_19)MSQ-M01247R:134:000000000-AGGC8:1:2119:8986:4957	TGCAGAAACTCATTAGCCTTTGAAGATATAGTTCAGTATTTGACAAGTGCCGTGTGTGTGTGT	TGTGTGCATGTATGTATGTGTGTGTGCATGTATGTATATCCTTCTAAAAGTGTCTCATTATGTGGACC
GTTCCAACAATACAATGG	60.633	ATCTGACTTCACTCTTCTGG	62.412	96	()(ATTT_1_12)MSQ-M01247R:134:000000000-AGGC8:1:1104:19580:6539	TGCAGGCCAATGCTGAGGCATCCCTTCCCCCTGAGGTTCCAACAATACAATGGGTACAGTATA	TTATTTATTTATTATATGTAAGTACACTGTAGCTGTCTTCAGACTCTCCAGAAGAGTGAAGTCAGATC
GTTCGGTTATCAGTCACC	62.2	TCTTGCCTGTAGAAGTGG	63.396	95	()(ATT_7_18)MSQ-M01247R:134:000000000-AGGC8:1:2101:3983:7834	TGCAGAAACATCGAAATGAGGATGACACAAACTGGGTTCGGTTATCAGTCACCAGGACCTCTG	ATTACAAATAATAATAATATTAATCTATCTTCTGATATCAGGAGCAAGCCACTTCTACAGGCAAGATC
GTTCTTTCTAATTATGTGCC	61.006	CAACAAAAGTAACAATAGGC	62.119	117	(TG_51_62)()MSQ-M01247R:134:000000000-AGGC8:1:1117:7187:5884	TGCAGCTCAAGTTCTTTCTAATTATGTGCCTTTTGATGTGCTTATTGGTAGTGTGTGTGTGTG	CTCACTGAAGTTAAAATTTTAATATAGCCATACCATGAGCCCTGCCTATTGTTACTTTTGTTGTGATC
GTTGAAGACGATTTACAGG	62.021	TCTCTATGTAGTTTATATGGAGG	61.278	111	()(TTG_28_39)MSQ-M01247R:134:000000000-AGGC8:1:2104:27146:16215	TGCAGAAGAGCTGTGATATGTTGAAGACGATTTACAGGCCATGTATTACTATTACAGAGTTCT	TGAACCGATACAATCAACATCAGGATTACAACAACAACATTTTCCTCCATATAAACTACATAGAGATC
GTTGAGAATGTGGAATAGG	61.552	CTTTACACTTCACCATTAGC	61.641	115	()(AATG_26_37)MSQ-M01247R:134:000000000-AGGC8:1:1112:13194:12203	TGCAGTTGTTGTTGAGAATGTGGAATAGGTGAGTTAGGTCTTCTGCATAGTCCAATTCGTCTA	TATAACAACCCTTTAACTAGAAGAAATTCATTCATTCTAAAGCTAATGGTGAAGTGTAAAGTCTAGAT
GTTGTAGACCACTGCACC	62.892	GACATGTATGAACACAATGG	62.365	101	()(TTTG_4_15)MSQ-M01247R:134:000000000-AGGC8:1:2108:20611:16558	TGCAGTGACGCGTTGTAGACCACTGCACCATGAGAATGCTGGAAATCTATTAATTTGAAAGTA	ATATGTTTGTTTGTTATTTTAAATGATTCCATTGTGTTCATACATGTCTCGTTCTATACCACCTGATC
GTTGTCATGGTGATGTGC	64.129	ACCTCTTCTGTCTCAAAGG	62.965	97	()(TG_1_20)MSQ-M01247R:134:000000000-AGGC8:1:1101:13084:2293	TGCAGAGCCACCTCGAAGAGCCTGCTGTTGTCATGGTGATGTGCTTCTCTCCCTGAGATGTGC	TGTGTGTGTGTGTGTGTGTGCGCGCGTGTGTATGTGTTGCCCTTTGAGACAGAAGAGGTCGCTCGATC
GTTGTCGCTACATTGTCC	63.418	AAACAAATGTGTCAATAACG	62.58	104	()(AAC_2_13)MSQ-M01247R:134:000000000-AGGC8:1:1110:15428:24336	TGCAGTGGTTGTCGCTACATTGTCCGGCCTCACCTGCATTTGTTGCTGTGTATGAGATAGAAG	GGTTGTTGTTGTTCATAGTTGTGTTGTCGTTATTGACACATTTGTTTCAATTGCTTTCTCCTCTGATC
GTTGTGTAGATTCTGTATTGC	60.825	CACCTAATATCTAGATAATAAGC	58.933	105	()(ATTT_5_16)MSQ-M01247R:134:000000000-AGGC8:1:2101:24995:21178	TGCAGTCCAGCTGACAGTTCTGAGGTTGTGTAGATTCTGTATTGCACTTCATAGACTTGTTTA	GGATAATAAATAAATATAACATCAAAGTTTAAAGTATAGAATGCTTATTATCTAGATATTAGGTGATC
GTTGTTACTTATGGTATCCG	61.541	GATTGCTACACATTAGTTAGG	60.87	96	(ATTT_52_63)()MSQ-M01247R:134:000000000-AGGC8:1:1111:26724:8878	TGCAGTAGGTTGTTACTTATGGTATCCGGTCAACGGATACGGAGTAGTATTATAAATAAATAA	TTCTTCCTATCATGAGACTCCTAACTAATGTGTAGCAATCATCTCACAACAGAATTGAACCCAGGATC
GTTGTTTTGTTAGTGTAATATGTAGG	64.574	GATCCGAATAAGTTTAAACC	62.92	104	()(ACT_29_40)MSQ-M01247R:134:000000000-AGGC8:1:2118:10753:16811	TGCAGCACACATTTACGAAGATGAATATGTTGTTTTGTTAGTGTAATATGTAGGACATTAAAT	TTTGGTTCTACCTTATCTGCTCCCACTGCTACTACTACTATTCAGCAAGGTTTAAACTTATTCGGATC
GTTTAAACCGATATAATTGC	61.817	GAACTTCTGCAAACATCC	62.618	100	(ACTT_25_36)()MSQ-M01247R:134:000000000-AGGC8:1:2111:13850:7114	TGCAGTTTAAACCGATATAATTGCTTACTTACTTACGCCCGTTATACTTCACAGAGGATCATA	ATAAATACTTGTACCTTTCTGAGGATGTTTGCAGAAGTTCTCCACGCTTCATCTCCGTACAGCAGAGC
GTTTACACACAGTGATACACG	61.898	GTGATAGCATAGTCGTTGG	62.785	94	()(ACAG_9_20)MSQ-M01247R:134:000000000-AGGC8:1:2107:17228:22795	TGCAGCTAAGTGTACTGACATTCCATTTTTGATGTTTACACACAGTGATACACGTTAATTATC	CGTTGTATCTGTCTGTCTGTCTAAAATGTGTATATGCCAACAAACCAACGACTATGCTATCACGGATC
GTTTACGTTTGTCAATAAGC	62.051	GGTGAATATTGTAGATTCCC	62.687	124	()(ACAGT_3_17)MSQ-M01247R:134:000000000-AGGC8:1:2109:9562:13656	TGCAGTTTACGTTTGTCAATAAGCAAAATAACTGGTTAATTTTTGTGCAGTAATAAGTTAAAA	TATGTACTGTACTGTACGACATTTTCAACATTCCATAGAAGGCTGGGAATCTACAATATTCACCGATC
GTTTAGTGTGTGTTTTGTGG	62.362	AGAGTATTGTAAGATTCAAACC	61.079	93	(TG_39_52)()MSQ-M01247R:134:000000000-AGGC8:1:1102:13853:6753	TGCAGCGTGTTTGAGTGTGGTTTAGTGTGTGTTTTGTGGTGTGTGTGTGTGTTGAGTGTTGAG	TAAGAGTTAAAAATAAGAATAACTAAGGTTTGAATCTTACAATACTCTTTCTCAGTGCCCACTGGATC
GTTTATCAGAAGCATTTCG	62.75	ACAACCACAACATTACTACC	60.975	94	(ATG_45_56)()MSQ-M01247R:134:000000000-AGGC8:1:1109:23485:9017	TGCAGAAAGACTGTTAAGTTTATCAGAAGCATTTCGACCAACAGTGATGATGATGACGATGAA	GTAGTGGTAGCGTTTGTAGTTGTTTTTGGTAGTAATGTTGTGGTTGTAGTTTGTTGAGCCTGTAGATC
GTTTATTATGAGTGTATGGTGG	62.673	AAAGCTACTGAACTCAATCG	63.857	95	(ATT_43_63)()MSQ-M01247R:134:000000000-AGGC8:1:1103:5991:10657	TGCAGTTGTAATGTTTATTATGAGTGTATGGTGGTATATGTATAATAATAATAATAATAATAA	AAATGAGTTTTGCAAAGCTGTGTCGATTGAGTTCAGTAGCTTTTATTATTTTTTTATATAAACTGATC
GTTTCAATCTCTAAGTTTCG	60.943	TTGAAGCTAATCACTGTAGG	61.978	117	()(AATC_31_42)MSQ-M01247R:134:000000000-AGGC8:1:2110:25356:15417	TGCAGATTGTGTTTCAATCTCTAAGTTTCGCTGTTTGTTTTTTATATATGATGTGTTAGGTTG	GTGGCCTATACTCCACATATGGTAATAGGCATTGATTGATTGACCTACAGTGATTAGCTTCAATGATC
GTTTCTCTTAGCTGTGTGG	61.974	GGATAGCTTCATAAATTTACC	62.35	112	(AGG_42_56)()MSQ-M01247R:134:000000000-AGGC8:1:1102:20252:16678	TGCAGTTTCTCTTAGCTGTGTGGTTCTGCTCCACCTTCCCTTCCTCCTCCTCCTCCCTCCCTT	AGTAGTCAAAGACAGATTTCGTGGCTTTTTAGGTAAATTTATGAAGCTATCCCAATCTAAGAGCGATC
GTTTCTTAACGATATGTCC	58.712	TGTCGTCTTAGTATTAAACG	59.95	107	(TG_51_62)()MSQ-M01247R:134:000000000-AGGC8:1:1108:8320:6374	TGCAGGTAGTACGTTTCTTAACGATATGTCCTTATCGTTTATATGTTTCAGTGTGTGTGTGTG	CCGTATCGTCCTAGTATGGGACTAAGGGCTGGTTACGTTTAATACTAAGACGACATAACTTTTCGATC
GTTTCTTACTTATCACTGTCG	60.508	GATCGTATTATCCAAGTCG	62.15	118	()(ACC_28_39)MSQ-M01247R:134:000000000-AGGC8:1:2111:23301:9952	TGCAGGATACGGCTGTTTCTTACTTATCACTGTCGTATCATATACTAATCACTTTCTAGCGAT	CGAACGCATAGCCAATTCATCTATAAATGGTGGTGGTGGGTTGAAAATTCGACTTGGATAATACGATC
GTTTGAATATTCCACTTACG	61.69	ATTAGAAATTCCCATAGACG	63.113	104	()(ATT_23_34)MSQ-M01247R:134:000000000-AGGC8:1:1116:19496:17771	TGCAGGTTCTCGACTGTTTGAATATTCCACTTACGATGCTGTAATAGAAATGCCTCGTATATA	TCCCAATATCAAGAAAATAATAATTATTATTATTACGTCTATGGGAATTTCTAATGCATTTAATGATC
GTTTTATATACAATGTCGGG	61.808	CATTGACTACATCCATTGG	63.014	94	(AACC_44_55)()MSQ-M01247R:134:000000000-AGGC8:1:1101:17837:2106	TGCAGGTAAATGCAATAATCTGTTTTATATACAATGTCGGGTTGTTGGTTGGTTGATTGATTG	TAGTCGATTGAAAGTTTCCCTTATCTATCCATCCAATGGATGTAGTCAATGTTTACTTCAGAGAGATC
GTTTTCTATATGAATAGCTTAGG	61.283	ATCAATCATATCTCAAAAGG	60.645	103	()(ACTTC_12_26)MSQ-M01247R:134:000000000-AGGC8:1:2107:11239:14793	TGCAGTATTCTCTTCTTCACAATATTTTGTTTTCTATATGAATAGCTTAGGTAATTACAATTG	TTAAAGACAAGTCACTTCACTTCACTATCTTAAGCATTACCACTAATCCTTTTGAGATATGATTGATC
TAAAAGCTGTGTCAAGAGG	62.842	TACCCTATACCACACATCC	61.792	116	(TCCC_49_60)()MSQ-M01247R:134:000000000-AGGC8:1:1101:29500:13621	TGCAGGCTTCTAAAAGCTGTGTCAAGAGGGGGGAGAGGGGTTGCACGGGGAGGGAGGGAGAGA	TTTGGGATTACTGTCATGCCCTTCAACGTGGCCGTTAGGTCGTGGATGTGTGGTATAGGGTAACGATC
TAAAAGGATAATTATGCTGG	62.196	CTCTCATGTACAAAATGCC	62.709	98	()(ATT_2_16)MSQ-M01247R:134:000000000-AGGC8:1:1107:16114:21820	TGCAGCTCAGAGGAAGTAAAAGGATAATTATGCTGGAAGTTCTCTAACCTCCTTCAGAAAACT	GAATAATAATAATAATAGTTTATTCTCAAGTGGCATTTTGTACATGAGAGCAGTTTACAGGCATGATC
TAAAATGCAAATTCTCAGG	63.343	CATTTTAAACAAGTCTCTGG	61.639	78	(AGC_2_16)(TGC_9_23)MSQ-M01247R:134:000000000-AGGC8:1:1103:26716:7803	TGCAGCAGCAGCAGCATCCAGAGACTTGTTTAAAATGCAAATTCTCAGGTCCACCCAGATCGC	TCTCGATTGCAGCAGCAGCAGCATCCAGAGACTTGTTTAAAATGCAAATTCTCAGGTCCACCCAGATC
TAAACAATTATTGACTACGTGG	63.798	ATCAACACAATAGTAACTAACTAGG	62.138	90	()(AATT_1_12)MSQ-M01247R:134:000000000-AGGC8:1:2104:10284:14136	TGCAGAAGTATATTACTTATTGGAAAATTTTTGGATGTAAATAAACAATTATTGACTACGTGG	AATTAATTAATTGGGTTAGCAATTAAATTGTTTACAAATAAGCCTAGTTAGTTACTATTGTGTTGATC
TAAACCCTTTTATACATTGC	62.122	ATCAGATTGTTACACTTATGC	60.587	101	()(ATTC_3_14)MSQ-M01247R:134:000000000-AGGC8:1:1114:26138:20330	TGCAGATATTTTGAAAATTCCTATACTACAATAAACCCTTTTATACATTGCTTCCCGTTTCTT	CGTGAATGAATGAATCATTAGTTAGATAGCTTTGTTTTTTCTATTGTGCATAAGTGTAACAATCTGAT
TAAATGACAAGCATGACG	62.465	AATAAGTCATGTTTACGAGG	61.168	107	()(ACTG_17_28)MSQ-M01247R:134:000000000-AGGC8:1:1104:6344:18926	TGCAGATTTTAAAATGTAAATGACAAGCATGACGTGTTCATTCCCCTAATTTTATCAAGTGGC	GGTAACAGGCATTGATTGACTGACTGACCAAATAATCCGCCTCGTAAACATGACTTATTTAGCTGATC
TAAATGGACAAAATGTGG	61.552	CAACTAAATAACCAATCTCC	60.855	105	()(AACC_13_24)MSQ-M01247R:134:000000000-AGGC8:1:2116:3384:17761	TGCAGAACTAAATGGACAAAATGTGGCATCGCCAAAGTTAATAAGGTAAAACTTGTGGTCAAA	GTAATTCAAATGGGTTGGTTGGTTTATGTGGAGATTGGTTATTTAGTTGATTGAATATGCAACAGATC
TAAATGTTCAACTAAGGAGG	61.39	CAGCAAGTACACATGTGG	62.035	96	()(TG_1_12)MSQ-M01247R:134:000000000-AGGC8:1:2107:25257:3630	TGCAGCTAAATGTTCAACTAAGGAGGTTTTGCCACTTCCTATTGGTCCTTCCAACAACACAGC	TGTGTGTGTGTGTCTGTACACCACATGTGTACTTGCTGCCTATGGAGTCCAGAAGAGGGCACCAGATC
TAAATTGCAAATACACAAGC	63.47	TCCTAATCTGAAGAATATTGC	62.974	104	(TG_39_52)()MSQ-M01247R:134:000000000-AGGC8:1:1101:6107:22932	TGCAGTAAATTGCAAATACACAAGCATTTTGTACATACCACACACACACACATACACAGTTAG	CAGAATCTAAAACGATAATTATCTGCAATATTCTTCAGATTAGGAAAATATTAGATTTCAGTATGATC
TAAATTGGTTCTCTGATAGG	61.172	GATCACTTGAACAATTTGG	62.395	111	()(ATTG_25_36)MSQ-M01247R:134:000000000-AGGC8:1:2119:8686:7096	TGCAGATGAGTATTAACGATTTAAATTGGTTCTCTGATAGGTCTTTTAATTTAAACCGTTCAC	GTTTATTCGTTTTTTACAGTCTATTTGATTGATTGAATACAATCAATATCCAAATTGTTCAAGTGATC
TAACACATAAATGAGACAGTGC	63.687	CTGTAGGTTTGGCTATGC	63.568	98	()(TG_14_27)MSQ-M01247R:134:000000000-AGGC8:1:1116:22597:22828	TGCAGTCCAAAGTCAGGAACTTGGTGTCACATAACACATAAATGAGACAGTGCTGGATGAAAA	CTGTGTGAGTAGGGTGTGTGTGTGTGTACCTGTATGAGTGTGCTTACGCATAGCCAAACCTACAGATC
TAACCAGACAGTGAGACAGG	64.113	GAGACTTTCCAAACAGACC	63.216	100	()(ATT_11_22)MSQ-M01247R:134:000000000-AGGC8:1:2112:7072:22026	TGCAGTCATAACCAGACAGTGAGACAGGTGACTAACGGGGCCCTTATAAATAGGGGGACCATA	AGGGAACCAGTATTATTATTATAAGGGTCTGTTTGGAAAGTCTCCTTTATCTTTCGTAGTACTAGATC
TAACCCTTAAGAAGTGAGG	61.403	TTTTATAGGTCTCTTTTGC	59.46	100	()(TG_17_28)MSQ-M01247R:134:000000000-AGGC8:1:1110:8002:4525	TGCAGTCACTCTGCATGCCACATGTGTAACCCTTAAGAAGTGAGGAATGCTCTCAACAGGAAA	TTATAAACACACACATACACACACACACAGAGAACGAGACAGAGCAAAAGAGACCTATAAAAAGGATC
TAACGCCTACAGAAATGG	64.176	AAGTATTGGATGATGTACACG	63.639	123	(TTTC_26_41)()MSQ-M01247R:134:000000000-AGGC8:1:1111:29526:14629	TGCAGCTAACGCCTACAGAAATGGGGAAAGAAAGAAAGAAAAAAAGACAAAGTAATGGGAAAG	CTTCTTCTGCTCCCCCTCTCTCCGCTTACACGTTTGGACAATTTCGTGTACATCATCCAATACTTATC
TAACTTACTTGTTGAGCTGG	62.194	AAAACTGACTCAATGTACCC	62.917	80	()(TTTG_1_12)MSQ-M01247R:134:000000000-AGGC8:1:1103:17867:12665	TGCAGCAGACGGTAGCAATAACTTACTTGTTGAGCTGGAATACCGAAACACCTAAATTTGTCT	AACAAACAAACAGAGGGTACATTGAGTCAGTTTTTTTATACTAGTTGTATGAGGTTAAGTGAATGATT
TAAGACAGCACTTAAACTCC	61.262	TCTGACATGAATACAAATGG	62.552	124	()(AATT_9_20)MSQ-M01247R:134:000000000-AGGC8:1:1101:13448:13349	TGCAGATAAGACAGCACTTAAACTCCAGATACCTTGCTTCATACTGTTTTAATTGCTACCATC	CTTTGTAGTAATTAATTAATCTGTCTGTTGAAAACGTGACCAGAATCCATTTGTATTCATGTCAGATC
TAAGTAGTGAATCCAGACCC	62.997	GCTTCACATCATTATCAGG	62.484	104	()(AT_25_38)MSQ-M01247R:134:000000000-AGGC8:1:1113:2446:15108	TGCAGTGCGCATGTACAACCTAAGTAGTGAATCCAGACCCTGATATAGATGCATTGTGAAGAT	AGTTGAAGTGGATATGAATATATGTATATATATATATATTTCCTGATAATGATGTGAAGCAATGGATC
TAATACCATCTAACCAGTCC	60.719	TCATCGACAGTAATATCTGC	62.118	105	()(ATG_16_27)MSQ-M01247R:134:000000000-AGGC8:1:2106:7295:19202	TGCAGGTATGTCTTGATGATTAATACCATCTAACCAGTCCTATTACACTTGATAGATAGAGCA	GTTTAAAAACACATAATCATCATCATCAGTTTACCAAACATGCAGATATTACTGTCGATGACGAAGAT
TAATCACTTCTACAGTTGGC	61.677	CATTTGGTTTTGAATTACC	62.546	102	()(ATTT_22_33)MSQ-M01247R:134:000000000-AGGC8:1:2103:21339:24087	TGCAGTGTTTGTACAATCACCTAGCTGTAATCACTTCTACAGTTGGCATCCAGCAACCGTCGT	TCAGAATTCATTTACTGGTTCATAAATAAATAAAAATATTTCTCTTGGTAATTCAAAACCAAATGATC
TAATTACTCGTTTTCTGACG	62.453	CAGTTTGATATTCATAAAGTCC	62.22	124	()(ATG_22_33)MSQ-M01247R:134:000000000-AGGC8:1:2101:18674:18288	TGCAGTAATTACTCGTTTTCTGACGACTTGTTGTTCCCTTTGAGTCGTGGGGATAATAGTTAA	AACTCGGTTGATAGAACATCGTCATCATCATCATTATCATAAAGGACTTTATGAATATCAAACTGATC
TAATTATCTTGTGAAGCCC	62.254	AACAAGAAATAGATTTCAGC	60.632	116	()(ATT_29_40)MSQ-M01247R:134:000000000-AGGC8:1:2101:22121:6952	TGCAGTCTATAATTATCTTGTGAAGCCCAAACAGAAGTCTGTACCCACTAAGAGCATGTCTTG	AATAGCAAGTTCAATAATGCTATAGTTCATTATTATTATTAGCTGAAATCTATTTCTTGTTTTATATC
TAATTCTGGGTATAGAGTGC	61.173	GATCATTTCTACTTTTACAGC	60.13	117	()(ACTC_18_29)MSQ-M01247R:134:000000000-AGGC8:1:2115:20195:1549	TGCAGGTGCTGGCGATAATTCTGGGTATAGAGTGCGCGTAGCACGTTGCGACCGATACGGCCG	AATTCATTTACCCCATCCACTCACTCACTAAATGTAAAAGTGTAAAAGCTGTAAAAGTAGAAATGATC
TAATTGAGAAACTGTCTTGC	61.832	GATCAGATGGAAGATTAGG	60.645	125	()(TG_37_48)MSQ-M01247R:134:000000000-AGGC8:1:2117:26629:12672	TGCAGTGTAATTGAGAAACTGTCTTGCCTAATAATACTCCAGATATCCTAATGATTTTAGTCA	CTCTACTGCATGTATATTCCACTCCCCCCCCCTCGCCACACACACACACCCTAATCTTCCATCTGATC
TACAAATAAGTGTAGCCTCC	61.392	AGAGTTTACTAAGAGACTGTGC	60.964	93	()(ACC_4_15)MSQ-M01247R:134:000000000-AGGC8:1:1113:8387:12096	TGCAGCCATTTTGAGGGGAAACTGAGGTACAAATAAGTGTAGCCTCCCCCAGCCTTGAAGCAG	TGGGGTGGTGGTGGTGGGCCTTCCCCCTTTATAAGCACAGTCTCTTAGTAAACTCTCCGGCCTTGATC
TACAATCATTTCGTTTAAGG	62.486	TAGGACCATCAAGACATCC	64.186	103	(AT_47_58)()MSQ-M01247R:134:000000000-AGGC8:1:2119:2988:14642	TGCAGCTGAGGATAATGGTGCCATTTACAATCATTTCGTTTAAGGCATATATATATATTTACC	ACGGCACTGGATGACATTCATTGTAATCCCCTCCTTTGCCTTGGAGGATGTCTTGATGGTCCTAGATC
TACACACTGCTGATGTATCC	62.278	GTTGGTTTTAATGAATTCG	62.767	89	()(ACT_29_43)MSQ-M01247R:134:000000000-AGGC8:1:2119:6885:3690	TGCAGGCAATGAGTTCGATTCCTCGGTGAAATCGATGGTACACACTGCTGATGTATCCTATAC	ATCGACAAATCGTTCAATGCCAACAACAACTACTACTACTACTTCGAATTCATTAAAACCAACTGATC
TACACATGATACTTTAGGCG	62.951	ATGAGTAAGCAACCAAGC	62.869	88	()(AT_17_28)MSQ-M01247R:134:000000000-AGGC8:1:2101:11051:8465	TGCAGTTGTATTGCGAAGTGTAGAACTTTTGGTTACACATGATACTTTAGGCGTTGGCTTTTC	CAACGTATGTGTATGTATATATATATATTCTCTGGTGACGCTTGGTTGCTTACTCATCGGCGCTGATC
TACACTGTTCGTCTTCACC	62.483	GATCAGGTAGAGATAGATTAAGG	62.235	117	()(AATT_17_32)MSQ-M01247R:134:000000000-AGGC8:1:2118:9040:16332	TGCAGAAGCTGTTGGTACACTGTTCGTCTTCACCTGCATTTATAACTATGTGTTATTGAAAAG	TTATCTATCATTCAATTAATTAATTAATTAATCTCACTATCTATACCTTAATCTATCTCTACCTGATC
TACATAGAATTAAATCGAGC	59.355	ATGTCTATTGAAAAGTTTGC	61.247	105	()(AAAG_27_38)MSQ-M01247R:134:000000000-AGGC8:1:1119:23226:4658	TGCAGCTTGCACCCTCGATTTATACATAGAATTAAATCGAGCTACTTCAAGTCTTACATCGAA	CAAAACTACCTCAATTCATTTAGATATTCTTTCTTTCTTGTACGCAAACTTTTCAATAGACATTGATC
TACATAGTGAGAACCTGACG	61.9	TCTACCCTGTTTTATTAAGC	61.272	101	(AAAC_50_61)()MSQ-M01247R:134:000000000-AGGC8:1:2118:18466:22981	TGCAGAGTGAGCTCCAGGTCACACAAAGCTACATAGTGAGAACCTGACGAACAAACAAACAAA	ATATCAACATTGTTAGTGTTGCAACTTCTTTTCTCCTATTTCTTCTGCTTAATAAAACAGGGTAGATC
TACATCATTTCTCCTGTGG	62.608	GATCTTAGTGGAACTCAGC	60.735	92	()(ACT_3_14)MSQ-M01247R:134:000000000-AGGC8:1:1104:4992:11280	TGCAGCTTAGGACGCCGAGCTTGAACGTCTCCAATATGAGTACATCATTTCTCCTGTGGATTA	ATCTACTACTACTATTGCACCATCTATTGACGGCGTTGCTAATAGTATTGCTGAGTTCCACTAAGATC
TACATGTTACATTTTCTGCC	62.591	GGAATTACCTTCTAAAGTAGG	61.593	104	()(ATT_1_12)MSQ-M01247R:134:000000000-AGGC8:1:1113:20248:21507	TGCAGTGCGTCCAGACATCCCATACATGTTACATTTTCTGCCTTCCCCCACCTGAAGTTTCCT	TATTATTATTATTAATTTGTCGTTTAAAAACTAACTAGTGACCTACTTTAGAAGGTAATTCCTAGATC
TACATTTATTTATCGTGCG	61.998	CTAGTATGGGACTCTTAAGC	60.254	74	(TG_51_62)()MSQ-M01247R:134:000000000-AGGC8:1:2108:16304:7942	TGCAGTTCCTTGGATGGTTGGCTATTACATTTATTTATCGTGCGTGTGTATGTGTGTGTGTGT	TCATGGATGCACATTGCTTAAGAGTCCCATACTAGGGCGAAACAGCTGTCGAGTGCTTTCAGACGATC
TACCACTCTAAAGCTTATGG	61.683	GAATTTCCAAAGGAGTACC	63.104	107	()(AAAAC_16_30)MSQ-M01247R:134:000000000-AGGC8:1:2103:16412:8713	TGCAGCTCTGGAGCTACCACTCTAAAGCTTATGGTTCAGCCTTTTAGGTAGCAGCGAGTCAGC	GAAGACTGTCTCAAACAAAACAAAACAAAAGAAGGTCTGGTACTCCTTTGGAAATTCAAGGTGTGATC
TACCATTTAATGATAATGGC	62.321	AGTCTTGTTGTAAACATCTAGC	61.825	94	(TG_45_56)()MSQ-M01247R:134:000000000-AGGC8:1:2118:4455:13789	TGCAGACGACATGTTCACTACCATTTAATGATAATGGCTACTCAGTGTGTGTGTGTAGTGCTT	CAACGAGTGATGTAATAACGCTGGTAGCTAGATGTTTACAACAAGACTTGAAAGTCCCTAATTCGATC
TACTAAACATTTGTTACCAGC	61.588	CTTAGACGCGATTGTACC	63.568	104	()(ATT_10_21)MSQ-M01247R:134:000000000-AGGC8:1:2119:27271:12912	TGCAGTAGATTGGCTTAAAAATACTAAACATTTGTTACCAGCCAGCTCAATGGTCTAACTGTC	AGGAAATGAATTATTATTATTATCGATATGATGCAATAAGCGTGGTACAATCGCGTCTAAGGAATTTC
TACTACTGTGAAAATCTCCG	61.75	GTAAAACGGTTTCTTTGC	63.195	94	()(ATTC_3_14)MSQ-M01247R:134:000000000-AGGC8:1:1110:7546:6984	TGCAGCGTCTTCGTGGTAGACGGTGGTACTACTGTGAAAATCTCCGGCCATTTTAAGAAAGCA	GACATTCATTCATTTCACTTTACGATGTCAGGTAGTATGCAAAGAAACCGTTTTACTAAAAAGCGATC
TACTGCTGTCACACATCG	62.361	TCATCATGATAAGCAGACC	62.546	80	()(ATG_4_24)MSQ-M01247R:134:000000000-AGGC8:1:2109:28112:16691	TGCAGATGCTGGTTATCCGAGGAAAACGCCTTACTGCTGTCACACATCGTTGCAGTAATCAGT	TTGATGATGATGATGATGATGATGGTCAGGTCTGCTTATCATGATGAAGTAGTACAGTTATATTGATC
TACTGGCTTATATTCTGTGC	62.246	ACAGACAAACAGATACAACG	61.817	98	()(ACGT_9_20)MSQ-M01247R:134:000000000-AGGC8:1:1116:25482:20930	TGCAGTATGACCGCTACTGGCTTATATTCTGTGCTATATTTGATAAGGTCTCAAGCCACTGAT	AACTGATGTACGTACGTACGAAGTTCTGCGTTGTATCTGTTTGTCTGTCTATATATGTGTAAATGATC
TACTTAGAGTAACGAATGGC	61.613	CACCTATTTAACTGATTTACC	60.347	99	()(ACTT_13_24)MSQ-M01247R:134:000000000-AGGC8:1:2117:9326:2660	TGCAGCACGTAAATTCCAAATACTTAGAGTAACGAATGGCCTAATTACCTACTTCGGTTATCA	GGTTAGGAATAGAGTAAGTAAGTATTGTATGTATGGTAAATCAGTTAAATAGGTGCTGAATCTTGATC
TAGAAACAATCAAACAAAGC	62.314	ATTGTTTCTATGATAATCGG	61.23	85	(AGC_2_13)(TGC_13_24)MSQ-M01247R:134:000000000-AGGC8:1:1109:12037:7906	TGCAGCAGCAGCATTTTCCTCCCGATTATCATAGAAACAATCAAACAAAGCATACTTATATCA	TTCATATCGATTGCAGCAGCAGCATTTTCCTCCCGATTATCATAGAAACAATCAAACAAAGCATACTT
TAGAACTGGTCGTCTTCG	63.396	TCAGTGATCAGAAACTAACG	62.061	118	()(ATAG_24_35)MSQ-M01247R:134:000000000-AGGC8:1:2103:12795:10722	TGCAGCCTTGCATAGAACTGGTCGTCTTCGTGACTGTTGCTAGTGGGATCATAGCACTGAATG	GATATCCTGACTGACACTACTTGTAGATAGATAGACAAAAGAGAGGCGTTAGTTTCTGATCACTGATC
TAGACATTGTGACACTGGG	63.048	TCTCAATTTGTTGATTAACC	61.653	100	(ACCT_41_52)()MSQ-M01247R:134:000000000-AGGC8:1:2118:3543:15121	TGCAGCAAAATCACCATGTGGTAGACATTGTGACACTGGGTAGGTAGGTAGGAGCAGAGAATC	ACAATGACATAGATTTTCACACTTTAAACATATCAGAGGTTAATCAACAAATTGAGAAACGTAGGATC
TAGACTCCAGTGATTAATCG	61.526	AAGAGCCTAAATCAACTACC	62.397	112	()(ATT_19_33)MSQ-M01247R:134:000000000-AGGC8:1:2108:8521:19464	TGCAGGCATTTTAGACTCCAGTGATTAATCGACATTATAATCTGGATTGATGAATTTGCCAGC	ACTTTAAAAAAGATCTTCATTATTATTATTATTAACAGTGGTAGTTGATTTAGGCTCTTCAGTTGATC
TAGAGGTCCTCTAGTATCGG	62.711	GAAGTGCTTTTATAATCCG	62.423	109	()(TG_1_12)MSQ-M01247R:134:000000000-AGGC8:1:1103:9613:11031	TGCAGTTTATAGAGGTCCTCTAGTATCGGTAACAACCATCAAATGATTTGTTATTATGAAGTA	TGTGTGTGTGTGGGGGGCGTTTTCTTCTTCGTGACCGGATTATAAAAGCACTTCTCCTGAGGTTGATC
TAGAGTTGGTGCTTGAGG	63.396	GACAGCTACAGTGTACTTGC	61.658	84	()(ATTT_1_12)MSQ-M01247R:134:000000000-AGGC8:1:1109:12227:19928	TGCAGCCTCTGCATGGCCTAGAGTTGGTGCTTGAGGATGGAATTGGGTCTCTGTCTGTGAGAA	TTTATTTATTTATTCTATGCAAGTACACTGTAGCTGTCTTCAGACACACCAGAAGAGGGCACCCGATC
TAGCCATTAAATGAATTACG	63.002	TTCGTTGTATATAGTACTGTGG	61.028	106	()(AAATTT_7_24)MSQ-M01247R:134:000000000-AGGC8:1:1118:11356:24070	TGCAGAATAATTAGCCATTAAATGAATTACGGTGATACATTTTTTACTGAAGCGTTTCTTGAT	GGTAACAAATTTAAATTTAAATTTATGTTTACCACAGTACTATATACAACGAATATCAGTAATTGATC
TAGCCTGTTGACAGATGC	64.079	ATGGATTGTAATATGGTTGG	63.962	112	(AGTC_30_41)()MSQ-M01247R:134:000000000-AGGC8:1:1101:12856:12677	TGCAGTTTTAGCCTGTTGACAGATGCCAGCTGACTGACTGAAATCACAAAGCAACATGACCTC	AGACATGGTGTACTTGATGTCGAATAACTAAGTATACCAACCATATTACAATCCATCAGAATTCGATC
TAGCGTAACTTTTACTTTCG	62.763	TAGACAGACAGATACAACGC	62.064	88	()(ACGT_14_25)MSQ-M01247R:134:000000000-AGGC8:1:1105:13137:12841	TGCAGTAAACACTGCGTCGGACGTCATTTTAGCGTAACTTTTACTTTCGATAAATCTTGATCA	GACCTGAACTGATGTACGTACGTACGAAGTTCTGCGTTGTATCTGTCTGTCTATTGCCATTGATGATC
TAGCGTTAGTAATAAGCTGC	62.778	AACGATACTAATCAGTGTATGG	62.392	81	()(TTG_7_24)MSQ-M01247R:134:000000000-AGGC8:1:2105:10111:18467	TGCAGGTTCTCAATGAATTAAGTATATTGGTAATTAGCGTTAGTAATAAGCTGCTTAAATGAG	CCAGCAACAACAACAACAACAACAGTAACCCATACACTGATTAGTATCGTTATAACAATTTCTAGATC
TAGCTGAAAGACATCTTTGC	64.68	CCCTATGTACACACTGTGG	62.805	95	()(TG_3_38)MSQ-M01247R:134:000000000-AGGC8:1:2104:8918:14784	TGCAGGTTGTACAGCTGATTTTTCCATCCACCTAGCTGAAAGACATCTTTGCTGCTTTTAAGC	TTTGTGTGTGTGTGTGTGTGTGTGTGTGTGTGTGTGTGCAATTGCCACAGTGTGTACATAGGGAGATC
TAGGATGAGTGAAATCCC	61.917	GATCTCTTTTAGATGAAGCC	62.39	110	()(ATTT_1_12)MSQ-M01247R:134:000000000-AGGC8:1:2103:27790:11490	TGCAGCAGGTTCCAGACCACCCTAGGATGAGTGAAATCCCATTTTAAAAAACTGAAAATACTG	TAAATAAATAAATTTTAAAAACCAAGAAACTTTTTTGGCCTAATACCTGGCTTCATCTAAAAGAGATC
TAGGCAATGATTATTAGCC	62.799	ATCCTATCCTCCTCCTCC	64.712	124	()(ATG_37_48_AGG_50_61)MSQ-M01247R:134:000000000-AGGC8:1:2113:10975:5157	TGCAGGTTAGGCAATGATTATTAGCCCTCTTCAAAAAATTAAGTTAAAGTGTAGTATATAAAT	CTTGTGTTCCATCAGGAGTGACATCCATTAATGGTGATGATGATGATGCGGAGGAGGAGGATAGGATC
TAGGTCCTCAACATATTTCC	63.24	GATCATTATGTTCATCAATACC	62.142	108	()(ATC_23_40)MSQ-M01247R:134:000000000-AGGC8:1:1107:28946:9782	TGCAGCTTTTTCCGCCATCATTGTTAGGTCCTCAACATATTTCCGTTTATCCAACCCGACACT	GGGCAAGGATCGTCATCGTGAACATCATCATCATCATCATGTTAATGGTATTGATGAACATAATGATC
TAGGTGAATGTTTAAAGAGG	61.39	AGACGCAGACTAATACGC	63.181	100	()(AAAC_18_29)MSQ-M01247R:134:000000000-AGGC8:1:1112:24529:9389	TGCAGTTGATTGTCTAGGTGAATGTTTAAAGAGGTCGGTAACATGATGGCAAAGAGCTTTAAT	ATAATTCCTTGATTCACTTTGTTTGTTTGAGCGCGTATTAGTCTGCGTCTCACTGGACGTAAAAGATC
TAGGTTCTCAACATATTCCC	63.24	ATGAACACTGATACAAAAGC	61.372	83	()(AAAT_3_14)MSQ-M01247R:134:000000000-AGGC8:1:1111:9219:15758	TGCAGATTTTTCCGCCGTCACGGCTAGGTTCTCAACATATTCCCGTTTTTTTGACCTGACGCT	ATTTTATTTATTTAATAATGTTTGCTTTTGTATCAGTGTTCATAAGTATACAAATTCATAAAGGGATC
TAGGTTGAAACAACTGTCC	62.059	CACATATACGAGGTTCTACG	62.204	110	()(ATAC_29_40)MSQ-M01247R:134:000000000-AGGC8:1:1114:16770:23721	TGCAGAAGTGTTTTACACTAGGTTGAAACAACTGTCCAATGCTTCCTAGTTTTCTGTGGCACC	GGGCCCAAAACAGTGGGTGAATGAAAGTATGTATGTATGTACGACGTAGAACCTCGTATATGTGGATC
TAGTCAGTGACTTCATGAACC	63.032	TGAACAATGGAACTTAACG	63.544	101	()(TG_22_33)MSQ-M01247R:134:000000000-AGGC8:1:2103:17469:5189	TGCAGCTACCTGCTTGACTCAAAACATTAGTCAGTGACTTCATGAACCAGTGCCTTGTTTTGG	AGATATCCTGGTTGGCGTTAGCACACACACACAAAACGTTGTGAACGTTAAGTTCCATTGTTCAGATC
TAGTCATGTTATTACTGGCC	61.8	ACCAGTCAGATAGAATAACG	60.65	97	()(AACC_1_12)MSQ-M01247R:134:000000000-AGGC8:1:2109:15870:9542	TGCAGGCATGTAATGCTAAAATATCATTAGTCATGTTATTACTGGCCATAAATGTGTCTAATT	GTTGGTTGGTTGATATATTACCCAGAGTCTGGAAACTGAACGTTATTCTATCTGACTGGTCTCAGTCG
TAGTGAACGCCTAGTATGG	63.016	GATCTTGATGTTGTTGACG	62.833	127	()(ATG_36_47)MSQ-M01247R:134:000000000-AGGC8:1:1111:10667:11669	TGCAGTAGTGAACGCCTAGTATGGAATATGTGAAATTAGACTGCATAGAATGTAACGTTAGTT	GGTTTCATACATTTTCGTTCCATCACTTCATCATTATCATCATCATCTTCGTCAACAACATCAAGATC
TAGTGGTGTTCGTCAAGG	63.883	ATTGTCTTGTCTGAATTTGG	63.809	98	()(ACTT_4_19)MSQ-M01247R:134:000000000-AGGC8:1:1101:19479:21812	TGCAGAATTGACCACTTCTAGTGGTGTTCGTCAAGGTTGTCCGCTATCCCCATTTTTATTTAA	GGCGTAAGTAAGTAAGTAACTACTGAAAAGCTCCAAATTCAGACAAGACAATTGTTCAGTATCAGATC
TAGTGTTGAACTCCTCAGC	62.022	ATATAGTACACACTGCTGAGG	60.438	100	(AT_45_56)(AT_49_60)MSQ-M01247R:134:000000000-AGGC8:1:1108:13368:15806	TGCAGCTGTTTCGTTCTAGTGTTGAACTCCTCAGCAGTGTGTACTATATATATATATCTCAGA	GATTGCAGCTGTTTCGTTCTAGTGTTGAACTCCTCAGCAGTGTGTACTATATATATATATCTCAGATC
TAGTTTAAAACATGGAGTCG	62.234	ATCACTCATTAGGTCACTGC	63.365	114	()(TGCG_5_20)MSQ-M01247R:134:000000000-AGGC8:1:2109:15760:9942	TGCAGTAGCTGCTTCGATAGTTTAAAACATGGAGTCGCGCTGTTTATTGGAACACACAAGTTG	TGTGTGCGTGCGTGCGTGCGTGGGTGAGTATCAGATGAGTGAATGATGCAGTGACCTAATGAGTGATC
TATAATATCAGCCACAGAGC	62.033	CAGATGACTGTGAATCACC	62.042	82	()(CG_1_18)MSQ-M01247R:134:000000000-AGGC8:1:1114:12488:16544	TGCAGCAACATAAAAGCGCATTATGAAAATTATAATATCAGCCACAGAGCATGTCCACCGAGG	GCGCGCGCGCGCGCGCGCGTTTTGTGGGGGGTGATTCACAGTCATCTGGGACAAGAAGCCCTTGGATC
TATAATGGATTGTTGTAGGC	62.066	TGATTTAAAGTCGAGTTCG	63.099	105	()(ATTT_21_32)MSQ-M01247R:134:000000000-AGGC8:1:1117:6608:14942	TGCAGAAACTTTAGATTAACGAATATAATGGATTGTTGTAGGCTTATTCGTTGTGACGATTTA	ACTAAATTTAATGTGCTCAAATAAATAAATAATAGTAGTTGTTAACGAACTCGACTTTAAATCAGATC
TATAATTTTACTTTGCCTCC	61.534	ATCCAACACTACTAAGAGCC	62.565	98	()(TG_7_18)MSQ-M01247R:134:000000000-AGGC8:1:1112:12342:7546	TGCAGTTCGACAAGTTAACATTACGCATGTTTTTATAATTTTACTTTGCCTCCGCTATTTGAC	CCCCCCACACACACACACCAATGCTAAGGAACCATCCTGGTATGAAGGGCTCTTAGTAGTGTTGGATC
TATACAGAAATGCTAAATCG	60.254	CAAAATAAATTTACCACCC	62.233	104	()(ATTG_8_19)MSQ-M01247R:134:000000000-AGGC8:1:2110:9361:11725	TGCAGCAATACGAAGTTACCATTAATATACAGAAATGCTAAATCGGAACAACTTCGTTAGACT	TAACAGGGATTGATTGATTACTTATTATCGATAGGAATAGATGAATGGGTGGTAAATTTATTTTGATC
TATACTCCGACCACAAGG	63.251	TCTGACTCCCTCTTCTGG	64.542	116	()(ATTT_1_12)MSQ-M01247R:134:000000000-AGGC8:1:2107:23726:18380	TGCAGAGATGTTACTATACTCCGACCACAAGGTGGAAAATGGTCCTCACACCCAAATGAATAT	ATTTATTTATTTATTATATGTAAGTCACTGTAGCTGTCTTCCGACACTCCAGAAGAGGGAGTCAGATC
TATAGAGCAGCTGAGAAGG	62.256	GACAGAATGACAGATAGACG	60.935	92	(ACAG_37_52)()MSQ-M01247R:134:000000000-AGGC8:1:1102:26467:7148	TGCAGCTATAGAGCAGCTGAGAAGGATCTATGAGTCTGTCTGTCTGTCTGTCCATTTGTCTAC	TCTACCTGTCTGTCCGTCTATCTGTCATTCTGTCTATCTGTCTCTTTCTGTGTGTCTGCCTATCGATC
TATATCCAAGACACTTCTTCC	62.307	GGCAATCGAGTAATTAGG	62.912	95	()(AT_2_21)MSQ-M01247R:134:000000000-AGGC8:1:2113:3416:9097	TGCAGTCATGTGACTTCGGTTTTTATTAAGTTTTATATCCAAGACACTTCTTCCATGGAAATT	GTATATATATATATATATATAAACTCTTGTAAGATTATTACTTCTCCCTAATTACTCGATTGCCGATC
TATATCCATCCATCCAGC	62.995	TGACTAGTTGTATGTCAGGC	61.825	93	(ATGG_9_20)(ATGG_2_13)MSQ-M01247R:134:000000000-AGGC8:1:2108:23255:6766	TGCAGTATATCCATCCATCCAGCCTGACATACAACTAGTCATCCATCAATTCTTCCTGACATC	TATCCATCCATCCAGCCTGACATACAACTAGTCATCCATCAATTCTTCCTGACATCCATCGACCGATC
TATCACAACGAAAGAAGC	60.97	TGATTGATTATCATTAGTGC	59.7	95	()(ATT_1_12)MSQ-M01247R:134:000000000-AGGC8:1:2118:14826:17409	TGCAGAAATAAAGAAAGGCTTTATCACAACGAAAGAAGCAATAGTTAACAACCTTACAGCACT	TAATAATAATAACAATAATCTTGTTATTAATTGCACTAATGATAATCAATCAAATGATATAGCAGATC
TATCATTTCCTACAATAGGG	61.301	GATCTTGTTGAAATTCACG	62.634	109	()(AT_1_12)MSQ-M01247R:134:000000000-AGGC8:1:2119:6996:8517	TGCAGGTGAAACTAATATGACAATATCATTTCCTACAATAGGGTAATAGACTCGCTTTCATAA	TATATATATATATTAATTCGAATAGTCGAAAAAAACTATTTTGCTTTCTCGTGAATTTCAACAAGATC
TATCCAGCTGATGAGTCC	62.604	TCAATTGCATATACACAACC	63.034	122	()(ACAG_1_16)MSQ-M01247R:134:000000000-AGGC8:1:2112:19595:16699	TGCAGGTGTATCCAGCTGATGAGTCCCACATAGGATGAATTGCGCGTCCTGAATTTCGTTTGC	GTCTGTCTGTCTGTCTGTTAGTCTGTCTCTCTCTCTATCCGCTCTCGGTTGTGTATATGCAATTGATC
TATCGACTATCAAACTGTGC	62.34	GTTCAGCTAAATACAAATCC	61.006	95	(TG_48_61)()MSQ-M01247R:134:000000000-AGGC8:1:2106:17013:7179	TGCAGATTATCCCATAAACATATCGACTATCAAACTGTGCGTTTCTTTGTGTGTGTGTGTGCA	TAAACTGATATATGAGAATTATTTGTACATAGGATTTGTATTTAGCTGAACCTAATACAACTACGATC
TATCTGCTCTTGAGATTGG	62.395	AGCATCTAAAGACTTTCTGG	62.999	96	()(ATCAGC_1_18)MSQ-M01247R:134:000000000-AGGC8:1:2117:15208:5578	TGCAGAAGTCTATCTGCTCTTGAGATTGGTGGAATTTGTGATTGAGTTTTGCATCAGAAGCCA	TCAGCATCAGCATCAGCATCACCCAGAAAGTCTTTAGATGCTTTAATCACCGAGGATGCAAGAAGATC
TATCTGTTTTCCAAAATGC	63.055	ACGTAGAACTTTGTACATGC	61.672	104	(TCCC_41_52)(AGTC_50_65)MSQ-M01247R:134:000000000-AGGC8:1:2102:24925:13722	TGCAGTATCTGTTTTCCAAAATGCATTTCAGGCAGGTGAAGGGAGGGAGGGAGCGAGGGAGGG	GGCATGGCAACTTGAACTGATGTACGCATGTACAAAGTTCTACGTTGTAACTGACTGACTGACTGATC
TATGAATCAGTGTCATCACC	61.717	ACATTTTGTTGCTTATAACG	62.691	81	()(ATG_7_18)MSQ-M01247R:134:000000000-AGGC8:1:1114:5388:17244	TGCAGTACGTACTCTACCTGTTCTATGAATCAGTGTCATCACCATTACGTACTTGAAATTATT	TCTACGTGATGATGATGAACCGTTATAAGCAACAAAATGTATGAAAAAGTAACAGTAGGCAAAAGATC
TATGACTCGAAGACAATAGC	61.685	GAATTCTCACTTATCAGAGC	60.099	114	()(AAAT_11_22)MSQ-M01247R:134:000000000-AGGC8:1:1105:6081:18226	TGCAGCCTATGACTCGAAGACAATAGCTACGACATTATTTTGTTTATTTTAATATTGTTGCAT	TCTTTTTAGAAAATAAATAAATACGGCCCAGTAATCAGCTCTGATAAGTGAGAATTCGGTAAGCGATC
TATGCATATTACCGTTTACG	63.676	CTACGAAAAGCATCATCC	63.278	115	(ATTG_41_56)()MSQ-M01247R:134:000000000-AGGC8:1:1101:20673:1536	TGCAGGCAGATTTTTATGCATATTACCGTTTACGTTTATCAATCAATCAATCAATCCCTGTTA	TCCGGAGTATCTTACGCAGACAGCTGTATATAAACACTTAGTCTTTTGGATGATGCTTTTCGTAGATC
TATGGAATCTCTAGAAATGG	60.949	GATCTTCTCATCTTTTATTCG	62.412	92	()(ACAG_5_16)MSQ-M01247R:134:000000000-AGGC8:1:1112:22037:15178	TGCAGCCTACGTTTAGAGACAAGATTTATTAGTGACAATATATGGAATCTCTAGAAATGGACT	GTCCGTCTGTCTGTCTATCGATCGAATGGCTACAATGTGATAAATGACGAATAAAAGATGAGAAGATC
TATGGAATTAAGAACACACG	62.659	ATGTTAAACCTACTGTTGGC	63.642	95	()(TGC_9_20)MSQ-M01247R:134:000000000-AGGC8:1:2109:16323:15005	TGCAGGCATAAGGTATATGGAATTAAGAACACACGGTACTCGTAGTTCATTTCATTTATGAAA	CAGATAATGCAGCAGCAGCATAGGTAGCCAACAGTAGGTTTAACATACACAAAGCGAACAGCAAGATC
TATGGACTTAAATTAATCCTCC	63.926	GTCACCACTAACAGCACC	62.892	91	()(TTG_3_14)MSQ-M01247R:134:000000000-AGGC8:1:2113:13646:22748	TGCAGATGTGGATTATGGACTTAAATTAATCCTCCGACAGGTCTTTCATTTTAAAACGTTCAC	AGGTTGTTGTTGTTATAGTGATGGTGCTGTTAGTGGTGACGGTGGTGGTTTTTTTGTATTAGATGATC
TATGGTAGTCTCATTGACCC	63.45	GATCATGCTTTGTGTTGC	64.346	120	()(ATT_19_36)MSQ-M01247R:134:000000000-AGGC8:1:1119:19259:18455	TGCAGCTGTTGTTATGGTAGTCTCATTGACCCATTCGATGACTAATACAAAGATTTGTACCAA	ATACCTTCTCTTCCGGGCTATTATTATTATTATTATTGTTATTATTCATAGCAACACAAAGCATGATC
TATGTTGTTGTTTGATCTGC	62.935	GATCAATGAAATCGTCTACC	63.25	120	(AAG_36_47)()MSQ-M01247R:134:000000000-AGGC8:1:2108:14193:1705	TGCAGGTATAACTATGTTGTTGTTTGATCTGCTGAAAGAAGAAGAAGCTACAGTGAAGGACAA	TCTGGGCAGATTTTGCCGGCCATTCACATGTGCAAAAGTGGTTTGCTGGGTAGACGATTTCATTGATC
TATTCATTGCAGTCAGTAGC	62.57	GATCAGTTACTTATTCGTGC	61.348	120	()(AT_15_30)MSQ-M01247R:134:000000000-AGGC8:1:1101:24496:6516	TGCAGGCGGAGTTATTCATTGCAGTCAGTAGCAAGTAATTCCAGCTTAGATAGTATGATAAAC	GACAGAAAACCACATATATATATATATATAATATTCATATGGAGTAGTGCACGAATAAGTAACTGATC
TATTGCTTAAGTAATGCAGC	63.125	CTTCTACTGCTAGTTGATGG	61.44	119	()(ATT_8_22)MSQ-M01247R:134:000000000-AGGC8:1:1102:9934:8161	TGCAGATTGTTATTGCTTAAGTAATGCAGCTGTAATAAATTCTGACAGATTAGGAATTAGATT	GAACGCCATTATTATTATTATTAGCAGTGTGTTTTTCTGACTGATCCATCAACTAGCAGTAGAAGATC
TATTGGATAATTGGACTACC	61.008	GATCATGATAGCAAAGTGG	62.484	121	()(AAAT_31_42)MSQ-M01247R:134:000000000-AGGC8:1:1108:18506:11575	TGCAGATCCATTATTGGATAATTGGACTACCAACAATTTCTCCTTAGTCTAAACATATCATGA	GATGATGCTGATGATGACCTGAGATACACAATTTATTTATTTCACATCTCCACTTTGCTATCATGATC
TATTGTGATACCAAGTAAACG	62.05	GATATGACTATTCATCGAACC	62.398	96	()(AT_5_24)MSQ-M01247R:134:000000000-AGGC8:1:1117:21921:22853	TGCAGAATATGGAATTTGTATTTATTGTGATACCAAGTAAACGCTTCTGGAAGGAAATATACT	AGCATATATATATATATATATATACAAACATCTGGTTCGATGAATAGTCATATCAATAAGAGTGGATC
TATTTAAGTTGGATTGCG	61.956	CAGTATAATCGATATTTTCTCG	62.978	59	()(ATTT_1_12)MSQ-M01247R:134:000000000-AGGC8:1:1108:3788:20079	TGCAGCCCAGATCGTCTCGATATAATGACTATTCACAAGTATTATTTAAGTTGGATTGCGATT	AATAAATAAATAACACGAGAAAATATCGATTATACTGATTTTCAATGATATCAATTATTACGATGATC
TATTTCGTACATGTCAATGG	63.101	CTATTTTGAATACTACTAGTGTAACC	61.574	86	()(ATT_19_33)MSQ-M01247R:134:000000000-AGGC8:1:2113:25763:19802	TGCAGTACAGTGGTTTAGTGTAATATGTTAAACTAAACTTAATATTTCGTACATGTCAATGGT	CACTACTTGTCTTTGTAAATAATAATAATAATACAACTGGTTACACTAGTAGTATTCAAAATAGGATC
TATTTTATATCTCCAACTCG	59.204	AAAGCTGACATAAAGACG	60.371	93	()(AT_1_12)MSQ-M01247R:134:000000000-AGGC8:1:1110:8038:19137	TGCAGTCAAGTAATCGAAGTTTTACTGTATTAGTTTATTTTATATCTCCAACTCGTTTAACGA	ATATATATATATCAAATAATTATACGAATAATCTAATTCATAACTTCGTCTTTATGTCAGCTTTGATC
TCAACAACTAGTTACGAGACC	63.112	CACAAGTTACTTACTTAAAGGC	62.484	97	()(AT_11_26)MSQ-M01247R:134:000000000-AGGC8:1:2118:25557:12160	TGCAGCCGTTACTAAGTCAACAACTAGTTACGAGACCAAACACCCCCAATCTCCAGTTCTGCC	CAACTGCTGGATATATATATATATATGGCCTTTAAGTAAGTAACTTGTGATTTACTAGTTTTGTAATC
TCAACCATCAATAAATGC	61.48	ATCTAATACAAAACACCACC	60.641	123	()(TTG_4_15)MSQ-M01247R:134:000000000-AGGC8:1:1110:19911:8822	TGCAGTCAACCATCAATAAATGCTCAGCCAAGAACCTGGTCATTCTGACGGAAGACCTAAACG	GTGGTTGTTGTTGTTATAGTGATGGTGGTGGTAGTGGTGACGGTGGTGGTGTTTTGTATTAGATGATC
TCAACTTCAACTCTACTTGG	61.388	TCCTGTTGTATGTAAAATCG	62.659	100	()(AT_13_24)MSQ-M01247R:134:000000000-AGGC8:1:2111:12743:20693	TGCAGATATAATGATAAGAGGTTCAAGATTTCAACTTCAACTCTACTTGGCAGTAGCAACCTA	AATTTTCAGTGTTATATATATATAAAGTTTACAATTACCTGCTGTACGATTTTACATACAACAGGATC
TCAATTCACGACTTATTCC	62.35	CAGTAATAGGATAAATCAAATCC	63.407	95	()(ATT_1_12)MSQ-M01247R:134:000000000-AGGC8:1:1107:7911:14856	TGCAGTCAATTCACGACTTATTCCTCAACCTCATATAATGCCATTGGTCGGTGCTCAGTTTAA	TATTATTATTATTGGATTTGATTTATCCTATTACTGATATTAAAAACTGTATCTGGTCAGTCACGATT
TCACGTAGTCTGTGAAATCC	64.28	GTTACAATTGATTTCTCATACG	63.017	100	(TCCC_33_44)()MSQ-M01247R:134:000000000-AGGC8:1:1117:17389:8132	TGCAGTCACGTAGTCTGTGAAATCCTTCTCCTCCTCCCTCCCTCCGATTATTACATAATCGAA	AACTAGTGTCTCTATACTACGTATGAGAAATCAATTGTAACCTGCGCAGGACAGAGCAGCAATCGATC
TCACTGGAATGTGTAATAGG	61.948	GATCATCCTTATTTTCCC	61.179	116	(TG_43_62)(TG_1_16_AG_17_50)MSQ-M01247R:134:000000000-AGGC8:1:1111:16868:11759	TGCAGAATTCTCCCTCTCACTGGAATGTGTAATAGGACATTTACACACACACACACACACACA	CACACACACACACACAGAGAGAGAGAGAGAGAGAGAGAGAGAGAGAGAGAGGGAAAATAAGGATGATC
TCAGACTTTGAGTAGCTGC	62.512	TCCTATATCTCCATACCTACG	62.754	105	()(AT_31_42)MSQ-M01247R:134:000000000-AGGC8:1:2101:5154:16621	TGCAGTCAGCAGTACGACTTCGCCCTCAGACTTTGAGTAGCTGCTTTTAGTCTCATTGTTCTC	TTGATTGCATGGAATGTTCTGTTGAATTATTATATATATATAGTTCGTAGGTATGGAGATATAGGATC
TCAGATAGGAACAATTATGG	61.579	CAGTTCCTCTCCTTCTACC	62.676	112	()(TG_1_32)MSQ-M01247R:134:000000000-AGGC8:1:1112:29239:14621	TGCAGTTCTTTCAGATAGGAACAATTATGGGTCAGAGTTTTGACTGTGGGATGGCAACTCCAT	TGTGTGTGTGTGTGTGTGTGTGTGTGTGTGTGTTTCGAGGGTAGAAGGAGAGGAACTGCAAGGAGATG
TCATAAAAGCTTATTGTTCC	61.808	GATCGTTTAAAATCTACTGC	61.227	106	()(ATT_8_19)MSQ-M01247R:134:000000000-AGGC8:1:2114:10149:24415	TGCAGTATTTCTGTGAATAACTGTTGTCATAAAAGCTTATTGTTCCAGTTATGCTGTACGATT	ATGAAGCATAATAATAATAGTGTAAATTTATAACAGGTCTGGATGAGTGCAGTAGATTTTAAACGATC
TCATAAACTGATCTTTGTCC	61.141	TCTGAACTGATGTACGTACG	62.817	121	()(ATAG_13_28_ACGT_43_54)MSQ-M01247R:134:000000000-AGGC8:1:1104:20905:22863	TGCAGCCTATCATAAACTGATCTTTGTCCTCGTCGTTGCCGTCGTTGGTGGGTGCATAACATT	TTCAGAATGGTCAGATAGATAGATAGATATAACGCAGAACTTCGTACGTACGTACATCAGTTCAGATC
TCATAAGACTTCTCTTTGTCC	62.198	ATATACAATCAGCAACAACC	61.502	111	()(ACTG_21_32)MSQ-M01247R:134:000000000-AGGC8:1:1118:10839:13766	TGCAGTCTATCATAAGACTTCTCTTTGTCCTCGTCGCTGCCATCGTTGGTGGGTGCATAACAC	ACAAAGTTCTACGTTGTAACTGACTGACTGACAATAGGTTGTTGCTGATTGTATATAACCAACAGATC
TCATATTCATAGATTCGACC	61.282	TGACAAACTAACTAACTAACTAACC	62.437	95	()(ACTT_9_20_AGTT_25_40)MSQ-M01247R:134:000000000-AGGC8:1:1105:9461:5789	TGCAGTCGAACTTAAGTCATATTCATAGATTCGACCTTCAGCGATTGAACTACAGGTCTGAAC	TAAGAAATTAAGTAAGTAAGTTGGTTAGTTAGTTAGTTAGTTTGTCAGTGATTTTACTTTTGTTGATT
TCATCAAATGATTTCATCC	62.505	AGTACTGGCTATAATGATATGG	62.113	94	()(TTTG_1_12)MSQ-M01247R:134:000000000-AGGC8:1:2104:12587:19522	TGCAGGTCTACCCGACGTTTGAAGTATACTATCATCAAATGATTTCATCCATTTGAGAATCTC	CAAACAAACAAAACTTACTAGAATACATGCTCCCTAAGACCATATCATTATAGCCAGTACTGTTGATC
TCATCACAGATTTATGTTGG	62.552	ACAAGAAATGATTAATCGC	62.184	103	()(ATAG_1_12)MSQ-M01247R:134:000000000-AGGC8:1:2117:5843:4276	TGCAGATTCTTAGTTAATTGAATTCATCACAGATTTATGTTGGCAGGGTACCACTGAAAACCA	TATCTATCTATCCCTGATCTCGAGTGTTGTAACAGATATGAGGGCGATTAATCATTTCTTGTTTGATC
TCATCCTAAGTCAATTTGC	62.583	GAAAATATGTGACGTTTCG	63.185	105	(ATG_40_51)()MSQ-M01247R:134:000000000-AGGC8:1:1102:12410:8931	TGCAGTCATCCTAAGTCAATTTGCTTTTCAGGTACATAACATCATCATCATCTACTCTCTTTA	TAGTAGATAGGCAATTTGCCAATGTGTCGAAACGTCACATATTTTCGCCCATATCTCCGCAACGGATC
TCATCGTCTTCATCATCC	63.028	CTCAAACGAAATCTTTAGC	62.316	81	(AACCAT_31_48)()MSQ-M01247R:134:000000000-AGGC8:1:1106:26494:13557	TGCAGCTCCTTCATCGTCTTCATCATCCGCTGGTTATGGTTATGGTTATGGATATGCGGGTTC	TGCTGTATGCTAAAGATTTCGTTTGAGGCATCTGTATTTATTTTTGATTGCTTGCTGCCAACTTGATC
TCATGTGATTATTTCAGTGG	62.552	TCTAGAAAATAACTGATATGTCC	61.147	82	(TG_41_52)()MSQ-M01247R:134:000000000-AGGC8:1:1114:22891:17443	TGCAGCATATTCATGTGATTATTTCAGTGGTTCAAATTGCCACACACACACACCCCAATTATG	AATTAGGACATATCAGTTATTTTCTAGAATTCTCGTTGAAGTTTCTAAAAATTACTGACTGACTAAAT
TCATTGTGTACAAGTTGTCC	62.189	ATCATCATCATCATCATCG	62.543	112	()(AAG_1_27_ATG_28_39_ATG_43_66)MSQ-M01247R:134:000000000-AGGC8:1:1104:12333:5508	TGCAGTTAATTCATTGTGTACAAGTTGTCCTTATTCACTGCCACTACTTCCTTAGTTCTGTAT	AGAAGAAGAAGAAGAAGAAGAAGAAGATGATGATGATGACGATGATGATGATGATGATGATGATGATC
TCATTTAGTGTCGTTATTGG	62.659	CTGAACTGATGTACGTACG	60.662	100	()(ACAG_15_26_ACGT_43_54)MSQ-M01247R:134:000000000-AGGC8:1:1102:10922:17462	TGCAGTCACTTCATGATATTGTGTGATTATCATTTAGTGTCGTTATTGGTGGGTAACGACTGG	CAGTGTTGGTGTTTACAGACAGACAGATACAACGCAGAACTTCGTACGTACGTACATCAGTTCAGGTC
TCCAAATCCTAATTACAGG	62.099	GCCTGTAAATTGGTAAGC	63.057	103	()(ATT_1_12)MSQ-M01247R:134:000000000-AGGC8:1:2111:16141:8475	TGCAGGATTTTCAAATACCGCACTCCAAATCCTAATTACAGGTGCATCTGTCCACCTAAAGTT	AATAATAATAATAACTATTCTCAAGCAGCATTTTGTGAATGAGAGCTTACCAATTTACAGGCATGATC
TCCACGTAAAGTAACATGC	63.549	CCTAAAGATTTTCAAAGGG	64.081	111	(ATTG_32_43)()MSQ-M01247R:134:000000000-AGGC8:1:1106:14222:17575	TGCAGTCTATACTCCACGTAAAGTAACATGCATTGATTGATTGCAGTCAGTATGCAACCATTG	AGAGAACGAAGCAAAAAAAAAGCAGGAAAAAAGAAAATAACCCTTTGAAAATCTTTAGGGATAAGATC
TCCACTAATGACTACCAGG	61.981	CAAGTACTGGAATTATAGGC	61.15	105	()(TG_1_22)MSQ-M01247R:134:000000000-AGGC8:1:2112:13314:16321	TGCAGCAGCAACTTCCACTAATGACTACCAGGAACACGACAAACATTCCATCTCCCCTGCTTT	GTGTGTGTGTGTGTGTGTGTGTATACATGTACATGCCTATAATTCCAGTACTTGGAAGGCAGAGGATC
TCCAGCTGTTTATTACTGG	62.944	CTAACTAACCAGTAATAAACAGC	61.767	73	(AGTT_36_47)(AGTT_18_29)MSQ-M01247R:134:000000000-AGGC8:1:2117:10471:16278	TGCAGTAGAGTTATAAGTCCAGCTGTTTATTACTGGTTAGTTAGTTATTCTTTATAATTAAGT	CCAGCTGTTTATTACTGGTTAGTTAGTTATTCTTTATAATTAAGTACATGTATTTATTGAAGTGGATG
TCCAGGACTACATAGAGTGG	63.5	ATCTTGGAGATTGTGTGC	62.513	119	(TGG_38_49)()MSQ-M01247R:134:000000000-AGGC8:1:2113:8385:13700	TGCAGAATGAGTTCCAGGACTACATAGAGTGGAAAATACCACCACCACCAGCAGCAACAACAA	GTAGCCTGCCTTAGAGACCAGCTCAGTCAGTTGAGTCAGAGAAGGCCCTGCACACAATCTCCAAGATC
TCCATAATATCAACAACAGG	62.221	ATCCTCAAAATACTTCGG	62.063	126	()(TGC_12_23)MSQ-M01247R:134:000000000-AGGC8:1:1111:2690:8384	TGCAGTCCATAATATCAACAACAGGAAAACTGAATAACTTTCATACCCGTTAGAAAAAGTTAG	GCAACAATGGAAGCAGCAGCAGCGGATATCTGGAGGTTAATCTCATTTTCCGAAGTATTTTGAGGATC
TCCATGGATTATGTGACG	64.432	TTGTGTTTATGATTTCATGG	63.03	98	()(TG_15_30)MSQ-M01247R:134:000000000-AGGC8:1:2105:23996:21218	TGCAGGGCGTTTGGTTAAGGATAGATCCATGGATTATGTGACGTCATTGAAAATCAACATAAG	TAAGAAACTCAAATACACACACACACACACTCATATAAACCATGAAATCATAAACACAATCATTGATC
TCCCAAAATAAATAGTTGC	62.718	GATACATTAAACACTGTGGC	61.76	108	()(AAAAT_6_20)MSQ-M01247R:134:000000000-AGGC8:1:2106:18338:5996	TGCAGTGGTAAATAATTCCCAAAATAAATAGTTGCATAGGTTCTTGATATTGATGTTGACCAC	TAAACAATAAAATAAAATAATTTACACAGAACTATCATAAGCCACAGTGTTTAATGTATCTACCGATC
TCCTAGCGAATGTAGTAACC	63.932	TTCCACTGAAGATGATGC	63.523	99	()(AAAT_19_30)MSQ-M01247R:134:000000000-AGGC8:1:2112:16673:22100	TGCAGACTATCTGGTTGGGGTCCTAGCGAATGTAGTAACCAGTGGTTGGTATGGCAACTTGAA	TCAGGTTCTATGTTGATCTTATTTATTTATCTGAGAGGCATCATCTTCAGTGGAACTACCAACAGATC
TCCTCTTTATCCCTGAGG	64.334	TTGCAGATATTTGTAAAAGC	62.847	106	()(AG_1_28)MSQ-M01247R:134:000000000-AGGC8:1:1109:18570:15293	TGCAGGCTCCTCTTTATCCCTGAGGGTGGGAGACATCATGGCTCATCGGGACTCTTGAATGCT	CTCTCTCTCTCTCTCTCTCTCTCTCTCTGGCTTTTACAAATATCTGCAAAAGAGAGGACAGGAGGATC
TCCTGAACATCTTCATAGG	61.912	ATCAAGGCTGATGTTAGG	62.476	90	()(ATT_36_47)MSQ-M01247R:134:000000000-AGGC8:1:2113:18416:4337	TGCAGCTCGGAGGAATTGAAGGATGAATTTTACAGAAAACTTCCTGAACATCTTCATAGGGCC	CGGAATATATCCTAAAAGTTCTAAATACGGCATATTTATTATTATTAAACCTAACATCAGCCTTGATC
TCCTGCACTACTTTGTGG	64.127	TCTAAGTGTATATGCACATGC	62.368	94	()(ACGC_26_41)MSQ-M01247R:134:000000000-AGGC8:1:2111:9625:19127	TGCAGATTTCTGCCTCCTGCCGCTCTGTCCAGGTCCTCCTGCACTACTTTGTGGGCACCAATC	AAGGTTCTCCAAAGAAAATGGGGGTGTGCGTGCGTGCGTGCACATGCATGTGCATATACACTTAGATC
TCCTGTTGATTTGTAATGG	63.1	TCCTCCTCCTACTTCTCC	63.078	106	()(ACC_10_21)MSQ-M01247R:134:000000000-AGGC8:1:2102:21079:13785	TGCAGAATGGGCTTGTATCTTCCTGTTGATTTGTAATGGACTGTATGTACCCGTTGCACACGT	GGTTTGGGGTGGTGGTGGTGGGGGGAGTACCGTTGTTGTAGCCGGGAGAAGTAGGAGGAGGAAGATGA
TCCTTGACTGTATCATATTCC	62.729	TTGTAGCAGTAAATAATCCC	61.662	99	()(ATTT_10_29)MSQ-M01247R:134:000000000-AGGC8:1:2113:24038:16053	TGCAGCAAATTAATTCTCCTTGACTGTATCATATTCCATATAACTACACTACTACCTTTCGAA	AGTCTATGCATTTATTTATTTATTTATTTAGGGGATTATTTACTGCTACAAATGTATAAACTTAGATC
TCCTTGTCATCTTTGTGG	63.578	GGTTTCGTATGTTTTATTCG	64.607	100	()(AATT_13_24)MSQ-M01247R:134:000000000-AGGC8:1:2115:3645:8101	TGCAGCCTCGCACAGAACTGGTCCTTGTCATCTTTGTGGCTGTCGTTGGTGGGTGCCTAGCAC	CATAACATATTTATTAATTAATTAACAATAAATCAATCGAATAAAACATACGAAACCATTAGTAGATC
TCGAACTAAATGATACTAAGC	61.002	TGACTCGTCAAAATTACG	61.745	110	()(TG_5_20)MSQ-M01247R:134:000000000-AGGC8:1:1115:15586:1731	TGCAGTTTTCTCATCGAACTAAATGATACTAAGCGACTTCTAAAGTCGAAATCAGTGGAGCCT	TGTATGTGTGTGTGTGTGTGTAGGTTACTCCAATAGTCAGGCGTAATTTTGACGAGTCAACAATGATC
TCGTACTGCTACTACTATGACC	62.568	GAAGTGAGATTTGTTGACG	62.355	102	(ACC_28_39)()MSQ-M01247R:134:000000000-AGGC8:1:2115:8520:9795	TGCAGCTCGTACTGCTACTACTATGACCACCACCACCACGACAACTAGCACTTCTGTACGGTC	ATATTACGTACAGGAAGAATAGATTCGTCAACAAATCTCACTTCTACTAGTACAAACGCTTCAAGATC
TCTAACGAAAATCATATTCG	62.497	AAGTGGTGTTATCATTTAGC	61.096	107	()(ATTT_10_21)MSQ-M01247R:134:000000000-AGGC8:1:1119:17442:11351	TGCAGCTAGTATAATTTATCTAACGAAAATCATATTCGTATAAGCAAACGTTTTATTGGACAA	ATCTATAATATAAATAAATAAGATTTGAATATTTAACGTAAGCTAAATGATAACACCACTTCATGATC
TCTAACGTGATTTCTCTACG	61.978	GATCTCAACTCTACATGGC	61.173	106	()(TG_20_37)MSQ-M01247R:134:000000000-AGGC8:1:1113:17526:20876	TGCAGGAAGGATGCTGCCAGCTCAGCTCTAACGTGATTTCTCTACGTCCTGCAATGGAAGTGT	ATGTGTGTGCATGTGTACATGTGTGTGTGTGTGTGTGCACGTGACCTCTGCCATGTAGAGTTGAGATC
TCTAATGTAATGCTCTAAATGG	63.225	AGTTTTACTTCATATCATTCTGC	63.583	95	()(ATT_7_21)MSQ-M01247R:134:000000000-AGGC8:1:1105:13513:14988	TGCAGTTGTTAATAGTAGTATTTCTAATGTAATGCTCTAAATGGATGTTTTTTATCACAGACA	CAAACAATTATTATTATTATTACACATTATGCAGAATGATATGAAGTAAAACTTCTAATTCAACGATC
TCTAGATGAACTGACACCG	62.572	CAAATTTCAGAAATTTCAGC	64.505	121	()(AT_32_43)MSQ-M01247R:134:000000000-AGGC8:1:1116:9486:7412	TGCAGGTGTCTAGATGAACTGACACCGGAACAATTCCTCACCACATTCAAAACCTATGTCCGA	CATTCCTCTGATGGTCTTATAACTTAAAATGATATATATATATGTGCTGAAATTTCTGAAATTTGATC
TCTAGTCTGTATTGTCAATCC	60.048	GATCCAGCTATCTGTAGG	58.998	99	()(TG_5_20)MSQ-M01247R:134:000000000-AGGC8:1:2109:16815:19232	TGCAGTTCATATGACATCCAGAAATAGAGCCAATCTAGTCTGTATTGTCAATCCGGTTTATCT	CATGCACACACACACACACACTTCTGATTCCTTGAATAAGATGAATTTTACCTACAGATAGCTGGATC
TCTAGTGTGAAGACGTGACC	64.045	CGTCACCACTACCACTACC	64.84	98	()(AAC_2_13)MSQ-M01247R:134:000000000-AGGC8:1:2102:16345:4616	TGCAGTTCTAGTGTGAAGACGTGACCGGTGGAGTTCAACCGTGTCGGGTGTGAGGCAGTTACC	GGTTGTTGTTGTTATAGTGATGGTAGTGGTAGTGGTGACGGTGGTGGTTTTTTTTGTATAAGATGATC
TCTATGTTTTACAACCATAGG	61.233	GATCTTACCCTCAGATCG	61.579	95	()(TTTG_25_36)MSQ-M01247R:134:000000000-AGGC8:1:1114:11187:23831	TGCAGCCTAGGAACGTCTTCTAGTTTCATAATCTATGTTTTACAACCATAGGTTAACACAGAG	AGGGAGAGAAACTCATTCTAAAATTGTTTGTTTGTTATTAAAAACGATCTGAGGGTAAGATCGGAAGA
TCTATTCAAGTTACTGGTGG	61.52	CTGTCTCAGATAAGATTTCG	61.136	115	()(AATTT_29_43)MSQ-M01247R:134:000000000-AGGC8:1:2103:11322:19327	TGCAGAAACTATTCTCTATTCAAGTTACTGGTGGGTGTACATGGATATGTACAGCTGAATAAT	GAGTACAGGCATTCAAGACAAAGGGCAGTAAATTAAATTAAATTTCGAAATCTTATCTGAGACAGATC
TCTCAACAAGTAGTCTTCTCC	61.931	TAATCCGGTCTTGTAAGC	63.199	96	()(ACTG_1_12)MSQ-M01247R:134:000000000-AGGC8:1:2116:18828:16884	TGCAGGCTTCGTAGAGGTTTCTGAGAGCAGTCTCAACAAGTAGTCTTCTCCTTTTCATCAAAT	CTGACTGACTGAACCTAATGATATTATATGGCTGAGTGATAATCGCTTACAAGACCGGATTACTGATC
TCTCACTAATATCCATGGC	62.201	TCCAAAGTCATTACTAGAGG	60.882	118	()(ACT_16_27)MSQ-M01247R:134:000000000-AGGC8:1:2102:12479:20206	TGCAGCATTGGTTCTCACTAATATCCATGGCACAATTCAAAATCTTACTATTACTTTCATCAT	GCATCAATAGTAGAAGTAGTAGTAGTAGCAGCATTGTTAGTTTTCTCCTCTAGTAATGACTTTGGATC
TCTCAGTGGTGACATAAGG	62.322	TCAGATGATGAAACTAATCC	60.907	114	(TG_42_63)()MSQ-M01247R:134:000000000-AGGC8:1:2106:18066:15633	TGCAGCCAGGCAGAATTCTCAGTGGTGACATAAGGACAGCAACACACACACACACACACACAC	ACAAGTGCAAGCAGTATCAGTAACATTAAACAACATTTCAGTAGATGGATTAGTTTCATCATCTGATC
TCTCATGATATGATGACGG	63.107	TGGTAGCATTCACAATGG	64.889	99	()(ATG_16_30)MSQ-M01247R:134:000000000-AGGC8:1:2107:6016:21550	TGCAGTTACATTGAAATATCTGTTCTCATGATATGATGACGGGTCTTTCAAACGCAGCTATTG	TGGATTATTAACTGGTGATGATGATGATGACAATGGTGTTCCATTGTGAATGCTACCATTACAAGATC
TCTCCTAGAACTATGCCC	61.786	ATGTATTCATCCATGTATCC	60.578	116	()(ATGG_13_24)MSQ-M01247R:134:000000000-AGGC8:1:2105:23818:3861	TGCAGGCTCTCCTAGAACTATGCCCCTTTTCTTGGAGCAGTGAACATCTTTTTGTAGTTATAC	AATGGATGGATAGATGGATGGATGGATAAATGGATGCATGGATACATGGATGAATACATGGATGGATC
TCTCTGGTTCTAGAATCTGC	63.141	GATCCTGCATTTTAATAGC	62.145	126	(TTTG_40_51)()MSQ-M01247R:134:000000000-AGGC8:1:2111:27131:16102	TGCAGTTCTCTGGTTCTAGAATCTGCTCCTGTGGGACTTTTTGTTTGTTTGGTTTTGGTTTAT	ACTTACTGATTTAGAATACGTAGATGATATAGTTCCATTAGGTGAAAATGCTATTAAAATGCAGGATC
TCTCTTCACGAATATTTGG	62.654	AGATGTCTTTCAATCATCG	61.835	108	()(ATAG_14_25)MSQ-M01247R:134:000000000-AGGC8:1:1113:8982:11171	TGCAGAGATGCTCCACATTCTCTTCACGAATATTTGGGAGGAGGAACAAGTGCTAACAGACTG	CCTTAGCACTAGATATCTATCTATCTACTCCATGATATACAGGCGATGATTGAAAGACATCTTCGATC
TCTCTTCAGAAAGATATGGG	63.23	CATTACACAGCTGAACAGG	63.454	70	()(ATTG_13_24)MSQ-M01247R:134:000000000-AGGC8:1:1102:16532:17349	TGCAGTCAGATATAGAAGTAATTGAAAATATACTCCACATTCTCTTCAGAAAGATATGGGAGG	ATCGAAAAAGGTCAATCAATCAATTCACCTGTTCAGCTGTGTAATGTAAGAATAACACTAGACTGATC
TCTCTTTACTCGTTCTTTCC	62.93	GTCAATTTGCTTTTCAGG	63.421	102	()(ATC_23_34)MSQ-M01247R:134:000000000-AGGC8:1:2107:18066:17448	TGCAGATATGTTTCATTGTTGTTCTCTTTACTCGTTCTTTCCTATCTACTTGCCACATAAATA	AATATGTAACATAAAGAGAGTAGATGATGATGATGTTATGTACCTGAAAAGCAAATTGACTTAGGATG
TCTGACCTTCTATGTAAAGC	61.038	ATCATGCAACAGTATACACC	61.64	89	()(ATTG_33_44)MSQ-M01247R:134:000000000-AGGC8:1:1117:19133:16457	TGCAGCTCAGATGAAATGAAAAATGAATTTTACAGAAAGCTTTCTGACCTTCTATGTAAAGCT	TGGCGGCCTATGCTTCACATGGCGTAACAGGCATTGATTGATTGACTGGTGTATACTGTTGCATGATC
TCTGACCTTCTTAGTAAAGC	60.639	ATCTATTTTAATGACCTTCG	60.843	66	()(ATT_8_19)MSQ-M01247R:134:000000000-AGGC8:1:1117:12544:5087	TGCAGCTCAGATGGAATGAAAGATGAATTTTACAGAAAGCTTTCTGACCTTCTTAGTAAAGCT	TAAGTAATATTATTATTATAAAAACGAAGGTCATTAAAATAGATATTGCTATGTATAAATAAATGATC
TCTGATGATACAGATTTTCC	60.907	AATCTGTTCAGTCAAGGC	62.03	99	(TG_39_62)()MSQ-M01247R:134:000000000-AGGC8:1:2114:13574:13286	TGCAGCCATCTCTGATGATACAGATTTTCCTTCTCAGGCACACACACACACACACACACACAC	TATTGGAGGAGACTATGCCCTGTCAAAGCCTTGACTGAACAGATTCCTCCCTCAGCAGCAGAGGGATC
TCTGTAACACATTAAAATGC	60.179	GCTGTAAGTATTAAATGTGG	59.421	95	(AAATT_42_56)()MSQ-M01247R:134:000000000-AGGC8:1:1116:9374:11461	TGCAGGCTCAGCCCAGCATCTTCTGTAACACATTAAAATGCTTTAATTTAATTTAAACCAGAC	CAGGCAATGTTGTAAGCCTCTTATAAATATGACCACATTTAATACTTACAGCCTATTAAGTATAGATC
TCTTAACAGGAGGAATGG	62.472	TCTGAATTAGAGTATAGATTTGG	61.414	115	()(AGTC_6_25)MSQ-M01247R:134:000000000-AGGC8:1:1114:11413:11638	TGCAGCGATGCTGCCTTCTTAACAGGAGGAATGGGTCAGAAAAGGTCGACCCTAAAAATGTCA	TTGTAACTGACTGACTGACTGACTGAAATTTTCTTTATCTTACACCAAATCTATACTCTAATTCAGAT
TCTTAACGAAAGAAAGGG	62.741	GATCGACCTATTTACTTGG	61.491	116	()(ACT_34_45)MSQ-M01247R:134:000000000-AGGC8:1:2103:14188:13481	TGCAGCGATACTGCCTTCTTAACGAAAGAAAGGGGTTAAAAAAGGTCGACCCTAAAAATGTCA	GTTGTGTAATTGACCGAATTTGCCAAGAACACGACTACTACTACTACAACCAAGTAAATAGGTCGATC
TCTTAGAATGTCAACAAACG	62.554	TCAAGAGATAAATACTGTCCC	62.307	112	(ATTT_49_60)()MSQ-M01247R:134:000000000-AGGC8:1:1105:9166:18967	TGCAGTGTCTTAGAATGTCAACAAACGAATTTTCGCTGTACACTCTATAAATAAATAAATGGG	GTTTATTCGTTTTAGGAATATTGTCAGTTATGTAGGGACAGTATTTATCTCTTGATTTTATTTTGATC
TCTTAGACCCAGCTCTCC	64.267	TGGACTTACAGATAGTTGTTAGG	64.074	104	(ATGC_34_45)()MSQ-M01247R:134:000000000-AGGC8:1:1104:16165:20099	TGCAGCAGGTGAAGGTCTTAGACCCAGCTCTCCTGCATGCATGCAACATGTAAGGGTGAGGGT	GCCAAGGGTTGGTTTCCAGCATCCACATTGTACCTAACAACTATCTGTAAGTCCAGTTCTAGAGGATC
TCTTAGTCCTATCTTTAACTATAACC	62.836	GATCTTGTCATGCTAAGGG	64.536	96	()(ACTG_13_24)MSQ-M01247R:134:000000000-AGGC8:1:2115:8380:21580	TGCAGATTAAAGTGCAACTTTCATTAAATATTTCATTCTTAGTCCTATCTTTAACTATAACCA	TAAGTTACGAGACAGTCAGTCAGTCATTAACAACGTAGGGGCATATGCGCCCTTAGCATGACAAGATC
TCTTCACACAAAATAAAAGG	62.162	ATCATCTACAGCTAAAATGG	61.173	110	()(AT_1_16)MSQ-M01247R:134:000000000-AGGC8:1:2118:18497:17620	TGCAGAGGGATGTGACAGTAGTCTTCACACAAAATAAAAGGCTAGAAAAAGTCAACCCACACA	ATATATATATATATATGATAGCACATTATTTTCGATAGGTTGTGTTTCCATTTTAGCTGTAGATGATC
TCTTCACCACATTCAACG	64.58	ACTAAACTTCATGTTGGAGC	63.359	70	()(ACGT_14_25)MSQ-M01247R:134:000000000-AGGC8:1:1112:10039:15603	TGCAGAAACCGTGGCGCCCGTCAACTGTCGGCACAACCGTACCATCTTCACCACATTCAACGG	CCAATTTAACACAACGTACGTACGTTAAAAGCTCCAACATGAAGTTTAGTGCGTGGTTTCAGGAGACC
TCTTCCAAATACACAATGC	63.263	TTAGAAGCTTTGTATGTTCC	61.541	96	()(ACACG_4_18)MSQ-M01247R:134:000000000-AGGC8:1:2101:24514:11566	TGCAGGAGACAGTGGAGCGGGATCCTAGTCTTCCAAATACACAATGCTCCTCAACATTCATTA	CACGTCGTGTCGTGTCGTTATCTAGTGATGATGTGTGACAGGAACATACAAAGCTTCTAAACGAGATC
TCTTCTAATTATTGAGGTCAGC	64.464	TCGTACATGAACTTGTTAAGG	64.251	94	()(ATTT_9_20)MSQ-M01247R:134:000000000-AGGC8:1:2117:17223:7756	TGCAGGCGCGTAGTATTATAGTCTTCTAATTATTGAGGTCAGCTGTTTCACAATATGACTTTC	CATTAACCTTTATTTATTTATATGGAAATGCCTTAACAAGTTCATGTACGATCGTTTTTCAAGATCGG
TCTTCTCTGTAATCCAACC	61.146	AAATCTAAAACAAGTTGAGG	60.703	79	(ATT_49_63)()MSQ-M01247R:134:000000000-AGGC8:1:1104:11813:9272	TGCAGGAAATTCTTCTCTGTAATCCAACCAATGGTATTCGAAACGAGTATTATTATTATTATT	AACAACCTCAACTTGTTTTAGATTTATAGTCTACTCTTTCAGAAACAATTTTCCAACTTGTTCAGATC
TCTTGAGTACTCTGGACTCC	62.412	CTGAACACTATCTAGGAGTCC	61.52	87	(ATT_27_41)(ATT_16_30)MSQ-M01247R:134:000000000-AGGC8:1:1105:18599:14851	CTGCAGTTTATAATTATATCTTAGAGTATTATTATTATTATATCTTGAGTACTCTGGACTCCT	AATTATATCTTAGAGTATTATTATTATTATATCTTGAGTACTCTGGACTCCTAGATAGTGTTCAGATC
TCTTGTCTGACTTCAATTCC	63.517	GTTTCCATACACACAGTACG	62.214	89	()(AGTT_21_32)MSQ-M01247R:134:000000000-AGGC8:1:2110:18130:7602	TGCAGTTCATCCAAAGGGCTATCCATTCTTTTCTTGTCTGACTTCAATTCCTGAAGCAATGTG	AGGATATTTGCTTGATGTATTAGTTAGTTAGTTTTACGTACTGTGTGTATGGAAACATTATTTTGATC
TCTTTACCTATATTTGCTGC	62.092	ATCTGATGTAGATATGAAGGC	62.101	104	()(AAGGC_25_39)MSQ-M01247R:134:000000000-AGGC8:1:1117:23547:16432	TGCAGAGACTGCTGCTACACTGTCCTTTCTTTACCTATATTTGCTGCTGTTATTGGGATGGAA	TTTTCAATTGTAGAAATGCTGACATTGCCTTGCCTTGCCAATCTCTGCCTTCATATCTACATCAGATC
TCTTTAGTGACATTTGTTGC	62.485	TCCCTTTTCTCTCTTTCC	63.71	87	()(AAAAG_9_23)MSQ-M01247R:134:000000000-AGGC8:1:1109:10513:24712	TGCAGAGGCTACTTCTGCGATGTTCATCTTTAGTGACATTTGTTGCTGTATGTGGTAAAAGAG	GAAAAGGAAAAAGAAAAGAAAAGGAAAGANAGGAAAGAGAGAAAAGGGAAGAAGGAAAAAAAGAGAGA
TCTTTATTCCTACTTTACGC	61.485	CAGATACATGAAACAAATCG	62.721	79	()(AT_17_30)MSQ-M01247R:134:000000000-AGGC8:1:1112:19975:19125	TGCAGTAAGCACCGTCCCTGAAAATACCAACTTGAGTCTTTCTTTATTCCTACTTTACGCTAA	TGTTCGTATGTTTAACATATATATATATATTTATGCGATTTGTTTCATGTATCTGTAGCATATTGATC
TCTTTCAGTCATAAGCTGG	62.621	CTTCATCATCATAATCTATGG	60.818	94	()(TTTG_17_28)MSQ-M01247R:134:000000000-AGGC8:1:1111:17632:10803	TGCAGCGTGTTTTCTTACTTTTTTCTTTCAGTCATAAGCTGGTTCGTTCTCTGCTACAGTAGA	ATATTCCGAATCGGATACAAACAAACAAAACACCATAGATTATGATGATGAAGACAATTTTGAAGATC
TCTTTTAAAAGCTGTGTCC	62.358	GTATTCAAGTCTTGATAGGC	60.489	115	()(ACAG_1_12)MSQ-M01247R:134:000000000-AGGC8:1:2106:5963:22276	TGCAGTCTTTTAAAAGCTGTGTCCAAATGTTTCATGTGTGTTTGCTCGTCTGGGCTTGCTATC	CTGTCTGTCTGTCTGATAATTTAAAGTCATACAAGTGCCTATCAAGACTTGAATACAGTCATCAGATC
TGAAACTGATTAAGACTTATGG	62.735	GAAACATTATAGTATTCGGC	61.353	108	(ATT_37_51)()MSQ-M01247R:134:000000000-AGGC8:1:1104:17170:4105	TGCAGAGTGTATTTGAAACTGATTAAGACTTATGGTTTATTATTATTATTATGTACCTTCTTA	GCCGACTGAATTGCTACGACTGAGCGGTTACTGGAGTGCCGAATACTATAATGTTTCTTCTACCGATC
TGAAAGATGAATTTTACAGG	61.949	CATCTAGAGGTTGTATACAGG	60.205	116	()(ATT_15_29)MSQ-M01247R:134:000000000-AGGC8:1:1106:19439:9629	TGCAGCTCAGATGAAATGAAAGATGAATTTTACAGGAAGCCTTATGTAAAGCTAAGCGCACTG	GTTTACAAGTAACCATTATTATTATTATTTTTTTCTATTTTGATTGTCCTGTATACAACCTCTAGATG
TGAAAGTGTTCAGCTTAGG	62.842	TTTCACATGGGATAATGG	63.922	91	()(ATTG_21_32)MSQ-M01247R:134:000000000-AGGC8:1:1101:15228:7053	TGCAGGCGTACTGCGTACGTTTGGAGTGAAAGTGTTCAGCTTAGGGTGTTTTACAATGCTTTA	GGTCAATTTGGTTGAGTATATCAATCAATCAATGCCCATTATCCCATGTGAAACATAGGCCACTGATC
TGAAATTAGTGATAGGGAGC	63.671	GCTGATTTGTCAAGAAACC	64.605	102	()(TG_23_36)MSQ-M01247R:134:000000000-AGGC8:1:1102:14445:12569	TGCAGGATTAGCTTGCTCCGGTACTGAAATTAGTGATAGGGAGCGAAAAAGTTGAATGTGTTG	TTATGATTATAATACATGAGAGTGTGTGTGTGTGTGATTAATCGGTTTCTTGACAAATCAGCTGGATC
TGAAATTCCAGAACATAGC	62.583	TTAATTAGGTCGTTGTAAGG	61.937	81	(TTTG_44_55)()MSQ-M01247R:134:000000000-AGGC8:1:2119:25074:3418	TGCAGTCTGAAATTCCAGAACATAGCTTGGAACCTGGATTCGATTTGTTTGTTTGGATTTTAC	AATGCCTTACAACGACCTAATTAATACATTTATCGTTTATTTTGAAATTTATTTTCAATATCGTGATC
TGAAGAAGATAGAATTACGC	61.548	CAGATACCCTTTGTCTGG	62.601	105	()(AATG_5_16)MSQ-M01247R:134:000000000-AGGC8:1:1118:17606:16973	TGCAGGAGAAATCAATGTTTATGAAGAAGATAGAATTACGCTACACTTGTTTGAAGGAGGGAC	AACCAATGAATGAATGAGCACTTTCCAACATGATTTGGAATAAACCAGACAAAGGGTATCTGTAGATC
TGAAGATATTACCTAATCGC	61.669	AAAATTTCATCTCTATCTGC	60.408	99	()(ACGT_5_16)MSQ-M01247R:134:000000000-AGGC8:1:1105:7788:20915	TGCAGAAATTGCAAAGCTTATAAAAAGCTGAAGATATTACCTAATCGCCGCTTAGTGAAATTT	CTTGGTACGTACGTACGTCAGTTCAAGTAACATGCCTCAATTAGCAGATAGAGATGAAATTTTGGATC
TGAATACCTTATTAGTCCACC	62.612	GGCTCAGTGATTAAGAGG	62.067	65	(AGG_43_63)()MSQ-M01247R:134:000000000-AGGC8:1:1114:5404:16328	TGCAGCTCCTTTGTCCACTGAATACCTTATTAGTCCACCAGCCTCCTCCTCCTCCTCCTCCTC	GCCTCTTAATCACTGAGCCATCTCTTCAGCCCTATTTTTAACTGGTTCTTTACCCAGGAGTGAGGATC
TGAATTACAACATTCAACG	61.477	GATCTGTAATATCTAATTGTCG	59.869	114	()(ATT_22_33)MSQ-M01247R:134:000000000-AGGC8:1:1105:3737:12190	TGCAGTCAGTCTGTGGTGTGAATTACAACATTCAACGATTGCCTCAAACTCCTTATGCTAATA	AAATAAGTCAAATACCTCTCGTAATAATAATAATTCTTCATCTAAACGACAATTAGATATTACAGATC
TGACAATGACTGTGACAGG	63.46	ATGGTGATGATAATGATTCG	64.372	94	()(ATG_1_12)MSQ-M01247R:134:000000000-AGGC8:1:2105:23752:20321	TGCAGCCAATAACTGACAATGACTGTGACAGGACAACAAATGTAAACCAGGAATCACTATATA	TCATCATCATCATGAGAATCATCCGAATCATTATCATCACCATCAACAAATACAGCCTCATAATGATC
TGACAGGACAAGAGAACG	63.561	ACTCTCCATCAGTATGAAGC	62.686	75	(AATG_33_44)()MSQ-M01247R:134:000000000-AGGC8:1:1101:26949:12264	TGCAGCAGTTTGACAGGACAAGAGAACGGCATGAATGAATGAATAAGCTAGCCAATGGGTGCA	AGCTTCATACTGATGGAGAGTGAAATTTGTCACTCGTTCATGACCTTGATGGTGTGTAAAAATTGATC
TGACAGTATTTTATGATATGAGG	62.358	GGATGCTGTAAGAAAGTAGG	63.362	115	(TG_45_56)()MSQ-M01247R:134:000000000-AGGC8:1:2103:5956:13295	TGCAGAAAAGTTGACAGTATTTTATGATATGAGGTAAACTCAAATGTGTGTGTGTGTATGTGT	GAGCCAAGGCCATAGAGGAACACAGCTTACTCGTTTTTTTAGCCTACTTTCTTACAGCATCCAGGATC
TGACATATCCAACTCACC	60.024	GATCTGCTATTCATTAAGG	59.036	108	()(AAAT_23_34)MSQ-M01247R:134:000000000-AGGC8:1:1111:23303:18463	TGCAGTTTACGTCATCGACGCAGTTGACATATCCAACTCACCTACTGATGCGATTCTGCAACA	TAAGCTTAATATGTGCTTTGATTTTATTTATTTAACATATTACATTTGTCCTTAATGAATAGCAGATC
TGAGAAATAAAGGAGAAAGC	63.38	TTACCTAACGTCTTTGACC	61.975	57	()(ATT_2_13)MSQ-M01247R:134:000000000-AGGC8:1:2101:12306:7691	TGCAGAATAATGAAAAAGGTATAAATATACAGTCTATTTGAATGAGAAATAAAGGAGAAAGCA	TTAATAATAATAAAGTGGTCAAAGACGTTAGGTAAAGTGATTAATAGCTGATTACGGTGGTTTGGATG
TGAGACAGCAGAGACTGG	63.299	ATCCTCCTATTTCCTTCC	62.677	117	()(TCCC_17_28)MSQ-M01247R:134:000000000-AGGC8:1:2111:15039:21517	TGCAGGCCACGTGGTGAGACAGCAGAGACTGGGCTAATCTGAGAGGGGTCAATTCTCAAGCTT	AATCAGGGGAGGTAGAGGGAGGGAGGGAACTGGGAGGGAGATAAGAAGGGGAAGGAAATAGGAGGATC
TGAGACATCTCTCCATCC	61.694	CGTATTAGTAGTGATACACAGC	60.668	108	()(ATT_25_36)MSQ-M01247R:134:000000000-AGGC8:1:2105:19594:17261	TGCAGGTTCATTACTGCTTTTTGAGACATCTCTCCATCCCGATGACGTATGAGTTTAATAATA	AACTGATCTATTTCATGATTGATGATTATTATTATTAAACTATGCTGTGTATCACTACTAATACGATC
TGAGAGTGGGACAGATAGC	64.421	ATGGGACTTTGTTTATTGC	64.559	118	(TTG_34_48)()MSQ-M01247R:134:000000000-AGGC8:1:2117:26510:9797	TGCAGCTTCATGAGAGTGGGACAGATAGCTCTGTGTTGTTGTTGTTGTTCATTTTCATAGTTG	ATTATGTAAGTAGTAGCATCAGTTCTAGGTTAAAGAACAAGCAAGGCAATAAACAAAGTCCCATGATC
TGAGATATGGGTCATTGG	63.444	GATCAGTGAATTATCAACTAGC	61.915	125	()(TTG_10_39)MSQ-M01247R:134:000000000-AGGC8:1:2105:5011:8510	TGCAGTGTGAGATATGGGTCATTGGTGAGGTGGCTGCACTCAACACTTACAGTGTATATACTG	TGTTTTGTTTTGTTGTTGTTGTTGTTGTTGTTGTTGTTGTATTCTAGCTAGTTGATAATTCACTGATC
TGAGCTCTTCTCCATATACC	63.235	TAGGTAGCTATATGGACAGG	61.319	102	()(ATGG_1_20)MSQ-M01247R:134:000000000-AGGC8:1:2101:19141:10505	TGCAGAATCAGCACCAAGTTTGAGCTCTTCTCCATATACCTTCTTCTTTCCCTCTTATCCACT	CATCCATCCATCCATCCATCTGTCTGTCCATCTGCCTGCCTGTCCATATAGCTACCTACTCACCGATC
TGAGGGTAGAGGAGATAGG	63.15	TTATGCACCTAATGTAAACG	63.388	105	(AG_41_52)()MSQ-M01247R:134:000000000-AGGC8:1:1112:23819:17174	TGCAGAGGGCTCGCCCAGAGTGAGGGTAGAGGAGATAGGCAGAGAGAGAGAGATGGGAATGCT	AATATTTCAGCACTGTTAACTCCACTAAGTTACTGAGTGTCCGTTTACATTAGGTGCATAAAAGGATC
TGAGTATTTGTCCTCAACG	63.075	ACACAAGCCTGTTAATCC	62.389	115	(TG_33_46_TG_48_63)()MSQ-M01247R:134:000000000-AGGC8:1:1102:27888:8578	TGCAGCTGAGTATTTGTCCTCAACGGAAACAGTGTGTGTGTGTGTGCGTGTGTGTGTGTGTGT	TCACCTTGTAGTTCCTCTCTACCTTCACAGGAGCTGGGGGGATTAACAGGCTTGTGTTGCTGGGGATC
TGATACTCATCACACAAACC	61.955	GGATATATCACAGATTATTCG	60.5	89	()(ATAC_22_33)MSQ-M01247R:134:000000000-AGGC8:1:1103:3155:11956	TGCAGAAACCCGATGCAGCCACAATGAAAATTACTGATACTCATCACACAAACCAACATCTGC	GTCACGCTCCAAATGAATGGATATGTATGTATGTACAACGAATAATCTGTGATATATCCACACCGATC
TGATATCTAGGAATGACAGC	61.223	GATCAACATTGACTAAGCC	61.716	109	(ATT_46_60)()MSQ-M01247R:134:000000000-AGGC8:1:1101:20428:21935	TGCAGAGATGAAATCTTCGCAAATGATATCTAGGAATGACAGCACTAATAATAATAATAAACC	GTACGTTGCTAAATTGAATCAGTTTATACTACTTATAATTTGTAAGTATGGCTTAGTCAATGTTGATC
TGATATTAAAACACAGCTACC	61.379	TACCTGTAAACTGGTATGC	59.988	101	()(ATT_1_12)MSQ-M01247R:134:000000000-AGGC8:1:2117:3229:19014	TGCAGTCAACATTCTCAGAAGTTTAGTGATATTAAAACACAGCTACCATATCGACTGGGCCAA	ATAATAATAATAGTTTATTCTCAAATAGCATTTTGTACATGAGAGCATACCAGTTTACAGGTATGATC
TGATGAGCAATGTTCAGG	64.605	GATCACTTCTGTCCTGTGG	64.271	123	()(ATT_28_42)MSQ-M01247R:134:000000000-AGGC8:1:2111:5982:16466	TGCAGCTTTTGATGAGCAATGTTCAGGTGATTTTTTCGCGAATTTAGGGTGTGAAGTACTCTC	TCTTGTTTTGTAGTATTTATTGGACTATTATTATTATTATTAGACTAGTCCACAGGACAGAAGTGATC
TGATGTAAACTATAACTTCCG	61.448	TGTACCAGGTTCTATGTCG	62.912	107	()(ATAC_13_24)MSQ-M01247R:134:000000000-AGGC8:1:1103:15987:23478	TGCAGTCGCTGTGATGTAAACTATAACTTCCGACAATATCAACAAATATTCTATTCTAAAATG	CCATTTAAAAGCATGTATGTATGTGTATGTATGGTCGACATAGAACCTGGTACACGTGTACATTGATC
TGATGTTGTTGATAATGACG	63.471	ACACAAATGAGATGATTGG	62.288	105	(ATG_52_63)()MSQ-M01247R:134:000000000-AGGC8:1:1104:27372:8221	TGCAGATGATACAGTATATGATGATGTTGTTGATAATGACGACGACGAGGATGATGATGATGA	TGATACGACATCGACATCACTCGCCTGTCACCTCTCAAACACACCAATCATCTCATTTGTGTGCGATC
TGATGTTTGTTCTGTTTGG	63.706	CAAGGATTGAGTCTAGGG	61.898	107	(TG_35_62)()MSQ-M01247R:134:000000000-AGGC8:1:1116:19514:3915	TGCAGTCCATCCTTGATGTTTGTTCTGTTTGGTTACACACACACACACACACACACACACACA	TTTCTATTCCCCCTACCCTGCCCCCACCATGATGACGCCCCTAGACTCAATCCTTGGGGCCAGTGATC
TGCACTAACACACATACCC	63.547	ATTACAGGTGGTTGTGAGC	64.611	116	(TG_35_52)()MSQ-M01247R:134:000000000-AGGC8:1:1110:15545:4504	TGCAGGTACCTGCACTAACACACATACCCACAAAACACACACACACACACACTTTAAAAAATG	TCTGCCAGAAGTCCTGAGTTCAATTCCTAGAAACCACATAGTGGCTCACAACCACCTGTAATGGGATC
TGCAGAAAGTGTAACAGG	61.434	TGCTAATGTGTTGTATCAGG	63.077	122	()(ACTG_8_19)MSQ-M01247R:134:000000000-AGGC8:1:2107:19976:8310	TGCAGAAAGTGTAACAGGCTGGGACACAAAGAAACGTTTTGAAAGCAGAAAGACACATGCACT	GAGATTTAGTCAGTCAGTCTGTCACTAACGACATCGAACCTGATACAACACATTAGCAAGACAAGATC
TGCAGAACCTATCATTCG	64.391	ATCCATATCTTCAGCTTCC	63.264	131	()(ATT_1_12)MSQ-M01247R:134:000000000-AGGC8:1:2109:17085:13500	TGCAGAACCTATCATTCGCCCCAAACAGCGCAGTTAGTCCAAGTAAACTAATTCTAATTGACA	ATTATTATTATTTCATAAGCTAGAATTGTTAACACTGATGACAAAGTAGGAAGCTGAAGATATGGATC
TGCAGAAGAGAATTATTACC	61.324	CTTGCTTCTGATATCAGG	60.205	112	()(ATT_13_24)MSQ-M01247R:134:000000000-AGGC8:1:2118:24738:17223	TGCAGAAGAGAATTATTACCAATAATAAAGTGAATTATCGAAGGGAACTGAGTTACGCCGTTG	TCTAATAATGAGAATAATAATAATTTATTTCCTGATATCAGAAGCAAGCCATTTTAACAGGCATGATC
TGCAGAATAACAAGTATCC	59.905	GATCAGTGCACTATTATTCC	60.89	132	()(ATT_14_25)MSQ-M01247R:134:000000000-AGGC8:1:2118:9414:2107	TGCAGAATAACAAGTATCCAGTCATTTTTAACAAAAAGTACATGTTCAAATGAAACAACTGGT	AAAAACGGTAAGTTAATAATAATAATGATATTACTATTGTTATTAGTAGGAATAATAGTGCACTGATC
TGCAGAATAACATCAATACC	62.378	TGATTTGCTTAATACTACTCC	60.786	121	()(ATG_1_21)MSQ-M01247R:134:000000000-AGGC8:1:1110:3531:10131	TGCAGAATAACATCAATACCGATAATGAATCCTTGATAAGATGTACCTTGTTCGGTGCGTTTT	ATGATGATGATGATGATGATGAAAGATGATTCAAGTGGAGTAGTATTAAGCAAATCAATAAAGTGATC
TGCAGAATAATCTTTAGGG	62.546	ACATACACACTGTGGTTAGG	61.415	106	(TTTG_21_32)()MSQ-M01247R:134:000000000-AGGC8:1:1107:24774:14596	TGCAGAATAATCTTTAGGGACAAACAAACAAAAAGAAAACTATTTATAAACTTGATAAAAATT	GTTGGTCACATGCAATGCATGTCCTAACCACAGTGTGTATGTGGGGGGGGGGAATCTACAACCCGATC
TGCAGACAATCAACTATACG	63.305	GATTACGTTATATTACCCTCC	62.013	115	()(TTTC_18_29)MSQ-M01247R:134:000000000-AGGC8:1:1104:7481:12000	TGCAGACAATCAACTATACGAAGATTCTATAATTATAAAACGAGAAGTAAATCAAAATCAGGG	GAAAGATGAGTGAGAAGGAAAGAAAGAAAAGGAGGGTAATATAACGTAATCGTACGTTACAAAAGATC
TGCAGACAGTTATCTAGTGC	62.301	ATTACCGTCACCACTACC	61.981	111	()(TTG_4_15)MSQ-M01247R:134:000000000-AGGC8:1:1106:22320:4106	TGCAGACAGTTATCTAGTGCTATTCTATCTGATATAAACTACCCTCTTCATCCACATCGTTTA	GTGGTTGTTGTTGTTATAGTGATGGTGGTGGTAGTGGTGACGGTAATGATTTTTTGTATTAGATGATC
TGCAGACAGTTTATCTATCG	62.639	GAATGATGTTCGTGTTGC	64.1	124	()(ATC_17_28)MSQ-M01247R:134:000000000-AGGC8:1:2110:17676:5928	TGCAGACAGTTTATCTATCGGTATAATTTTCAGAAAACAGATACCTAAATGTGACTTCTGATA	CATTACTACCTAACAACATCATCATCATCCCCAGCAACAACAGCAACACGAACATCATTCAATGGATC
TGCAGACTAGTGTGAGACC	62.199	AGCAAACATGTCTAAGTGC	62.54	114	(AACC_45_56)()MSQ-M01247R:134:000000000-AGGC8:1:2109:13072:7160	TGCAGACTAGTGTGAGACCTTGTTTCAAAACAAACGAAAACCAAACCAACCAACCAGCCAAAA	GAATACTATCTGTGAGATTTAAGGTCCAAGTGCACTTAGACATGTTTGCTCCCATTTCTATCCAGATC
TGCAGAGAATAAAGTAAAGG	61.831	GATCAGAAGGAAGAGATGG	63.081	132	()(ATG_22_33)MSQ-M01247R:134:000000000-AGGC8:1:2112:24431:14647	TGCAGAGAATAAAGTAAAGGCGTGTATGAAAGAATAATAGAACTTGTGATCTAGATGAATACA	CTCAATAAAATTATTGCCACTATCATCATCATCACAAACAACAAAATAACCATCTCTTCCTTCTGATC
TGCAGAGATAACACTACCG	63.386	CTATCTATCTATCTAACTATCTATCCC	61.486	121	()(ATAG_1_24_ATCT_43_66)MSQ-M01247R:134:000000000-AGGC8:1:1106:17021:18015	TGCAGAGATAACACTACCGCTAGACTACTGAGTGGGCTCTCAACAGTTGATATTTCCAATTCA	AGATAGATAGATAGATAGATAGATATATCAGGGATAGATAGTTAGATAGATAGATAGATAGATAGATC
TGCAGAGATTATATAACTGG	59.479	CTGGTTGATCAATTAAGC	60.457	122	(TTTG_25_36)()MSQ-M01247R:134:000000000-AGGC8:1:1106:18382:7143	TGCAGAGATTATATAACTGGATTTGTTTGTTTGTTTATTTAATAACGTTTCTACTATATTAAT	CTACTATATTAATTTTTTCATTGTTTATAAACTAATCTATGCTTAATTGATCAACCAGTCAGATGATC
TGCAGAGATTTCTTGTGG	64.073	AACGTGTGGACAATTAGG	63.164	110	(AAAC_18_41)()MSQ-M01247R:134:000000000-AGGC8:1:2113:23722:9395	TGCAGAGATTTCTTGTGGTTTGTTTGTTTGTTTGTTTGTTTTTAGAGACAGGGTTTCTCTGTG	ATGATTAACCATACTTTCTCTGCATATTCCTAATTGTCCACACGTTGCTTGGACCTCCTTGGGTGATC
TGCAGAGTCAAAGAGTCC	62.728	TCTCGTTGTTGATATTTAGG	62.022	111	()(AATT_12_23)MSQ-M01247R:134:000000000-AGGC8:1:2119:21384:23422	TGCAGAGTCAAAGAGTCCTGAATTCGATCCCTGATGGGGTCGTGGGTGTGCACTGCTGAAGAG	GAACGGAAGTGATTAATTAATTACAGTCCTAAATATCAACAACGAGAAATCACAAACATTTACAGATC
TGCAGAGTTCAACTTAACC	62.536	GGTGTGTCTGAAAACAGC	63.066	114	()(ATTT_1_12)MSQ-M01247R:134:000000000-AGGC8:1:1117:21906:21875	TGCAGAGTTCAACTTAACCTCAACACATTGCACAAGTTGTGATGCTGAATTCATCTAGCTCAA	TTTATTTATTTATTATATGTAAGTACACTGTAGCTGTTTTCAGACACACCAGAAGAGGGCGTCAGATC
TGCAGAGTTCGATATACC	60.549	CATGGACTAGGAGAAAGG	61.898	119	(ACT_28_51)()MSQ-M01247R:134:000000000-AGGC8:1:1101:23105:20171	TGCAGAGTTCGATATACCAAAATAGAATAGTAGTAGTAGTAGTAGTAGTAGAAGATGTGGTTT	TATGTGCTCTTCATCCTTTTCATGTCTATCTCCTGTTCCTTTCTCCTAGTCCATGTCATCCCATGATC
TGCAGATAACAATATTAGC	58.077	CATTCCTTATATGATTATGG	59.122	99	(ATT_20_34)()MSQ-M01247R:134:000000000-AGGC8:1:1114:24185:22108	TGCAGATAACAATATTAGCAATAATAATAATAATAGTGGTAACAGTATTGATAGAAGTCATAG	TAGTATTTGTGGTAGCCATAATCATATAAGGAATGTTAATTATCTTTCTGATGTTGATTATGTGGACT
TGCAGATAACGTACATGC	62.469	GTAATCAACAATACTCAATACG	60.661	104	()(ATT_1_15)MSQ-M01247R:134:000000000-AGGC8:1:1105:21299:18565	TGCAGATAACGTACATGCGTCTGTATCTAGTACGCGATTACCATTTACAAGGAAGGTACCAAA	AATAATAATAATAATGTTCGTATTGAGTATTGTTGATTACAATAAATTGAAATGGAAAATAATTGATC
TGCAGATAATAGTTACAATGC	62.207	CTCTTGTGTGTCTGTCTGC	62.508	119	(ACT_40_51)()MSQ-M01247R:134:000000000-AGGC8:1:1101:4868:20128	TGCAGATAATAGTTACAATGCAACACAATGAGAACTTGAAGTAGTAGTAGTACAAGTAGTTGT	ACATACTCCACCAAAACAATGTGACAAAGGAAATGAGCAGACAGACACACAAGAGTGGGAAATAGATC
TGCAGATACCAGCTATGC	64.634	CTTCATTCCACATTCACG	64.241	122	(ATAC_33_44)()MSQ-M01247R:134:000000000-AGGC8:1:2112:25917:7372	TGCAGATACCAGCTATGCACACAGTGCACAGACATACATACATACAGGTAACAGACACATACA	ATACTGTTCAAAATGAAATACAGAGAAAGAACAAGGTGTCCGTGAATGTGGAATGAAGATAGCAGATC
TGCAGATATTATTCACTATTCC	62.777	CAACACACAGACAGACAGG	63.086	115	(ACAG_38_57)(ACAG_34_45)MSQ-M01247R:134:000000000-AGGC8:1:1109:22703:7611	TGCAGATATTATTCACTATTCCATCACAATGGATTCATGTCTGTCTGTCTGTCTGTCTGCCAA	TCTCTACGTGTGATTGAGTTGGCGTCTCGCACCCTGTCTGTCTGTGTGTTGTGCATATACAATTGATC
TGCAGATCAACGTATACG	62.546	GTAATGGTGATGATGATGG	62.467	123	()(ATG_7_21)MSQ-M01247R:134:000000000-AGGC8:1:1106:11541:18291	TGCAGATCAACGTATACGTCGTCGTGTATCTATGAATACATTTCATTCTGGTTTCTACGAAAT	TGAACCATCATCATCATCATCTTCTGGATTATTATCATCACCATCATCATCACCATTACATTCAGATC
TGCAGATGATCTAGTTCTCC	63.607	GAATACGCTCAGTCAAGG	63.015	125	(TG_24_35)()MSQ-M01247R:134:000000000-AGGC8:1:1102:10380:9278	TGCAGATGATCTAGTTCTCCTATCACACACACACAGCAACAAATGCAGATGAAGACGGATAAG	CCCTCCACTCCATGAACTTACCTAGATTACATAGTGTTACTGGCCTTGACTGAGCGTATTCCGATGAT
TGCAGATGATGAAGAAGC	64.023	CACATAATCAGTATGGTTCG	62.566	118	()(ATT_8_19)MSQ-M01247R:134:000000000-AGGC8:1:1106:21322:10878	TGCAGATGATGAAGAAGCCTTGTAAAAAGACAAATGTCGTTTCGTACTGCTAAAAATGTCATT	TTACAAATATTATTATTATAGAATCTCTGTACAACGAACCATACTGATTATGTGTCAGTGATTAGATC
TGCAGATGGATAGTTTGC	64.324	ATCAATTAATAATTCACCGC	64.09	93	(AAAT_47_58)()MSQ-M01247R:134:000000000-AGGC8:1:1119:18231:10440	TGCAGATGGATAGTTTGCAATGATTTATCTTTTCTCATCAATTCTTTTTATTTATTTACTTAG	GGCAATGTGGCGGTGAATTATTAATTGATCCTTTTTCTTAACGTTCATCATCAAGTTTCGTTGTGATC
TGCAGCATATAATCTTAGG	60.859	AAAGGTAAGATGAAGAAAGG	62.394	120	()(ATTT_16_27)MSQ-M01247R:134:000000000-AGGC8:1:2116:23042:10598	TGCAGCATATAATCTTAGGTCTTTCAAAAAACTGAAACACCTTCAGATTTTATAGTAAGAAGC	AATAGATTAGTTATCATTTATTTATTTCACCACTTTCCTTTCTTCATCTTACCTTTAGATTATTGATC
TGCAGCTTATATTGATGC	62.295	ATTTGAAGCTATTCACTGC	62.143	122	()(TGG_17_28)MSQ-M01247R:134:000000000-AGGC8:1:2105:13991:7809	TGCAGCTTATATTGATGCAGACTGTGTGTGTTGGGCATCTGATAGACATTTATGATTGGACGG	AAATTGGCGGTGATAATGGTGGTGGTGGTAGGTAGGCAGGCAGTGAATAGCTTCAAATCACTATGATC
TGCAGCTTATGTAATTAAGG	62.978	AAATCAGACTGTATCACGC	62.072	113	(ACTT_52_63)()MSQ-M01247R:134:000000000-AGGC8:1:1118:23937:7843	TGCAGCTTATGTAATTAAGGTATTTTAATAGTTTCGAAAAAGGTAGAAGTATTACTTACTTAC	GTCCAACAGGATTCCAAGTTAGTGCTTGTCGCGTGATACAGTCTGATTTCCGCAATTTATGTCCAATC
TGCAGTAAACCAATCTGG	64.369	CGGTTATTGAATGATTAAGG	64.482	85	(TTG_30_47)(TG_25_50)MSQ-M01247R:134:000000000-AGGC8:1:1101:21639:6930	TGCAGTAAACCAATCTGGTCCTGGGCTTTTTGTTGTTGTTGTTGTTGGGAGAATTTTAATGAC	ACCTTAATCATTCAATAACCGTCCACACACACACACACACACACACACACTCAGTTTCTTGCTCGATC
TGCAGTAAATCTACTCAAGG	61.978	CAATTCAAGTACCTCAGC	60.119	99	(ATC_35_52)()MSQ-M01247R:134:000000000-AGGC8:1:2109:2493:14892	TGCAGTAAATCTACTCAAGGTAAAATAAATTATAATGATGATGATGATGATGTGTTAGGGATT	TCCTCGAATACCTGGAGGCTGAGGTACTTGAATTGGCTGGTAATGCCACTCGTGACAACGAGAAGACC
TGCAGTAAGGTATTTCCC	62.968	ATCTTCTTCACTCCCACG	64.759	131	()(TG_36_47)MSQ-M01247R:134:000000000-AGGC8:1:1102:8537:4319	TGCAGTAAGGTATTTCCCTCGGATAACCAGCATCTGCCAGCGATGCAGCCTTCTTAACAGAAG	CATAATTGATACAACCTAATCTATAGACGCATTTTTGTGTGTGTGTGGGCGTGGGAGTGAAGAAGATC
TGCAGTAATCTATACACGC	61.13	AGATTTGAGTTTCATTTTCC	62.675	121	()(TTTC_16_27)MSQ-M01247R:134:000000000-AGGC8:1:1116:25531:5623	TGCAGTAATCTATACACGCTCAAACATTAAGTAGTTGTAGTGGCTTCAATTCTTCACCGAACA	ACAGATTGTCACGGTAGAAAGAAAGAATATTTGTGAAGGAAAATGAAACTCAAATCTAGAGGAAGATC
TGCAGTACCATGTGAAGG	64.657	TTGAATGGAGAAGACTGG	62.839	90	(ACTT_22_49)()MSQ-M01247R:134:000000000-AGGC8:1:1111:10807:3186	TGCAGTACCATGTGAAGGCTTCTTACTTACTTACTTACTTACTTACTTAAGCCTGTTACCCCT	GCCGCTCACCAGTCTTCTCCATTCAACTCTGTCCTGAGCAATCCTTTCCAGCTGTCTCCATTTACTGT
TGCAGTAGTAGTAGTAGTAGTAGG	58.647	ACCAAATATTAGTCTATGGC	60.624	103	(ACT_4_21_AGG_39_50)()MSQ-M01247R:134:000000000-AGGC8:1:1111:29506:13054	TGCAGTAGTAGTAGTAGTAGTAGGAGTAGGAGAAGGATGAGGAGGAGGAGTAGTAGGAGGAGG	TTCCTATTACTCTCATTATGCCATAGACTAATATTTGGTTGAATGATACTTTTAAATTGAGATGGATC
TGCAGTAGTCCTTCCTCC	64.994	AATGCAATGGATAGATAAGC	63.897	97	()(ACAG_1_12)MSQ-M01247R:134:000000000-AGGC8:1:2105:7270:9849	TGCAGTAGTCCTTCCTCCCTCACAATAACGCAGGCACCTAATGTCTCTGCTTTCCTAGCTAAG	TGTCTGTCTGTCTGCTTATCTATCCATTGCATTAACAGCTCTTCTAATACACTCCTCACCCAGTGATC
TGCAGTATCCACTAGTAACC	61.522	TTGATGCATATATGATCAGG	62.903	114	()(ATT_6_17)MSQ-M01247R:134:000000000-AGGC8:1:1114:10131:17383	TGCAGTATCCACTAGTAACCGTGTCACTTGTTGTACATTCTTATCTTGGTATGCATGTTACAT	ATCCGTTATTATTATTACTATTACTATGAACCTGATCATATATGCATCAATAAAAAACTCAGAAGATC
TGCAGTCAGTAGTTAAGC	58.017	ATGTAATCTGGTGATTGC	59.944	107	(AAAC_18_29)()MSQ-M01247R:134:000000000-AGGC8:1:1109:24446:7976	TGCAGTCAGTAGTTAAGCAAACAAACAAAAAATATATTATGTTGCTTATCAAAATATGAGTAT	TCGTTGCTCAATAGCAAAGTTATAAGCAATCACCAGATTACATTACTGGACCATTGCAGCAGACGATC
TGCAGTCATTTATTCTAGC	60.394	ATAATTAGAGACCTTGAACG	60.556	109	(ATT_25_39)()MSQ-M01247R:134:000000000-AGGC8:1:2101:7403:8165	TGCAGTCATTTATTCTAGCTGTAATTATTATTATTATTAGTAGTAGCAGTATTTTACAGACGT	CATTGCAAACGATTTTGGGCCATGTCGTTCAAGGTCTCTAATTATTGATGACTTTCGTCTCGCGGATC
TGCAGTCTAAATAGCTTGG	63.395	CCATTTATTCCTTATCTTCC	62.788	121	()(ATAG_1_16)MSQ-M01247R:134:000000000-AGGC8:1:1104:24288:22267	TGCAGTCTAAATAGCTTGGTATTATCATTAAGTGTCACAAATAATATCGCTTAAAGCCAAACT	AGATAGATAGATAGATAAATAGATAGATTGATAGATAGGAAGATAAGGAATAAATGGATAAATAGATC
TGCAGTCTATCTTAGCTAGG	61.641	AAACACACATACACACATGC	62.892	115	()(TG_1_28)MSQ-M01247R:134:000000000-AGGC8:1:2106:23179:19236	TGCAGTCTATCTTAGCTAGGATTAGAAAGCATAAATGATGAGGAGTTCTCAAAATTAATACTA	TGTGTGTGTGTGTGTGTGTGTGTGTGTGCGTGCATGTGTGTATGTGTGTTTATCCTCTTTTCTAGATC
TGCAGTGAAGAAATATTCG	63.789	CAGCGAATTTATTATTTAGC	62.494	120	()(AT_13_26)MSQ-M01247R:134:000000000-AGGC8:1:2113:7586:5439	TGCAGTGAAGAAATATTCGCGTATGAGAGGACTATTGAGTGAGCAATACTAAAGTTTGACGAC	GTGAAAATTTCATATATATATATATACGATTATACAGCTAAATAATAAATTCGCTGAAAGTAGTAATC
TGCAGTGAGTATTTGTAAGC	62.785	AAAGAACTGTGAAATCAAGG	63.355	73	(TG_50_63)()MSQ-M01247R:134:000000000-AGGC8:1:2108:10193:11433	TGCAGAGCCCAGCGCATGTTAGGTATGCAGTGAGTATTTGTAAGCACACTGTGTGTGTGTGTG	AATTTGCAGGCCAGCCTTGATTTCACAGTTCTTTGGCCTCAGCCTTCTCAGAGCTGAGATTACAGATC
TGCAGTGATACATAAATACG	60.968	TTTGAGTTGAAATTAAGGC	62.617	100	(AG_27_44)()MSQ-M01247R:134:000000000-AGGC8:1:1101:7128:14398	TGCAGTGATACATAAATACGATATGAAGAGAGAGAGAGAGAGAGAATAACCTAACTATCATAA	TGGATATTTCGTCTCAAGCCTTAATTTCAACTCAAATTTCGTTTATCATCTAATATATATGACTGATC
TGCAGTGATGATATTGCC	64.849	TTTCAGTACTACTGTGTCTGTAGG	63.581	116	()(AGTC_10_25)MSQ-M01247R:134:000000000-AGGC8:1:1110:9783:22090	TGCAGTGATGATATTGCCGGAACGAAAACAGTCAGTGATGACAATGATATAGACAGTCTAATC	TACGTTGTAACTGACTGACTGACTGAATCCTACAGACACAGTAGTACTGAAAGCAAACTACATTGATC
TGCAGTTAAGATACGTATGC	63.104	CAGCATACATTAATCTCTCC	61.198	129	(TG_30_63)()MSQ-M01247R:134:000000000-AGGC8:1:2118:18107:22088	TGCAGTTAAGATACGTATGCATTGAAAAATGTGTGTGTGTGTGTGTGTGTGTGTGTGTGTGTG	GATGGAATACATTTTAAGAAGTAGTGCAGACAGTAAGTTCCATATGGAGAGATTAATGTATGCTGATC
TGCAGTTAATCACTATTAAGC	61.807	AATAAAACGTGTAGCATCC	62.247	122	()(ATAG_17_28)MSQ-M01247R:134:000000000-AGGC8:1:2108:3031:13316	TGCAGTTAATCACTATTAAGCTAATACTGTTACTGAATTTAGATTTACTAGCAAACATTATGT	GCACTCAAGTCAGATATAGATAGATAGACATAACGGCAAGGATGCTACACGTTTTATTCAGGAGGATC
TGCAGTTATATAGTGTTATGC	59.756	AGGACTAACTATAAATAAAGGC	61.013	100	(AATT_39_50)()MSQ-M01247R:134:000000000-AGGC8:1:1101:8871:17838	TGCAGTTATATAGTGTTATGCATACAATAATTCATCTTTTAATTAATTAAACGGTCCGACTAT	ACCGTTGAAAATTTGCCTTTATTTATAGTTAGTCCTCTCTTATTTACACTTTGCAGGTTCATAGGATC
TGCAGTTCACAGTAAGGG	64.127	GGAGCTAGAAACAGAGTTAGG	64.273	113	(ATTG_29_40)()MSQ-M01247R:134:000000000-AGGC8:1:2107:12564:24425	TGCAGTTCACAGTAAGGGACACAAAATTAATCAATCAATCAACCAATCAATGCCTGTTACCAC	TATATCTTCGACCTTTAACTTTATTAATCCTAACTCTGTTTCTAGCTCCACCATTCTGGGATTTGATC
TGCAGTTCACTGTAAGGG	64.127	TGAAGACAAACATAAAGTGG	62.326	105	(ATTG_29_40)()MSQ-M01247R:134:000000000-AGGC8:1:1102:6429:7033	TGCAGTTCACTGTAAGGGACACAAAATTAATCAATCAATCAACCAATAAATGCCTGTTACCAC	TCTTTCCAAAGTGCTTTTCATCCACTTTATGTTTGTCTTCAATTCCCGATGCAGTGTATTCTTGGATC
TGCAGTTCATAATAAGAAGC	62.396	AGGAACTAACCTTCCAGG	63.608	116	()(TTTG_13_24)MSQ-M01247R:134:000000000-AGGC8:1:1102:5892:10624	TGCAGTTCATAATAAGAAGCAATATTCTAACAGTAAATATACTGAAACAGGAGGGCAGAGTAA	GTTTGTTTGACTGTTTGTTTGTTTTTAAGTCTGCCCTGGAAGGTTAGTTCCTGGAGCTTTGTAGGATC
TGCAGTTCATCCTCTAGG	63.167	GATCGGTGATTAGGAAGC	64.819	132	()(AAAC_6_25)MSQ-M01247R:134:000000000-AGGC8:1:1117:29428:14175	TGCAGTTCATCCTCTAGGGTTGGGATAGGACTTCCCCCATACACACTGGCACGTCAACTGGCA	GGTTTTTTGTTTGTTTGTTTGTTTGTTGTTTTTCAATTTGGAATTACGTTGCTTCCTAATCACCGATC
TGCAGTTCTGTTTAAAGG	61.294	CGTGAGCTTCATATATCG	61.554	105	(ACTG_25_36)()MSQ-M01247R:134:000000000-AGGC8:1:2117:9773:12193	TGCAGTTCTGTTTAAAGGGTGCTTGTCAGTCAGTCAGGATGCTTGTGATTCACACTTTATTGC	CAAGAAGCCTGGTGTCAGTAAAACGATATATGAAGCTCACGACACGGCAGTCGCTAACATTCAAGATC
TGCAGTTCTTATCAATACG	61.129	GTAGTAGTAGTGATAACAATAGTAATCG	62.704	100	(ACT_35_46)(ACT_26_37)MSQ-M01247R:134:000000000-AGGC8:1:1104:5269:7809	TGCAGTTCTTATCAATACGATTACTATTGTTATCACTACTACTACTAAATGAAAGAAATTAAC	TATCAATACGATTACTATTGTTATCACTACTACTACTAAATGAAAGAAATTAACGGGACAAATGGATG
TGCATACAGAAGAAGTACG	60.818	TCAAATTCATTCTGTATACC	58.837	74	()(ATT_10_24)MSQ-M01247R:134:000000000-AGGC8:1:2106:10511:5513	TGCAGAGGCGATGGCTATACGGGTCAAGAAGCCAGACCTGTGCATACAGAAGAAGTACGTTCA	ATTATTATCATTATTATTATTATTAATCAAGGTATACAGAATGAATTTGAATATCGCATTTTAAGATC
TGCATATTACCGTTTACG	62.691	TGTCTATATACAGCTGTCTGC	61.458	100	(ATTG_38_53)()MSQ-M01247R:134:000000000-AGGC8:1:2119:10630:13607	TGCAGGCAGATTTTTATGCATATTACCGTTTACGTTTATCAATCAATCAATCAATTCCTGTTA	GTATCTGGCCAACGTATCCGGAGTATCTTACGCAGACAGCTGTATATAGACACTTAGTTTTTTGGATG
TGGAAAATACTGGTGAGC	63.344	TTCAATTTAATCGTTACAGG	62.486	126	()(ACTT_16_27)MSQ-M01247R:134:000000000-AGGC8:1:1112:24262:15873	TGCAGGTGGAAAATACTGGTGAGCGGCCTATGCTACTCCGGGAGGAGTAACGGGCGGGCGTAA	GAGTAACGGGCGGGCGTAAGTAAGTAACTACATAAATCTGAACAGTGTCCTGTAACGATTAAATTGAA
TGGAAATGATGAAGAAGG	63.114	ATCACATGAGTTTGTTATGG	61.638	102	()(TTG_4_15_ATT_31_42)MSQ-M01247R:134:000000000-AGGC8:1:1108:11821:11741	TGCAGTGGTATTATGAATAATAACTAAACTGGAAATGATGAAGAAGGACTAATATCATTAGTT	AATAACAACAACAACACTAAAGATAATAACAATAATAATAATCAGAACCATAACAAACTCATGTGATC
TGGAAGTTGATTTATTATCG	62.281	GACATCAATACAGACCAACC	63.45	95	()(TTTC_9_20)MSQ-M01247R:134:000000000-AGGC8:1:1106:11432:23047	TGCAGCGTCTTTTACTAATTTCCTCCTCGGCTGGAAGTTGATTTATTATCGACCACATAAGGT	TTGAAACATTTCTTTCTTTCAAAATGGAAAACATCGCTACCTGGTTGGTCTGTATTGATGTCTAGATC
TGGCTTAATGATAATTTCC	62.512	GATCTTAAAGTGAGATCCG	61.126	105	()(TG_7_18)MSQ-M01247R:134:000000000-AGGC8:1:1107:16163:18230	TGCAGTGGGTTGTGCTCGAGTCATGGCTTAATGATAATTTCCTTTATACATGCTCGAGAAGAA	ACACAAACACACACACACAAGTATAATACTAATTGACCCTGACCTCGGATCTCACTTTAAGATCGGAA
TGGGATATAAAAGAAAGAGG	63.317	TCAAAGTATTCATGTATGACG	62.142	125	(TGCC_45_56)()MSQ-M01247R:134:000000000-AGGC8:1:1105:12792:12108	TGCAGTGGGATATAAAAGAAAGAGGGAACAGAAGAGGAGGGAAGGCAGGCAGGCAGACAGAGT	AATTCAACTGAATGAAATTAAAACATTTCATCTAATGATTAAACACGTCATACATGAATACTTTGATC
TGGGATATTGACTAGTTCG	62.497	ACATTTCTTTGGATAAGTCC	62.527	93	(AAATG_49_63)()MSQ-M01247R:134:000000000-AGGC8:1:1104:21451:6386	TGCAGTGATGGACGGTAAGTTCATTAATATTGGGATATTGACTAGTTCGAAATGAAATGAAAT	TACAAAAACGTAGTTTCTCGTGGTTTACTCAGATTCACAGGACTTATCCAAAGAAATGTTGAAAGATC
TGGTACATATACATGCATGC	63.791	CAAGAACACATTACATCGG	63.472	107	(ATAC_41_60)()MSQ-M01247R:134:000000000-AGGC8:1:1110:7347:7747	TGCAGACACCAGGCATGCATGTGGTACATATACATGCATGCATACATACATACATACATACAT	TTCCCAAGTGCTTTTCATTCTGTTATTCATATCTGCCTCCAATTCCCGATGTAATGTGTTCTTGGATC
TGGTAGTTCAGTCAAATGG	62.836	CACTAGGGATGCTAAACC	62.417	95	()(ACAG_18_29)MSQ-M01247R:134:000000000-AGGC8:1:1116:23983:15220	TGCAGCTTAGTGGTTATAGTTTTTAATTTTCGATTGGTAGTTCAGTCAAATGGTTGTATACAG	AAGTTCTGCGTTGTATTTGTCTGTCTGTCTGAAGCTGTTGGGACACTGGTTTAGCATCCCTAGTGATC
TGTAAGAGTTAGAGGCTGG	62.011	GATCAAGATTTGTCCAGC	62.381	110	()(AACC_25_36)MSQ-M01247R:134:000000000-AGGC8:1:2102:4364:16685	TGCAGTTCCATATGAAAGTGCCTGTAAGAGTTAGAGGCTGGAGAGATGGCTCAGCAGTTAAGA	ATACAAAGAAACCCTGTCTCAAAAAACCAACCAACCAAAAAAAAAAAAAAGCTGGACAAATCTTGATC
TGTAATAAATTGAGCTCAACC	63.777	CAATTGCACTGTTTGAGG	64.699	110	()(AT_1_14)MSQ-M01247R:134:000000000-AGGC8:1:2102:9413:20012	TGCAGTTTTAGGAAGAATCTGTAATAAATTGAGCTCAACCATGTCGGGCGCGCTGCAATTACT	ATATATATATATATCGTGTGGTGGTCATTTTGAGAACCCATTGCTCGCCTCAAACAGTGCAATTGATC
TGTACTACCCTTTCTCTAACC	61.962	AGTGTAGTCATATGTGTTAATCC	61.041	97	()(TTG_3_14)MSQ-M01247R:134:000000000-AGGC8:1:2103:16731:22435	TGCAGTAATATATTTATGATGTTACAAATTCTGTACTACCCTTTCTCTAACCTCCCTCTCACT	TCCAACAACAACAATGTCAGAAACATATCGATTTCACACATGGATTAACACATATGACTACACTGATC
TGTACTCACAGACACACCC	62.424	GTCTAAGAGAGATGATGCG	61.749	91	(TG_29_52)()MSQ-M01247R:134:000000000-AGGC8:1:1104:14404:5346	TGCAGATACCTGTACTCACAGACACACCCACACACACACACACACACACACAAACACACACAC	CTAAACTGTTAGTCATTCCGCATCATCTCTCTTAGACAGACTGGCTAGAACCTGCTGCCCAGGTGATC
TGTAGCATTATTTGATGTGC	63.481	ATCAATAGACAGACAGACGG	63.433	114	()(ACAG_19_30_ACAG_50_61)MSQ-M01247R:134:000000000-AGGC8:1:1119:14566:12884	TGCAGGAAACATGGGGATGTAGCATTATTTGATGTGCCGAATAAAAAAACAGACAATGGAAGT	TACCTGTCTTTGCGTCTATCTGTCTGTCTGTTTGTAACATTGCCTGTCCGTCTGTCTGTCTATTGATC
TGTAGGAATATGAGGTGTCC	63.45	CTCTAGTGATAATATTTGATCTAGG	61.937	104	()(ATT_10_27)MSQ-M01247R:134:000000000-AGGC8:1:1103:16224:8498	TGCAGTGTTGACCTAACTATGATGTAGGAATATGAGGTGTCCATGCTACAGAATTAGGCCATT	TGTGGCCATTATTATTATTATTATTATCGAAAACACACCTAGATCAAATATTATCACTAGAGAAGATC
TGTAGTTAGGAAAGTAACGG	61.676	AAATATTGAGTTCTTCATGG	60.872	95	()(ATC_2_22)MSQ-M01247R:134:000000000-AGGC8:1:1109:13379:13772	TGCAGGTAATTCTGTAGTTAGGAAAGTAACGGTTCTGCGAGGCCCATTGCTACTGCCTTGTGA	TTCATCATCATCATCATCATCAACCATGAAGAACTCAATATTTGCTTTCATTCTATACTATTATGGAT
TGTATATACGTCGTCTAAGACC	62.599	ATAACTTTCTCAGGCTCG	62.256	106	()(AACT_3_14)MSQ-M01247R:134:000000000-AGGC8:1:2101:23961:6765	TGCAGTGTATATACGTCGTCTAAGACCATTTAGATAATCTAAGTTAGATCAATAACATTTAAC	ATGTTAGTTAGTTACCATATAAGACTTATCGAGCCTGAGAAAGTTATCGCCATTGACAATGGATGATC
TGTATCAAAGATAACTTACGG	61.448	ATCGTCAATTTCACAAGC	63.273	105	()(TG_19_34)MSQ-M01247R:134:000000000-AGGC8:1:1106:11244:5879	TGCAGTAAGAGTAAAACATTTATAGATGTATCAAAGATAACTTACGGAAATATAAATATATTT	ATACTCTCTCATTCAGTCACACACACACACACACTCCCGCTTCGTCTCTGCTTGTGAAATTGACGATC
TGTATTATTTCCATTTCCC	62.071	GATCTACACCAGAGAAACC	60.234	116	()(TTTG_29_40)MSQ-M01247R:134:000000000-AGGC8:1:1114:19908:20870	TGCAGAAAATCCCTGCTGTATTATTTCCATTTCCCCTTGACAGGTGATCTCACGAGAGTTGAA	TCCTCTATCACTAGCCATCTTGGTTATTTGTTTGTTTGTTCTGAGACAAGGTTTCTCTGGTGTAGATC
TGTATTGGTTATTGTTGTCC	62.141	GCCTCCATATACATACTTGG	63.883	101	()(TG_1_24)MSQ-M01247R:134:000000000-AGGC8:1:1102:4445:14207	TGCAGGATAAGATAACTTGATAATGTATTGGTTATTGTTGTCCTGTCTCTCTTGTTTTTGGTA	GTGTGTGTGTGTGTGTGTGTGTGTTCGCCTGCATGTGTGTCCAAGTATGTATATGGAGGCTAGAGATC
TGTCCAGACATCAAAAGC	63.754	GGTTGTATTATTATGTTGATTGG	64.531	107	()(TTTGG_8_22)MSQ-M01247R:134:000000000-AGGC8:1:2102:8021:12222	TGCAGGTGACACCTCTGTCCAGACATCAAAAGCGAGGGGCTGGTACAGTAAGACAGGATAAAC	AAAAACCCCAAACCAAACCAAAATAACAACAAAAGCCAATCAACATAATAATACAACCCAGAAAGATC
TGTCTAGTGATGAAACTATCG	61.226	TACTTACGTTATCACTTGGC	62.236	79	()(ATC_23_34)MSQ-M01247R:134:000000000-AGGC8:1:1119:9426:19539	TGCAGCCAATTTTCTGTTTGGCCATGTAAATAAGAGTTTTAATGTCTAGTGATGAAACTATCG	TTCACACCGCTGACTATGATGGTGATGATGATGACGTGCCAAGTGATAACGTAAGTAAATTAGTGATC
TGTGAACTGCTGAAGAGC	63.994	AGGGATAGATAGATAGATCAGG	62.42	122	()(ATAG_10_41_ATAG_49_60)MSQ-M01247R:134:000000000-AGGC8:1:2104:16487:2978	TGCAGATGTGAACTGCTGAAGAGCCTCATGCTAGGAAGAAACAGCTGTCAAGTCGCTTCTAGT	TCTATTCAACTATCTATCTATCTATCTATCTATCTATCTATCCCTGATCTATCTATCTATCCCTGATC
TGTGATGTGATCTGAATGG	63.498	GTCTTGGTTACGATCAGG	62.525	102	(AAGGAT_25_42)()MSQ-M01247R:134:000000000-AGGC8:1:2114:12318:13585	TGCAGTGTGATGTGATCTGAATGGATAAGGATAAGGATAAGGTTGCATTGCCCTGTAGCCTGG	ACCACTACGCCGAGCTGACCACTGCCCTGATCGTAACCAAGACCGTGAACAAGCAACAGCATGCGATC
TGTGATTACGAAATACTTAGC	61.594	GATCTGTACCATCAGTTCC	60.665	94	()(ATT_36_47)MSQ-M01247R:134:000000000-AGGC8:1:2118:22204:11509	TGCAGGTATGTGGAATCAATTATTGTTTTTACTTTTGTTGTGATTACGAAATACTTAGCTGAT	GCACCAATTAAAAGAATAACATTTATGCAAATGGGAATAATAATAATTAGGAACTGATGGTACAGATC
TGTGTACGTTTGGAGTGG	64.632	GACTATGCAACACATGGG	64.002	113	()(ATTG_17_32)MSQ-M01247R:134:000000000-AGGC8:1:1104:14200:22584	TGCAGGCGTACTGTGTACGTTTGGAGTGGAAGTGTTCAGCTTAGGGTGTTTTACAATGCTTTA	ATGTTGACCAAGTCATTCAATCAATCAATCAATGCCTGTTACCCCATGTGTTGCATAGTCCAAAGACC
TGTGTATAGAGTTATTGGCG	62.951	TCGATAGTCTCACAATTCC	61.835	95	()(ATG_1_18)MSQ-M01247R:134:000000000-AGGC8:1:1104:4475:15113	TGCAGCGATAACCATTAGTTCTATGCACTTTGTGTATAGAGTTATTGGCGTACAACTTTGAGC	TCATCATCATCATCATCATCGTGTTTAGTAAGTGTATCATCAGGAATTGTGAGACTATCGAGTTGATC
TGTGTCTCCTAATCTGAGC	61.783	TCTCACACATGACACTTGC	63.643	76	(TG_48_63)()MSQ-M01247R:134:000000000-AGGC8:1:2110:13396:22548	TGCAGCTGTCTTTAACTGTGTCTCCTAATCTGAGCCTACCCCACCCCGTGTGTGTGTGTGTGT	ACTTCCCTGGCAAGTGTCATGTGTGAGAAGTAACCCTGCCCTGTAGCAGGAGCCCTGCCTGTGTGATC
TGTGTTCTCTCAAAATCTAACC	64.622	AGTAACATTGATGATCTGAGC	62.63	96	()(ACAG_13_24)MSQ-M01247R:134:000000000-AGGC8:1:1118:16580:7635	TGCAGGTGCATCCACTCTTTGTGTTCTCTCAAAATCTAACCTTCTGAATTCTCTATCTTTCTC	TGCGTTGTATCTGTCTGTCTGTCTACAATTGCTCAGATCATCAATGTTACTGATTAACGGTAGAGATC
TGTGTTTTCTTATATGGGC	62.903	TCATTTCTCTCTCTCTCTCC	61.664	87	()(TG_10_25_AG_41_54)MSQ-M01247R:134:000000000-AGGC8:1:2112:8751:13739	TGCAGTCTTCTAAAAGCTGTGTCTAGATGTTTCATATGTGTTTTCTTATATGGGCTTGCTATC	GTTTGTTTCTGTGTGTGTGTGTGTGCTTAATAAAGAGAGGGAGAGAGAGAGAGAAATGACCCTGGATT
TGTTATTTTGTCGTATTTCC	62.204	CTGTGGATTTAAACATATCC	61.251	104	()(ATT_16_27)MSQ-M01247R:134:000000000-AGGC8:1:1101:24201:6953	TGCAGTGAAGTGTTATTTTGTCGTATTTCCTGTCTTCTCTCTCGTGTTCACGTTGAAGTATAG	ACAGGGTACATTATCATTATTATTATTGTAGGATATGTTTAAATCCACAGATAACCTTTCAAGCGATC
TGTTCTGTATTTGTAGCTGC	62.785	ACAACAGACAGCAGATAGC	62.025	73	()(ACAG_1_16)MSQ-M01247R:134:000000000-AGGC8:1:2107:26917:9319	TGCAGCAAACTAGGTACACAGTAGTTGACTATGTAGACTGAGATGTTCTGTATTTGTAGCTGC	GTCTGTCTGTCTGTCTGTCAGTCTGTCTCTCTCGCTATCTGCTGTCTGTTGTGTATATACAATTGATC
TGTTGTAGTCGATGTAGGC	63.079	ATTTATAAACACAGCTCAGC	61.543	104	()(ACTG_12_23)MSQ-M01247R:134:000000000-AGGC8:1:1105:23488:11727	TGCAGCAGCAAACCATGGTGTTGTAGTCGATGTAGGCTCAGTCTCCGTAAATGTAGTGAAGTC	TACATTGTTTATGACTGACTGACACACTTGTGTATTTGGCTGAGCTGTGTTTATAAATGATACTGATC
TGTTTCCCACAAATAACC	63.348	GATCCAATGTTTTGTTCG	63.671	106	()(ACTG_13_24)MSQ-M01247R:134:000000000-AGGC8:1:2104:8555:9754	TGCAGCGAGGTGTGACAGCAGTCAGGTGTTTCCCACAAATAACCAGCATCTGCGGCGATGCTG	TATGTTGTAACTGACTGACTGACTAAGAATGGAAGAAAGATAGTGGCGACCGAACAAAACATTGGATC
TTAAAATCGTAGACTGAAGC	61.762	GATCTGATGTCTTCTTCTGG	62.748	108	()(TG_1_30)MSQ-M01247R:134:000000000-AGGC8:1:2112:26029:9570	TGCAGTAACATGAGGCCGGGGGTATTAAAATCGTAGACTGAAGCACTGAACCACCCAATCAGT	GTGTGTGTGTGTGTGTGTGTGTGTGTGTGTTCCTGGTACCCATGGAAGCCAGAAGAAGACATCAGATC
TTAAACTTGGTCCTAAGTCC	63.01	ATCCTCTGTAAGAGCAGG	61.485	119	()(AG_1_44)MSQ-M01247R:134:000000000-AGGC8:1:2106:13474:13121	TGCAGTTAATATTTAAACTTGGTCCTAAGTCCCGGATAGTTTCTAGACCTGGAGGATGGACCC	AGAGAGAGAGAGAGAGAGAGAGAGAGAGAGAGAGAGAGAGAGAGCATGGCCTGCTCTTACAGAGGATC
TTAAATGGACAGAACTTAGC	61.541	ATTTTCAGTCCTATGAAACC	62.527	114	()(AT_4_17)MSQ-M01247R:134:000000000-AGGC8:1:1117:12222:10694	TGCAGCGATAGTTCTTAAATGGACAGAACTTAGCAAAATGCCATCCATCACAGTTCCAGAATC	AGGTATATATATATATAGTTTAGACTTGTTTGAATAAAACCGCAGGTTTCATAGGACTGAAAATGATC
TTAACACATTTTCGTCTCC	62.571	ATTGCTTCACATCCTTACC	64.144	86	()(AT_25_38)MSQ-M01247R:134:000000000-AGGC8:1:2109:22547:16608	TGCAGTGGTGACATCCGAAAATGAAGCTATCTTTTTTTGATTTAACACATTTTCGTCTCCTTC	GTGCAGTTGAAGTGGATATGAACATATATATATATATAAATCATGGTAAGGATGTGAAGCAATGGATC
TTAAGTCTTGGTGAAATGG	62.642	AAGAGCATGTATTCTTAATCC	62.156	87	()(TG_1_28)MSQ-M01247R:134:000000000-AGGC8:1:1109:10542:10621	TGCAGCTTTTGGAGGGCCAGATTTGATGGGTTCACTTAAGTCTTGGTGAAATGGAAAGTAGAA	TGTGTGTGTGTGTGTGTGTGTGTGTGTGTATGTATATGGATTAAGAATACATGCTCTTATGCAGGATC
TTAAGTGTCATATACTTGTCAGG	62.314	ATAACCTGAATGAAAATTGG	63.667	107	(AGGG_50_61)()MSQ-M01247R:134:000000000-AGGC8:1:1105:10916:21830	TGCAGTGCTTGTTTAAGTGTCATATACTTGTCAGGAATCAAAGTCTCGCAGGGAGGGAGGGTT	TTCGTATAACTAAATGTAAACTGGCGGAGGGTCGACCAATTTTCATTCAGGTTATCTAAACTTCGATC
TTAATAAGTTACTCCCTGTCC	62.211	GAATACTTACGTGTGTGTGC	62.376	112	()(TGCG_1_24)MSQ-M01247R:134:000000000-AGGC8:1:2112:9136:15613	TGCAGTTCATCATTTTAATAAGTTACTCCCTGTCCAAACTTACAAAGAGCTTTGGTAGAGTAT	ACGCACGCACGCACGCACGCACGCAGGCACATTCACACACACGCACACACACGTAAGTATTCACGATC
TTACAGAAAGCTTTATGACC	61.541	ATCTGTGGAAGTATTGCC	62.157	102	(ACTG_52_63)()MSQ-M01247R:134:000000000-AGGC8:1:1102:26433:11357	TGCAGCTCAGATGAAATAAAAGATGAATTTTACAGAAAGCTTTATGACCTTCTGACTGACTGA	AGGTAGCGAACGACTCCGTGTGTGATTGTTGTGTTGTGTGCAGTGAGTTGGCAATACTTCCACAGATC
TTACATACTCACTTAGGTTGC	61.106	CATTTTGTTTGTTTGTTCC	63.099	106	()(AG_1_24_TTTG_37_48)MSQ-M01247R:134:000000000-AGGC8:1:2104:16498:12719	TGCAGTTTACTTACATACTCACTTAGGTTGCAGTTTGTAAAACAGAAACTCAAAAGGTCTGGA	TCTCTCTCTCTCTCTCTCTCTCTCTTTTCTCCAGGAACAAACAAACAAAATGAAACTGCATTCGGATC
TTACGGTGTACACTTGACC	62.826	GATCACTGTCTTATGCAGG	62.2	96	()(TG_1_12)MSQ-M01247R:134:000000000-AGGC8:1:2101:21884:14864	TGCAGACTATCAGTCCTGGAACACCTGTCGCTCACTTTACGGTGTACACTTGACCTGTTACTC	CACACACACACAGCATCTCATGCATCTCTAGCGTTCTTCTTTTTTTACTCCTGCATAAGACAGTGATC
TTACTAGTCACTTACATTCAAGG	61.929	TTCATTCACAACTGTCTGC	63.393	98	(TTG_52_63)()MSQ-M01247R:134:000000000-AGGC8:1:1105:10240:15131	TGCAGCAAACAATTATTAATTTACTAGTCACTTACATTCAAGGTGATTAGACAACAACAACAA	TGGAAAAGAATTCATTCTAATCAATCGCTCATAGGGCAGACAGTTGTGAATGAAATCATCAACTGATC
TTACTCCCAGGTAGGACC	64.089	TGTATTTAGTTTACTTTGCTCC	62.762	111	()(ATGT_23_34)MSQ-M01247R:134:000000000-AGGC8:1:2104:14226:11011	TGCAGATGGTGGTGTTTTTACTCCCAGGTAGGACCAAGGAGGTGCTGGCTGCCAGGCTCCCAT	CTGTGTCCACAACAAAATATACACATACATACATTTCTTTAAGGAGCAAAGTAAACTAAATACAGATC
TTACTCTAATCGAATTCTGC	61.548	CAGTAGTCTTCTAAGTATTGCC	61.861	104	()(TTGC_14_25)MSQ-M01247R:134:000000000-AGGC8:1:1106:18415:8184	TGCAGACGGAGTTGTTCGAAGCATTACTCTAATCGAATTCTGCATAGTCATAATTTTACTTAC	TTAACATCAATACTGCTTGCTTGCTTATTCTATGATATACAGGCAATACTTAGAAGACTACTGTGATC
TTACTTCTACAACAAATGCC	62.165	GAATTCAACAAAGTGATAGG	61.117	105	(AAG_49_60)()MSQ-M01247R:134:000000000-AGGC8:1:1108:3116:13301	TGCAGATGTTTACTTCTACAACAAATGCCAGCAAAAGCCGCTACTCATTTCTTCTTCTTCACT	GATTACCTCCTATTATAGTTATATCGTTGACCTATCACTTTGTTGAATTCCTGTTTCCTTTCTAGATC
TTAGAAGGCAGTCAATGG	63.653	ATGATTTCCCATTTCTCC	63.977	98	()(ATAG_2_13)MSQ-M01247R:134:000000000-AGGC8:1:1115:13007:7602	TGCAGATGATATTAAGTTTTAGAAGGCAGTCAATGGGAAACCTGGGATGTAAGTTTTATCCTG	CTAGATAGATAGAATTCACTTATAACTAAATAACGGAGAAATGGGAAATCATTGGCCATTTAGAGATC
TTAGAGTCACCTTCTATTCG	61.112	GCATTGTTTATATAGAAAGC	59.297	99	()(ATT_6_17)MSQ-M01247R:134:000000000-AGGC8:1:1113:4757:5644	TGCAGACCAGCAATCACCGCTTCTTGACATTAGAGTCACCTTCTATTCGTAAGATGGGGTTGT	TCTTAAATAATAATAATTGCAATTATAGTCAGGACAACCTATGAGCTTTCTATATAAACAATGCGATC
TTAGATAAAACGTCAACTGG	62.234	GTTGAGAGTTATTTTGAATACG	62.618	82	()(AGTT_9_20)MSQ-M01247R:134:000000000-AGGC8:1:2103:12922:3979	TGCAGTGTTTGAACCTTGGACTCATTTAGATAAAACGTCAACTGGGGGTTATAGTTGCTCCTG	CTGAAATACTAACTAACTAAACGTATTCAAAATAACTCTCAACAATAAATTCTAAACATTTCGTGATC
TTAGATTGATGAACAGTACG	59.695	GATCAGAAGAAGAAATGG	58.818	105	()(ATG_1_12_TTG_16_33)MSQ-M01247R:134:000000000-AGGC8:1:1119:20117:19724	TGCAGATACTCTCGAAAACAAGTAAGATTAGATTGATGAACAGTACGTTTTCAAAATTTCCAT	CATCATCATCATCAACAACAACAACAACAACAACAGCAACAACATCATCACCATTTCTTCTTCTGATC
TTAGGGTGTTTTACAATGC	63.112	TTATCTTGACATATTTTCGC	62.431	70	()(ATT_7_21)MSQ-M01247R:134:000000000-AGGC8:1:1110:16481:2155	TGCAGGCGTACTGCGTACGTTTGGAGTGGAAGTGTTCAGCTTAGGGTGTTTTACAATGCTTTA	ACCCACTAATAATAATAATAAAGGCAGCGAAAATATGTCAAGATAAACTGAAGTCAGAAATATTGATC
TTAGGTCCAGTTACATATGC	61.8	ATTCAAAATAAGTATCTGCG	61.878	107	(AAC_47_61)()MSQ-M01247R:134:000000000-AGGC8:1:1111:8485:7279	TGCAGATGTTAGATGATAGTTGTATTAGGTCCAGTTACATATGCATCAACAACAACAACAAAA	GTTAGCAAAGTATGCAGTGGAATATTCGACGTTTTTATAAATGTGGTCGCAGATACTTATTTTGAATC
TTAGTACTTCATTGATTCTCTTCC	64.79	ATCATCTTATCTTGTATACACCC	62.879	101	()(ATT_22_33)MSQ-M01247R:134:000000000-AGGC8:1:2116:20490:11244	TGCAGTCCAGAACTTCTTGACACTTTAAAGTTAGTACTTCATTGATTCTCTTCCAGTTGTCCT	TTGAAAACATTTCTAAGGGAAAATAATAATAATTATTATTATTAGGGTGTATACAAGATAAGATGATC
TTAGTGAGCTCAAACTTGC	63.005	GCAAATAAAACAAACAACC	62.907	103	()(AAC_20_31)MSQ-M01247R:134:000000000-AGGC8:1:1116:5150:10864	TGCAGTGTCAGGGAGATGGGTTAGTGAGCTCAAACTTGCTCACTTGACATTGTGGCCAGCCGG	ATAGGGGGATAGATGCAGGGTTGTTGTTGTTTCTGTTACAGGTTGTTTGTTTTATTTGCAACAGGATC
TTAGTGAGTTTCTGTTCTCG	61.624	CTTCATCTTTAATTTCATCG	61.916	104	()(ATT_11_28)MSQ-M01247R:134:000000000-AGGC8:1:1108:4472:13961	TGCAGTATATTTAGTGAGTTTCTGTTCTCGAAAAACCATGTTTTGTACTAACAGTTTTTATTT	AACATTATTGAATAATAATAATAATAATGACGATGAAATTAAAGATGAAGAAATTCATGTAGAAGATC
TTAGTTTAAATCAGGATTGG	61.66	TCTTCTTCTTCTTCTTCTGG	62.689	118	()(ATT_31_45_AAG_49_66)MSQ-M01247R:134:000000000-AGGC8:1:1113:20899:15952	TGCAGAGTTATTTTAGTTTAAATCAGGATTGGTCGGTTAGAGGTACCTAATGTTGATAACACA	AGTGTTCTAACAGAAATCAATCTAATATCTAATAATAATAATAATACCAGAAGAAGAAGAAGAAGATC
TTATCTAACAATCATCCACC	61.277	TCACATAACTGCATTCTCC	62.777	92	(TG_50_63)()MSQ-M01247R:134:000000000-AGGC8:1:1101:8772:14375	TGCAGTTGATTATCTAACAATCATCCACCATCCAAAAACTGCCTAATTAACACACACACACAC	TTCTCCTAGATTCAAACAGGAGAATGCAGTTATGTGACAGGACGACAAATTGCTCCTAACATTCGATC
TTATCTTATACTTGTCATAGCC	60.087	AGTTACAGAACTCCATGC	59.154	100	()(ATAC_1_12)MSQ-M01247R:134:000000000-AGGC8:1:2101:20239:15575	TGCAGCTGCCCAAATAACAAAGGAGATTATCTTATACTTGTCATAGCCTAAGAATATGTTAAT	TATGTATGTATGTATAGGACAGTAATAATAAAATAATAAAAACTGCATGGAGTTCTGTAACTCTGCTC
TTATGACGTGGAGAATACC	62.19	TCATACGAACTGACATATCG	62.861	120	()(ACAGT_30_44)MSQ-M01247R:134:000000000-AGGC8:1:1105:24752:15504	TGCAGCTACTTTATGACGTGGAGAATACCACTAGTCAACTTTTTTTTTTACTATTAAACCAAT	CATCATTTAAGTACGACGTCTACTCATTCCTGTACTGTACTGTAGACGATATGTCAGTTCGTATGATC
TTATGCTTGAGAACTTTCC	62.14	GTCTTGTGTGGTGTGTCC	62.767	85	()(AAAAC_1_15)MSQ-M01247R:134:000000000-AGGC8:1:1114:21980:5912	TGCAGAAAAACCTTTTCTTGCCTGTAGTATTTTAAATGTTTATGCTTGAGAACTTTCCATGTG	AACAAAACAAAACAAAACATATGACCTTTCTTGAAACAAGGAGGACACACCACACAAGACAACCGATC
[truncated: 65 more rows]
